# Supplementary material for: Natural variation in Arabidopsis thaliana Cd responses and the detection of quantitative trait loci affecting Cd tolerance
Source: Sci Rep. 2017 Jun 16;7:3693. doi: 10.1038/s41598-017-03540-z (PMC5473843; doi:10.1038/s41598-017-03540-z)
Supplement: Supplementary file 2 — Supplementary dataset S1 [file 41598_2017_3540_MOESM2_ESM.xls]

## Sheet: opposingExpession1
	Supplementary Table S2: Genes with differential expression either between the accessions Bur-0 and Col-0 or between control and +Cd conditions.
	Genes in this Table show a significantly increased expression in the accession Bur-0 but a significant decrease in expression in Col-0 upon Cd-treatemtent. As a result they are differently expressed in Bur-0 and Col-0 under Cd-stress.
	colour code:	red	upregulation
		green	downregulation
		blue	significant
Quelle: TAIR, affy_ATH1_array_elements-2010-12-20.txt - most recent (am 27.2.15 heruntergeladen)
					Bur-0 control 1	Bur-0 control 2	Bur-0 Cd 1	Bur-0 Cd 2	Col-0 control 1	Col-0 control 2	Col-0 Cd 1	Col-0 Cd 2	Coef: Bur-0 control - Bur-0 Cd	Fold Change: Bur-0 control - Bur-0 Cd	Coef: Bur-0 control - Col-0 control	Fold Change: Bur-0 control - Col-0 control	Coef: Bur-0 Cd - Col-0 Cd	Fold Change: Bur-0 Cd - Col-0 Cd	Coef: Col-0 control - Col-0 Cd	Fold Change: Col-0 control - Col-0 Cd	p.value.adj: Bur-0 control - Bur-0 Cd	p.value.adj: Bur-0 control - Col-0 control	p.value.adj: Bur-0 Cd - Col-0 Cd	p.value.adj: Col-0 control - Col-0 Cd
					Affy file name
annotation	AffyID	Absent calls	AGI	Desc	Weber1_(ATH1-121501).CEL	Weber2_(ATH1-121501).CEL	Weber3_(ATH1-121501).CEL	Weber4_(ATH1-121501).CEL	Weber5_(ATH1-121501).CEL	Weber6_(ATH1-121501).CEL	Weber7_(ATH1-121501).CEL	Weber8_(ATH1-121501).CEL
Peroxidase superfamily protein	261475_at	1	AT1G14550	anionic peroxidase, putative; Identical to Peroxidase 5 precursor (EC 1.11.1.7) (Atperox P5) (PER5) [Arabidopsis Thaliana] (GB:Q9M9Q9;GB:Q9MA28); similar to anionic peroxidase, putative [Arabidopsis thaliana] (TAIR:AT1G14540.1); similar to Lignin-forming	3.56331	3.52053	4.43413	4.82245	4.3715	3.87376	2.50212	2.98771	-1.08637	0.470946	-0.580706	0.668636	1.88337	3.68936	1.37771	2.59855	0.0160217	0.286123	0.00239049	0.00724344
Subtilase family protein Subtilase family protein	254977_s_at	1	At4g10520 At4g10530	Subtilase family protein	4.56352	4.1187	5.82054	6.36096	4.48895	4.41752	3.25759	2.63856	-1.74964	0.297375	-0.112127	0.925223	3.14268	8.83164	1.50516	2.83857	0.00285028	0.965994	0.000412463	0.00830585
CYP79B2__cytochrome P450, family 79, subfamily B, polypeptide 2	252827_at	0	AT4G39950	Belongs to cytochrome P450 and is involved in tryptophan metabolism. Converts Trp to indo-3-acetaldoxime (IAOx), a precursor to IAA and indole glucosinolates.	6.29049	5.69674	7.47518	7.89163	7.38563	6.76745	5.78125	6.07798	-1.68979	0.309972	-1.08292	0.472072	1.75379	3.37243	1.14692	2.21441	0.00429604	0.0767089	0.00676769	0.0307743

## Sheet: opposingExpression2
	Supplementary Table S2: Genes with differential expression either between the accessions Bur-0 and Col-0 or between control and +Cd conditions.
	Genes in this Table show a significantly decreased expression in the accession Bur-0 but a significant increase in expression in Col-0 upon Cd-treatment. They are either more highly expressed in Bur-0 under control conditions or, as a result of the different regulation, lower expressed in Bur-0 under Cd stress.
	colour code:	red	upregulation
		green	downregulation
		blue	significant
Quelle: TAIR, affy_ATH1_array_elements-2010-12-20.txt - most recent (am 27.2.15 heruntergeladen)
					Bur-0 control 1	Bur-0 control 2	Bur-0 Cd 1	Bur-0 Cd 2	Col-0 control 1	Col-0 control 2	Col-0 Cd 1	Col-0 Cd 2	Coef: Bur-0 control - Bur-0 Cd	Fold Change: Bur-0 control - Bur-0 Cd	Coef: Bur-0 control - Col-0 control	Fold Change: Bur-0 control - Col-0 control	Coef: Bur-0 Cd - Col-0 Cd	Fold Change: Bur-0 Cd - Col-0 Cd	Coef: Col-0 control - Col-0 Cd	Fold Change: Col-0 control - Col-0 Cd	p.value.adj: Bur-0 control - Bur-0 Cd	p.value.adj: Bur-0 control - Col-0 control	p.value.adj: Bur-0 Cd - Col-0 Cd	p.value.adj: Col-0 control - Col-0 Cd
					Affy file name
annotation	AffyID	Absent calls	AGI	Desc	Weber1_(ATH1-121501).CEL	Weber2_(ATH1-121501).CEL	Weber3_(ATH1-121501).CEL	Weber4_(ATH1-121501).CEL	Weber5_(ATH1-121501).CEL	Weber6_(ATH1-121501).CEL	Weber7_(ATH1-121501).CEL	Weber8_(ATH1-121501).CEL
RHS18__root hair specific 18	249934_at	0	AT5G22410	peroxidase, putative; Identical to Peroxidase 60 precursor (EC 1.11.1.7) (Atperox P60) (ATP14a) (PER60) [Arabidopsis Thaliana] (GB:Q9FMR0;GB:Q96507); similar to peroxidase 57 (PER57) (P57) (PRXR10) [Arabidopsis thaliana] (TAIR:AT5G17820.1); similar to per	3.90518	3.83755	2.06642	1.99364	2.94213	2.64592	4.63225	4.33275	1.84134	3.58342	1.07735	2.11015	-2.45247	0.182698	-1.68848	0.310254	0.000206195	0.0102095	0.000133797	0.000651093
ATBCAT-2_BCAT-2__branched-chain amino acid transaminase 2	264524_at	0	AT1G10070	Encodes a chloroplast branched-chain amino acid aminotransferase. Complements the yeast leu/iso-leu/val auxotrophy mutant., Encodes a chloroplast branched-chain amino acid aminotransferase. Complements the yeast leu/iso-leu/val auxotrophy mutant.	5.91246	5.83195	4.87276	4.80763	3.7073	3.61936	4.84541	5.20713	1.03201	2.04487	2.20888	4.62316	-0.186073	0.878995	-1.36294	0.388789	0.00336685	0.000216917	0.503922	0.00147736
scpl14__serine carboxypeptidase-like 14 SCPL15__serine carboxypeptidase-like 15	256289_s_at	0	At3g12230 At3g12240	scpl14__serine carboxypeptidase-like 14	5.03872	4.93898	3.8547	3.24794	4.35002	4.57354	5.85972	5.10832	1.43753	2.70857	0.527074	1.441	-1.9327	0.261939	-1.02224	0.49235	0.00941796	0.464743	0.0044738	0.0458477

## Sheet: Unique-Cd_induced_in_Bur-0
	Supplementary Table S2: Genes with differential expression either between the accessions Bur-0 and Col-0 or between control and +Cd conditions.
	Genes in this Table show a significantly increased expression in the accession Bur-0. In Col-0 these genes are not Cd responsive or changes are not significant.
	colour code:	red	upregulation
		green	downregulation
		blue	significant
Quelle: TAIR, affy_ATH1_array_elements-2010-12-20.txt - most recent (am 27.2.15 heruntergeladen)
					Bur-0 control 1	Bur-0 control 2	Bur-0 Cd 1	Bur-0 Cd 2	Col-0 control 1	Col-0 control 2	Col-0 Cd 1	Col-0 Cd 2	Coef: Bur-0 control - Bur-0 Cd	Fold Change: Bur-0 control - Bur-0 Cd	Coef: Bur-0 control - Col-0 control	Fold Change: Bur-0 control - Col-0 control	Coef: Bur-0 Cd - Col-0 Cd	Fold Change: Bur-0 Cd - Col-0 Cd	Coef: Col-0 control - Col-0 Cd	Fold Change: Col-0 control - Col-0 Cd	p.value.adj: Bur-0 control - Bur-0 Cd	p.value.adj: Bur-0 control - Col-0 control	p.value.adj: Bur-0 Cd - Col-0 Cd	p.value.adj: Col-0 control - Col-0 Cd
					Affy file name
annotation	AffyID	Absent calls	AGI	Desc	Weber1_(ATH1-121501).CEL	Weber2_(ATH1-121501).CEL	Weber3_(ATH1-121501).CEL	Weber4_(ATH1-121501).CEL	Weber5_(ATH1-121501).CEL	Weber6_(ATH1-121501).CEL	Weber7_(ATH1-121501).CEL	Weber8_(ATH1-121501).CEL
Pyruvate kinase family protein	247338_at	1	AT5G63680	pyruvate kinase, putative; similar to pyruvate kinase, putative [Arabidopsis thaliana] (TAIR:AT4G26390.1); similar to pyruvate kinase, putative [Arabidopsis thaliana] (TAIR:AT5G56350.1); similar to pyruvate kinase, putative [Arabidopsis thaliana] (TAIR:AT	2.16557	2.36195	3.77181	3.78976	6.40523	6.41217	7.09865	7.05654	-1.51702	0.349407	-4.14494	0.0565262	-3.29681	0.101756	-0.668898	0.628987	0.000213692	6.96021e-06	1.29765e-05	0.0171006
TRI__tropinone reductase	266276_at	0	AT2G29330	tropinone reductase, putative / tropine dehydrogenase, putative; similar to tropinone reductase, putative / tropine dehydrogenase, putative [Arabidopsis thaliana] (TAIR:AT2G30670.1); similar to Tropinone reductase, putative, expressed [Oryza sativa (japon	4.13988	4.19536	5.18484	5.38034	6.8393	6.55404	7.15802	6.92712	-1.11497	0.461701	-2.52904	0.173254	-1.75998	0.295252	-0.345907	0.786813	0.00269148	0.00013906	0.000731594	0.217895
CBL7__calcineurin B-like protein 7	253968_at	1	AT4G26560	Encodes calcineurin B-like protein 7 (CBL7).	1.71295	2.02451	3.14701	2.88647	3.97899	3.90113	3.65617	4.59869	-1.14801	0.451247	-2.07133	0.23794	-1.11069	0.463074	-0.187367	0.878207	0.0287709	0.00539666	0.0461969	0.700864
CAP (Cysteine-rich secretory proteins, Antigen 5, and Pathogenesis-related 1 protein) superfamily protein	255160_at	0	AT4G07820	pathogenesis-related protein, putative; similar to PR1 (PATHOGENESIS-RELATED GENE 1) [Arabidopsis thaliana] (TAIR:AT2G14610.1); similar to pathogenesis related protein 1 [Eutrema wasabi] (GB:BAF03626.1); contains InterPro domain Allergen V5/Tpx-1 related;	6.47636	6.51203	7.47979	7.67465	8.44469	8.30592	8.54989	8.35492	-1.08302	0.472039	-1.88111	0.271475	-0.875187	0.545183	-0.0771025	0.94796	0.00193388	0.000353615	0.0100817	0.772729
ATHB52_HB52__homeobox protein 52	248208_at	2	AT5G53980	Encodes a homeodomain leucine zipper class I (HD-Zip I) protein., Encodes a homeodomain leucine zipper class I (HD-Zip I) protein.	2.22039	2.27535	4.02118	4.30852	5.01071	4.84957	4.7468	5.23153	-1.91698	0.264808	-2.68227	0.155796	-0.824315	0.56475	-0.0590226	0.959914	0.000355225	0.000216917	0.035384	0.87111
unknown protein; Has 3 Blast hits to 3 proteins in 1 species: Archae - 0; Bacteria - 0; Metazoa - 0; Fungi - 0; Plants - 3; Viruses - 0; Other Eukaryotes - 0 (source: NCBI BLink).	252539_at	0	AT3G45730	unknown protein	5.23153	5.24864	6.63358	6.69617	6.97406	6.80035	7.19564	7.78251	-1.42479	0.372473	-1.64712	0.319277	-0.824201	0.564795	-0.601874	0.658897	0.00197551	0.00299601	0.0385135	0.0878576
ADT4__arogenate dehydratase 4	252652_at	0	AT3G44720	prephenate dehydratase family protein; similar to prephenate dehydratase family protein [Arabidopsis thaliana] (TAIR:AT5G22630.1); similar to prephenate dehydratase [Ipomoea trifida] (GB:AAS79603.1); contains InterPro domain Prephenate dehydratase; (Inter	4.62508	4.23165	5.93327	6.2352	6.23998	5.95495	6.58962	7.09895	-1.65587	0.317346	-1.6691	0.31445	-0.760051	0.590475	-0.746824	0.595914	0.00184617	0.00539666	0.0779266	0.0691803
GLIP3__GDSL-motif lipase 3	263198_at	2	AT1G53990	Contains lipase signature motif and GDSL domain.	1.77256	1.90382	3.80345	4.3681	4.87148	4.97045	4.10928	5.42178	-2.24759	0.210576	-3.08277	0.11803	-0.67975	0.624273	0.155437	1.11376	0.00474884	0.00309475	0.297909	0.81743
FAD-binding Berberine family protein	249046_at	0	AT5G44400	FAD-binding domain-containing protein; similar to FAD-binding domain-containing protein [Arabidopsis thaliana] (TAIR:AT5G44390.1); similar to FAD-binding domain-containing protein [Arabidopsis thaliana] (TAIR:AT5G44380.1); similar to EDA28/MEE23 (embryo s	4.2982	4.0312	5.46332	5.57657	6.08624	5.60373	5.82437	6.41517	-1.35525	0.390867	-1.68029	0.31202	-0.599821	0.659836	-0.274781	0.826576	0.00610535	0.0064326	0.161921	0.489283
AtSIP2_RS2_SIP2__seed imbibition 2	251642_at	0	AT3G57520	ATSIP2 (ARABIDOPSIS THALIANA SEED IMBIBITION 2); hydrolase, hydrolyzing O-glycosyl compounds; similar to ATSIP1 (ARABIDOPSIS THALIANA SEED IMBIBITION 1), hydrolase, hydrolyzing O-glycosyl compounds [Arabidopsis thaliana] (TAIR:AT1G55740.1); similar to DIN	6.28946	6.3046	7.56188	7.4531	8.015	7.75582	8.15611	8.01019	-1.21046	0.432131	-1.58838	0.332544	-0.57566	0.670979	-0.197737	0.871917	0.00112668	0.000832056	0.0514593	0.434722
Bifunctional inhibitor/lipid-transfer protein/seed storage 2S albumin superfamily protein	254324_at	0	AT4G22640	similar to unknown protein [Arabidopsis thaliana] (TAIR:AT4G22666.1); contains domain Bifunctional inhibitor/lipid-transfer protein/seed storage 2S albumin (SSF47699)	4.43279	4.3946	5.22844	5.82193	5.83665	6.04229	5.81784	6.37618	-1.11149	0.462816	-1.52577	0.347293	-0.571828	0.672764	-0.157542	0.896551	0.0170755	0.0115534	0.188642	0.707749
AtSWEET2_SWEET2__Nodulin MtN3 family protein	256548_at	0	AT3G14770	nodulin MtN3 family protein; similar to nodulin MtN3 family protein [Arabidopsis thaliana] (TAIR:AT1G21460.1); similar to senescence-associated protein-like [Oryza sativa (japonica cultivar-group)] (GB:BAB92465.1); similar to Os01g0541800 [Oryza sativa (j	4.40539	4.49387	5.82696	6.09857	6.36898	6.04666	5.72607	7.14436	-1.51314	0.350349	-1.75819	0.295619	-0.472451	0.720739	-0.227397	0.854175	0.0326001	0.042721	0.478677	0.736031
PLC-like phosphodiesterases superfamily protein PLC-like phosphodiesterases superfamily protein	253220_s_at	0	At4g34920 At4g34930	PLC-like phosphodiesterases superfamily protein	4.64063	4.6126	5.55111	5.83127	6.53657	6.14517	5.77253	6.55086	-1.06458	0.478112	-1.71426	0.304759	-0.470502	0.721713	0.179179	1.13224	0.027082	0.00867462	0.296662	0.687562
Major facilitator superfamily protein	266993_at	0	AT2G39210	nodulin family protein; similar to nodulin family protein [Arabidopsis thaliana] (TAIR:AT2G28120.1); similar to putative nodule-specific protein [Oryza sativa (japonica cultivar-group)] (GB:AAO37543.1); similar to nitrate and chloride transporter [Glycine	3.88211	4.13268	6.48885	6.56386	6.09491	6.11589	7.44921	6.53434	-2.51896	0.174468	-2.09801	0.233581	-0.465422	0.724259	-0.886378	0.54097	0.000457616	0.00385776	0.313587	0.066132
ATEXPB2_ATHEXP BETA 1.4_EXPB2__expansin B2	264640_at	0	AT1G65680	member of BETA-EXPANSINS. Naming convention from the Expansin Working Group (Kende et al, 2004. Plant Mol Bio), member of BETA-EXPANSINS. Naming convention from the Expansin Working Group (Kende et al, 2004. Plant Mol Bio), member of BETA-EXPANSINS. Namin	5.59015	5.39152	7.31178	7.24749	6.69275	6.72773	7.46961	7.90057	-1.7888	0.289412	-1.21941	0.429458	-0.405459	0.754996	-0.974851	0.508792	0.00029901	0.0068855	0.193971	0.00919895
Pectin lyase-like superfamily protein	250142_at	0	AT5G14650	polygalacturonase, putative / pectinase, putative; similar to polygalacturonase, putative / pectinase, putative [Arabidopsis thaliana] (TAIR:AT1G60590.1); similar to polygalacturonase PG1 [Glycine max] (GB:AAD46483.1); contains InterPro domain Virulence f	5.86732	5.62153	7.32402	7.20958	7.44016	7.1006	7.20622	8.11503	-1.52237	0.348113	-1.52596	0.347249	-0.39383	0.761107	-0.390246	0.763	0.00743887	0.0205913	0.412088	0.401123
BRG3__SBP (S-ribonuclease binding protein) family protein	257858_at	0	AT3G12920	protein binding / zinc ion binding; similar to protein binding / zinc ion binding [Arabidopsis thaliana] (TAIR:AT1G79110.2); similar to Zinc finger, RING-type [Medicago truncatula] (GB:ABE88778.1); contains InterPro domain Zinc finger, RING-type; (InterPr	6.37422	6.40661	7.79695	7.65958	7.57831	7.45474	7.92349	8.28648	-1.33784	0.395611	-1.12611	0.45815	-0.376719	0.770187	-0.588455	0.665055	0.00101699	0.00734894	0.196668	0.051374
GRAM domain-containing protein / ABA-responsive protein-related	246034_at	0	AT5G08350	GRAM domain-containing protein / ABA-responsive protein-related; similar to GRAM domain-containing protein / ABA-responsive protein-related [Arabidopsis thaliana] (TAIR:AT5G23370.1); similar to Os02g0636700 [Oryza sativa (japonica cultivar-group)] (GB:NP_	4.16502	3.88917	5.35142	5.30808	5.48396	5.45119	5.61555	5.76863	-1.30266	0.405379	-1.44048	0.368444	-0.36234	0.777902	-0.224514	0.855883	0.000763402	0.00147101	0.181926	0.374769
unknown protein; Has 35333 Blast hits to 34131 proteins in 2444 species: Archae - 798; Bacteria - 22429; Metazoa - 974; Fungi - 991; Plants - 531; Viruses - 0; Other Eukaryotes - 9610 (source: NCBI BLink).	253827_at	0	AT4G28085	unknown protein	4.01864	3.64888	5.17106	5.36218	4.95666	5.22914	5.69533	5.51554	-1.43286	0.370395	-1.25914	0.417793	-0.338813	0.790692	-0.512535	0.700989	0.00126681	0.00734894	0.288979	0.110223
unknown protein; BEST Arabidopsis thaliana protein match is: unknown protein (TAIR:AT5G18130.1); Has 41 Blast hits to 41 proteins in 11 species: Archae - 0; Bacteria - 0; Metazoa - 2; Fungi - 0; Plants - 39; Viruses - 0; Other Eukaryotes - 0 (source: NCBI BLink).	259340_at	0	AT3G03870	similar to unknown protein [Arabidopsis thaliana] (TAIR:AT5G18130.1); similar to hypothetical protein MtrDRAFT_AC156827g15v1 [Medicago truncatula] (GB:ABE86405.1), similar to unknown protein [Arabidopsis thaliana] (TAIR:AT5G18130.2); similar to hypothetic	4.27109	4.57961	5.88561	6.24566	5.62519	5.50709	6.08479	6.62088	-1.64029	0.320792	-1.14079	0.453511	-0.287199	0.819491	-0.786697	0.57967	0.00160617	0.0252924	0.450046	0.0519864
AtGDPD2_GDPD2__PLC-like phosphodiesterases superfamily protein	249337_at	0	AT5G41080	glycerophosphoryl diester phosphodiesterase family protein; similar to SRG3 (SENESCENCE-RELATED GENE 3), glycerophosphodiester phosphodiesterase [Arabidopsis thaliana] (TAIR:AT3G02040.1); similar to glycerophosphoryl diester phosphodisterase [Oryza sativa	4.4664	4.27128	5.33055	5.55117	6.11846	5.93689	5.37908	5.5612	-1.07202	0.475653	-1.65884	0.316694	-0.0292829	0.979907	0.557536	1.47175	0.00284673	0.00092639	0.926671	0.0581001
Protein kinase superfamily protein	248934_at	3	AT5G46080	protein kinase family protein; similar to ACR4 (ARABIDOPSIS CRINKLY4), kinase [Arabidopsis thaliana] (TAIR:AT3G59420.1); similar to Os05g0498900 [Oryza sativa (japonica cultivar-group)] (GB:NP_001055953.1); similar to Os03g0637800 [Oryza sativa (japonica	1.35343	1.34616	2.33295	2.54711	2.45387	2.4258	2.32875	2.54504	-1.09023	0.469686	-1.09004	0.469749	0.00313083	1.00217	0.00293553	1.00204	0.00184058	0.00554803	0.990496	0.991597
Threonyl-tRNA synthetase	255893_at	0	AT1G17960	threonyl-tRNA synthetase, putative / threonine--tRNA ligase, putative; Identical to Probable threonyl-tRNA synthetase, cytoplasmic (EC 6.1.1.3) (Threonine--tRNA ligase) (ThrRS) [Arabidopsis Thaliana] (GB:Q8GZ45;GB:Q9LMT4); similar to threonyl-tRNA synthet	3.34503	3.49189	4.43428	4.75871	4.41222	4.5423	4.67572	4.23835	-1.17804	0.441952	-1.0588	0.480031	0.139458	1.10149	0.0202217	1.01412	0.00422169	0.0201444	0.681954	0.95753
unknown protein; Has 30201 Blast hits to 17322 proteins in 780 species: Archae - 12; Bacteria - 1396; Metazoa - 17338; Fungi - 3422; Plants - 5037; Viruses - 0; Other Eukaryotes - 2996 (source: NCBI BLink).	249893_at	0	AT5G22555	unknown protein	3.83147	3.24481	6.34851	6.92707	5.7749	6.17067	6.35494	6.54081	-3.09965	0.116658	-2.43464	0.184969	0.189911	1.14069	-0.475092	0.719421	0.000141741	0.00161146	0.683138	0.280693
unknown protein; FUNCTIONS IN: molecular_function unknown; INVOLVED IN: biological_process unknown; LOCATED IN: chloroplast; EXPRESSED IN: 14 plant structures; EXPRESSED DURING: 7 growth stages; BEST Arabidopsis thaliana protein match is: unknown protein (TAIR:AT2G32210.1); Has 189 Blast hits to 189 proteins in 27 species: Archae - 0; Bacteria - 0; Metazoa - 0; Fungi - 21; Plants - 168; Viruses -…	264580_at	0	AT1G05340	similar to unknown protein [Arabidopsis thaliana] (TAIR:AT2G32210.1); similar to conserved hypothetical protein [Medicago truncatula] (GB:ABD32591.1)	5.17006	5.51787	6.90261	7.37531	6.46924	6.62313	6.75437	7.10011	-1.795	0.288172	-1.20222	0.434605	0.211721	1.15807	-0.38105	0.767878	0.000898395	0.0188906	0.571126	0.288253
unknown protein; FUNCTIONS IN: molecular_function unknown; INVOLVED IN: biological_process unknown; LOCATED IN: cellular_component unknown; EXPRESSED IN: 20 plant structures; EXPRESSED DURING: 10 growth stages; BEST Arabidopsis thaliana protein match is: unknown protein (TAIR:AT1G68440.1).	255733_at	0	AT1G25400	similar to unknown protein [Arabidopsis thaliana] (TAIR:AT1G68440.1); similar to IMP dehydrogenase/GMP reductase [Medicago truncatula] (GB:ABE93249.1)	4.08015	4.08509	6.48201	6.54828	5.8292	5.53623	6.19492	6.27623	-2.43253	0.185241	-1.6001	0.329855	0.279572	1.21383	-0.552858	0.681668	3.3572e-05	0.000785587	0.287264	0.0472599
unknown protein; FUNCTIONS IN: molecular_function unknown; INVOLVED IN: biological_process unknown; LOCATED IN: mitochondrion; EXPRESSED IN: 22 plant structures; EXPRESSED DURING: 13 growth stages; BEST Arabidopsis thaliana protein match is: unknown protein (TAIR:AT2G18210.1); Has 50 Blast hits to 50 proteins in 7 species: Archae - 0; Bacteria - 0; Metazoa - 0; Fungi - 0; Plants - 50; Viruses - 0…	246270_at	0	AT4G36500	similar to unknown protein [Arabidopsis thaliana] (TAIR:AT2G18210.1); similar to hypothetical protein [Thellun (GB:ABB45855.1)	4.21545	4.45992	5.71653	5.71253	5.4226	5.43362	5.07674	5.5936	-1.37684	0.385061	-1.09042	0.469624	0.37936	1.30076	0.0929404	1.06654	0.0019124	0.0173868	0.256611	0.784084
ATCHITIV_ATEP3_CHIV_EP3__homolog of carrot EP3-3 chitinase	251895_at	0	AT3G54420	encodes an EP3 chitinase that is expressed during somatic embryogenesis in 'nursing' cells surrounding the embryos but not in embryos themselves. The gene is also expressed in mature pollen and growing pollen tubes until they enter the receptive synergid,	5.32645	5.53223	6.93594	7.37093	6.5403	6.4523	6.38016	7.03398	-1.72409	0.302689	-1.06696	0.477323	0.446361	1.3626	-0.210769	0.864077	0.00187814	0.0457534	0.282181	0.601355
ANAC029_ATNAP_NAP__NAC-like, activated by AP3/PI	256300_at	0	AT1G69490	Encodes a member of the NAC transcription factor gene family. It is expressed in floral primordia and upregulated by AP3 and PI. Its expression is associated with leaf senescence., Encodes a member of the NAC transcription factor gene family. It is exp	5.35947	5.10704	8.58697	8.59473	7.50466	6.9415	7.84555	8.43655	-3.3576	0.097558	-1.98982	0.251769	0.449803	1.36585	-0.917968	0.529254	7.40342e-05	0.00332823	0.29401	0.0444068
ATWRKY40_WRKY40__WRKY DNA-binding protein 40	261892_at	0	AT1G80840	Pathogen-induced transcription factor. Binds W-box sequences in vitro. Forms protein complexes with itself and with WRKY40 and WRKY60. Coexpression with WRKY18 or WRKY60 made plants more susceptible to both P. syringae and B. cinerea. WRKY18, WRKY40, and	2.25839	2.57317	3.72771	3.58602	3.32082	3.90122	3.28631	3.11672	-1.24109	0.423054	-1.19524	0.436713	0.455349	1.37111	0.409503	1.32823	0.00558911	0.0190246	0.229498	0.255695
Glycosyl hydrolase family protein with chitinase insertion domain Glycosyl hydrolase family protein with chitinase insertion domain	254539_s_at	0	At4g19750 At4g19760	Glycosyl hydrolase family protein with chitinase insertion domain	4.07175	4.20794	7.05295	7.69058	6.26714	5.3404	6.70794	7.08088	-3.23192	0.106438	-1.66392	0.31558	0.477351	1.39218	-1.09065	0.469551	0.000311958	0.0249204	0.38615	0.0607764
ATPLT5_ATPMT5_PMT5__polyol/monosaccharide transporter 5	257805_at	0	AT3G18830	This gene encodes a plasma membrane-localized polyol/cyclitol/monosaccharide-H+-symporter. The AtPLT5 symporter is able to catalyze the energy-dependent membrane passage of a wide range of linear polyols (three to six carbon backbone), of cyclic polyols (	2.87205	3.17934	5.55181	5.58706	4.68197	4.67337	4.91495	5.20783	-2.54374	0.171498	-1.65197	0.318205	0.508043	1.42212	-0.383723	0.766457	4.28884e-05	0.00111871	0.100458	0.177096
Protein of unknown function (DUF607)	247047_at	0	AT5G66650	similar to unknown protein [Arabidopsis thaliana] (TAIR:AT2G23790.1); similar to Os10g0501500 [Oryza sativa (japonica cultivar-group)] (GB:NP_001064986.1); similar to Protein of unknown function DUF607 [Medicago truncatula] (GB:ABE78504.1); similar to Os0	4.36732	4.84325	5.79032	5.94951	5.99565	5.66253	5.47759	5.16949	-1.26463	0.416206	-1.22381	0.428151	0.546374	1.46041	0.505551	1.41967	0.00468025	0.0160109	0.151042	0.160904
UPI__Serine protease inhibitor, potato inhibitor I-type family protein	249101_at	0	AT5G43580	serine-type endopeptidase inhibitor	4.30936	3.69702	8.01845	8.23491	6.90322	6.30865	6.70146	7.93791	-4.12349	0.0573728	-2.60274	0.164625	0.806996	1.74956	-0.713751	0.609733	0.000262927	0.00868812	0.2438	0.279328
ATMSRB5_MSRB5__methionine sulfoxide reductase B5	255302_at	0	AT4G04830	methionine sulfoxide reductase domain-containing protein / SeIR domain-containing protein; similar to methionine sulfoxide reductase domain-containing protein / SeIR domain-containing protein [Arabidopsis thaliana] (TAIR:AT4G04810.1); similar to Os03g0360	5.99168	6.81592	8.22494	8.50841	8.01979	8.06874	7.28466	7.76916	-1.96288	0.256516	-1.64047	0.320753	0.839767	1.78976	0.517355	1.43133	0.00207568	0.0147676	0.101673	0.265064
ATPCA_ATPRX33_PRX33_PRXCA__peroxidase CA ATPCB_ATPERX34_PERX34_PRX34_PRXCB__peroxidase CB	252291_s_at	0	At3g49110 At3g49120	ATPCA_ATPRX33_PRX33_PRXCA__peroxidase CA	2.95006	3.23254	9.06029	9.18452	6.99969	6.922	6.08257	8.65904	-6.03111	0.0152917	-3.86955	0.0684148	1.7516	3.36731	-0.409959	0.752645	0.000487365	0.0143382	0.137221	0.714905
AATP1_ASD__AAA-ATPase 1	249438_at	0	AT5G40010	AATP1 (AAA-ATPASE 1); ATP binding / ATPase; similar to AAA-type ATPase family protein [Arabidopsis thaliana] (TAIR:AT3G28580.1); similar to AAA ATPase [Medicago truncatula] (GB:ABE78645.1); contains InterPro domain AAA-protein subdomain; (InterPro:IPR0039	2.06498	2.05116	7.08312	7.2896	4.44501	4.08216	4.94503	6.66545	-5.12829	0.0285912	-2.20552	0.216807	1.38112	2.6047	-1.54165	0.343492	0.000174409	0.0331014	0.1001	0.0610205
FMO1__flavin-dependent monooxygenase 1	256012_at	0	AT1G19250	FMO1 is required for full expression of TIR-NB-LRRâ€“conditioned resistance to avirulent pathogens and for basal resistance to invasive virulent pathogens. Functions in an EDS1-regulated but SA-independent mechanism that promotes resistance and cell death	1.70331	1.59338	6.48993	6.68818	4.32855	3.92989	4.33455	5.88068	-4.94071	0.032561	-2.48088	0.179135	1.48144	2.79227	-0.978396	0.507544	0.000136593	0.0143174	0.0632699	0.168169
ATGSTU25_GSTU25__glutathione S-transferase TAU 25	262517_at	0	AT1G17180	Encodes glutathione transferase belonging to the tau class of GSTs. Naming convention according to Wagner et al. (2002)., Encodes glutathione transferase belonging to the tau class of GSTs. Naming convention according to Wagner et al. (2002).	2.4679	2.18871	5.98358	5.60736	3.70655	3.82744	4.13998	5.12412	-3.46717	0.090423	-1.43869	0.368902	1.16342	2.23988	-0.865055	0.549026	0.000154101	0.034322	0.0468776	0.0990417
Calcium-binding EF-hand family protein	249417_at	0	AT5G39670	calcium-binding EF hand family protein; similar to calcium-binding EF hand family protein [Arabidopsis thaliana] (TAIR:AT3G29000.1); similar to Calcium-binding EF-hand [Medicago truncatula] (GB:ABE80363.1); contains InterPro domain EF-Hand type; (InterPro	4.05539	4.13243	7.01105	7.21627	5.43963	5.04642	5.78666	6.20165	-3.01975	0.123301	-1.14912	0.450902	1.1195	2.17272	-0.75113	0.594138	4.28884e-05	0.0162579	0.0115527	0.0424985
pat1_TRP1__tryptophan biosynthesis 1	250014_at	0	AT5G17990	Encodes the tryptophan biosynthetic enzyme phosphoribosylanthranilate transferase (PAT1, called trpD in bacteria). Converts anthranilate and phosphoribosylpyrophosphate into phosphoribosylanthranilate and inorganic pyrophosphate., Encodes the tryptophan	3.73465	3.50632	6.58872	6.48594	4.90727	4.48631	4.91528	5.45625	-2.91684	0.132417	-1.0763	0.474243	1.35156	2.55189	-0.488975	0.712531	8.6044e-05	0.0332	0.00786388	0.193393
basic helix-loop-helix (bHLH) DNA-binding superfamily protein	263117_at	0	AT1G03040	basic helix-loop-helix (bHLH) family protein; similar to UNE12 (unfertilized embryo sac 12), DNA binding [Arabidopsis thaliana] (TAIR:AT4G02590.2); similar to unknown [Solanum tuberosum] (GB:ABB16991.1); contains InterPro domain Helix-loop-helix DNA-bindi	5.0456	4.74251	5.89411	5.97167	5.57468	5.75717	6.63932	6.61419	-1.03884	0.48672	-0.771874	0.585656	-0.693862	0.618197	-0.960825	0.513763	0.00293314	0.0324798	0.0309615	0.00613826
AtRABA1g_RABA1g__RAB GTPase homolog A1G	257235_at	0	AT3G15060	AtRABA1g (Arabidopsis Rab GTPase homolog A1g); GTP binding; similar to AtRABA1f (Arabidopsis Rab GTPase homolog A1f), GTP binding [Arabidopsis thaliana] (TAIR:AT5G60860.1); similar to GTP-binding protein [Pisum sativum] (GB:BAA02112.1); similar to Os05g05	3.90117	3.66315	4.74386	4.86067	4.58457	4.80608	5.34412	5.251	-1.0201	0.493081	-0.91316	0.531021	-0.495293	0.709418	-0.602237	0.658732	0.00314283	0.0158948	0.0904859	0.0405267
	256265_at	2	256265_at		1.7562	1.61208	2.92628	2.57764	2.39964	2.39444	3.61792	2.75795	-1.06782	0.477038	-0.712902	0.610092	-0.435973	0.739195	-0.790893	0.577986	0.0289505	0.234177	0.33979	0.0904019
HMA5__heavy metal atpase 5	261551_at	0	AT1G63440	The Arabidopsis P-type ATPase HMA5 is involved in Cu detoxification. hma5 mutant plants exhibit Cu hypersensitivity, which is especially dramatic in roots where HMA5 is mostly expressed.	5.01703	5.13417	6.26829	6.52629	5.86143	5.9127	6.84242	6.75931	-1.3217	0.400064	-0.811468	0.569802	-0.403575	0.755982	-0.913804	0.530784	0.000635157	0.0212233	0.136952	0.00608961
unknown protein; BEST Arabidopsis thaliana protein match is: unknown protein (TAIR:AT5G65480.1); Has 63 Blast hits to 63 proteins in 13 species: Archae - 0; Bacteria - 0; Metazoa - 0; Fungi - 0; Plants - 63; Viruses - 0; Other Eukaryotes - 0 (source: NCBI BLink).	253022_at	0	AT4G38060	similar to unknown protein [Arabidopsis thaliana] (TAIR:AT5G65480.1); similar to unknown [Lycopersicon esculentum] (GB:AAK84476.1)	6.59672	7.01539	7.68999	8.0784	7.41457	7.15948	8.14888	8.38157	-1.07814	0.473639	-0.480969	0.716496	-0.381033	0.767888	-0.978205	0.507611	0.0097818	0.331922	0.294293	0.0191141
RNA-binding (RRM/RBD/RNP motifs) family protein PRA1.F4__prenylated RAB acceptor 1.F4	256771_at	0	At3g13700 At3g13710	RNA-binding (RRM/RBD/RNP motifs) family protein	5.74475	5.80872	6.66711	7.02303	6.87801	7.08027	6.63607	7.677	-1.06833	0.47687	-1.20241	0.43455	-0.31147	0.80582	-0.177394	0.884299	0.0499343	0.0733331	0.556145	0.738242
Kelch repeat-containing F-box family protein	262986_at	0	AT1G23390	kelch repeat-containing F-box family protein; similar to F-box family protein [Arabidopsis thaliana] (TAIR:AT3G24760.1); similar to Os09g0292900 [Oryza sativa (japonica cultivar-group)] (GB:NP_001062790.1); similar to kelch repeat-containing F-box-like pr	5.41894	4.97088	6.41323	6.18738	6.11352	5.69692	6.09846	7.06125	-1.10539	0.464776	-0.710311	0.611188	-0.27955	0.823848	-0.674631	0.626492	0.0492256	0.341152	0.609148	0.204465
Kinase interacting (KIP1-like) family protein	267518_at	0	AT2G30500	kinase interacting family protein; similar to kinase interacting protein-related [Arabidopsis thaliana] (TAIR:AT5G58320.2); similar to tRNA-binding arm [Medicago truncatula] (GB:ABE94140.1); contains InterPro domain KIP1-like; (InterPro:IPR011684)	5.94733	5.89029	7.04051	6.8097	6.3295	6.1821	7.21515	7.13015	-1.00629	0.497824	-0.336993	0.79169	-0.247544	0.842329	-0.916844	0.529666	0.00259353	0.341152	0.335169	0.00585171
Eukaryotic aspartyl protease family protein	257697_at	0	AT3G12700	aspartyl protease family protein; similar to chloroplast nucleoid DNA-binding protein-related [Arabidopsis thaliana] (TAIR:AT3G25700.1); similar to Os01g0679500 [Oryza sativa (japonica cultivar-group)] (GB:NP_001043866.1); similar to Os05g0557100 [Oryza s	5.35647	5.40821	6.4174	6.55978	6.08398	5.98446	6.52656	6.92917	-1.10625	0.4645	-0.651879	0.636451	-0.23927	0.847174	-0.69364	0.618292	0.00305063	0.0802452	0.411459	0.0319296
ATHSPRO2_HSPRO2__ortholog of sugar beet HS1 PRO-1 2	267357_at	0	AT2G40000	similar to unknown protein [Arabidopsis thaliana] (TAIR:AT3G55840.1); similar to putative Hs1pro-1-like receptor [Glycine max] (GB:AAG44839.1); contains InterPro domain Hs1pro-1, C-terminal; (InterPro:IPR009743); contains InterPro domain Hs1pro-1, N-termi	6.4385	6.6811	7.46765	7.65624	7.47421	7.5363	7.87782	7.69654	-1.00214	0.499258	-0.945455	0.519266	-0.225239	0.855454	-0.281926	0.822492	0.00349648	0.014068	0.405558	0.284366
HWI1_PDLP5__Receptor-like protein kinase-related family protein	260179_at	0	AT1G70690	kinase-related; similar to 33 kDa secretory protein-related [Arabidopsis thaliana] (TAIR:AT2G01660.1); similar to receptor-like protein kinase-like [Oryza sativa (japonica cultivar-group)] (GB:BAD25786.1); contains InterPro domain Protein of unknown funct	5.86952	5.92427	6.84789	7.113	6.63711	7.04247	6.91927	7.47964	-1.08355	0.471867	-0.942891	0.520189	-0.219008	0.859156	-0.359665	0.779346	0.0130625	0.0587999	0.573732	0.334508
unknown protein; Has 73 Blast hits to 69 proteins in 22 species: Archae - 0; Bacteria - 4; Metazoa - 9; Fungi - 2; Plants - 18; Viruses - 0; Other Eukaryotes - 40 (source: NCBI BLink).	254178_at	0	AT4G23880	unknown protein	3.59797	3.73201	4.57094	5.05422	4.02564	4.10539	4.69971	5.30522	-1.14759	0.451379	-0.400525	0.757582	-0.189883	0.876677	-0.936945	0.522338	0.0121145	0.533408	0.641893	0.0343928
unknown protein; FUNCTIONS IN: molecular_function unknown; INVOLVED IN: biological_process unknown; LOCATED IN: plasma membrane; EXPRESSED IN: 8 plant structures; EXPRESSED DURING: LP.04 four leaves visible, 4 anthesis, petal differentiation and expansion stage; BEST Arabidopsis thaliana protein match is: unknown protein (TAIR:AT1G20310.1); Has 66 Blast hits to 66 proteins in 15 species: Archae -…	261748_at	0	AT1G76070	similar to unknown protein [Arabidopsis thaliana] (TAIR:AT1G20310.1); similar to syringolide-induced protein 14-1-1 [Glycine max] (GB:BAB86891.1)	4.12483	3.96955	5.35439	5.33255	4.49258	4.72003	5.72999	5.3113	-1.29628	0.407174	-0.559114	0.678719	-0.177178	0.884431	-0.914346	0.530584	0.00185452	0.159068	0.569231	0.01317
ATPGIP1_PGIP1__polygalacturonase inhibiting protein 1	250670_at	0	AT5G06860	polygalacturonase inhibiting protein 1 (PGIP1) mRNA,, polygalacturonase inhibiting protein 1 (PGIP1) mRNA,	5.46103	5.93576	6.95538	6.73187	6.41058	6.19309	7.18624	6.85332	-1.14523	0.452119	-0.603438	0.658184	-0.176152	0.885061	-0.717941	0.607965	0.00696634	0.191707	0.626788	0.0572267
Calcium-dependent lipid-binding (CaLB domain) family protein	253284_at	0	AT4G34150	C2 domain-containing protein; similar to (AT)SRC2/SRC2 (SOYBEAN GENE REGULATED BY COLD-2), protein binding [Arabidopsis thaliana] (TAIR:AT1G09070.1); similar to C2 domain-containing protein / protein kinase-related [Musa acuminata] (GB:ABF71994.1); contai	5.13339	5.17537	6.03633	6.31003	5.56037	6.00837	6.49657	6.11598	-1.01881	0.493524	-0.629993	0.64618	-0.133089	0.911877	-0.521903	0.696453	0.0117047	0.167485	0.716408	0.140348
DNA-directed RNA polymerase II protein	262183_at	0	AT1G77890	similar to unknown protein [Arabidopsis thaliana] (TAIR:AT4G08540.1); similar to unknown protein [Oryza sativa (japonica cultivar-group)] (GB:BAC79707.1); similar to Os07g0626300 [Oryza sativa (japonica cultivar-group)] (GB:NP_001060335.1); contains domai	3.3076	3.2129	4.30242	4.35233	3.61321	3.76328	4.44628	4.47351	-1.06713	0.477268	-0.427996	0.743293	-0.132523	0.912235	-0.771656	0.585745	0.00131185	0.162276	0.580903	0.00897197
sequence-specific DNA binding transcription factors;transcription regulators CPuORF43__conserved peptide upstream open reading frame 43 CPuORF42__conserved peptide upstream open reading frame 42 CPuORF41__conserved peptide upstream open reading frame 41	245881_at	0	AT5G09460	transcription factor/ transcription regulator; similar to SAC51 (SUPPRESSOR OF ACAULIS 51), transcription factor/ transcription regulator [Arabidopsis thaliana] (TAIR:AT5G64340.1); similar to Os03g0391700 [Oryza sativa (japonica cultivar-group)] (GB:NP_00	4.32757	3.90964	5.23707	5.15824	4.85229	4.80247	5.22804	5.39455	-1.07905	0.47334	-0.708779	0.611838	-0.113642	0.924252	-0.483914	0.715035	0.00372208	0.0636564	0.710868	0.107844
CYP81D4__cytochrome P450, family 81, subfamily D, polypeptide 4	253096_at	0	AT4G37330	member of CYP81D	4.53497	4.40335	5.68736	5.80664	5.31324	4.92921	5.76091	5.90098	-1.27784	0.412413	-0.652063	0.63637	-0.0839503	0.943471	-0.709725	0.611437	0.00153031	0.0809491	0.786994	0.029622
CYP71B7__cytochrome P450, family 71 subfamily B, polypeptide 7	262793_at	0	AT1G13110	member of CYP71B	6.85101	7.09059	8.08476	8.43637	7.49576	7.31681	8.23674	8.4485	-1.28977	0.409017	-0.435489	0.739443	-0.0820557	0.944711	-0.936333	0.522559	0.00196306	0.301164	0.804958	0.0121084
AtRLP22_RLP22__receptor like protein 22	267548_at	0	AT2G32660	disease resistance family protein / LRR family protein; similar to leucine-rich repeat family protein [Arabidopsis thaliana] (TAIR:AT2G33020.1); similar to leucine-rich repeat family protein [Arabidopsis thaliana] (TAIR:AT2G33060.1); similar to leucine-ri	2.22831	2.35762	3.63781	3.8876	3.03765	2.97363	3.67556	4.0111	-1.46974	0.361047	-0.712679	0.610186	-0.0806253	0.945648	-0.837687	0.55954	0.000713349	0.059046	0.796007	0.0151408
RKF3__receptor-like kinase in in flowers 3	265772_at	0	AT2G48010	receptor-like serine/threonine kinase (RKF3)	5.84305	6.06048	7.03466	7.14266	6.25977	6.33679	7.22721	7.10578	-1.13689	0.454738	-0.346513	0.786483	-0.0778363	0.947478	-0.868217	0.547824	0.00133125	0.319771	0.77008	0.00711443
4CL2_AT4CL2__4-coumarate:CoA ligase 2	258047_at	0	AT3G21240	encodes an isoform of 4-coumarate:CoA ligase (4CL), which is involved in the last step of the general phenylpropanoid pathway. The catalytic efficiency was in the following (descending) order: p-coumaric acid, caffeic acid, ferulic acid, 5-OH-ferulic aci	6.31835	6.38739	7.54093	7.59783	6.68894	6.68839	7.85142	7.43667	-1.21651	0.430323	-0.335799	0.792345	-0.0746651	0.949563	-0.955375	0.515708	0.0017838	0.422716	0.808343	0.00809461
Galactose oxidase/kelch repeat superfamily protein	267238_at	0	AT2G44130	kelch repeat-containing F-box family protein; similar to kelch repeat-containing F-box family protein [Arabidopsis thaliana] (TAIR:AT3G59940.1); similar to Cyclin-like F-box; Serine/threonine protein phosphatase, BSU1 [Medicago truncatula] (GB:ABE78686.1)	3.29265	3.81223	4.74401	4.89853	4.32998	3.9	4.82589	4.9558	-1.26883	0.414996	-0.562551	0.677104	-0.0695721	0.952921	-0.775851	0.584044	0.00522111	0.25544	0.86725	0.0509727
ANAC062_NAC062_NTL6__NAC domain containing protein 62	252278_at	0	AT3G49530	ANAC062 (Arabidopsis NAC domain containing protein 62); transcription factor; similar to TIP (TCV-INTERACTING PROTEIN), transcription factor [Arabidopsis thaliana] (TAIR:AT5G24590.2); similar to No apical meristem (NAM) protein [Medicago truncatula] (GB:A	5.1625	5.1319	6.22358	6.40578	5.59006	5.98527	6.23352	6.53326	-1.16748	0.445198	-0.640462	0.641507	-0.0687046	0.953494	-0.595724	0.661712	0.00351186	0.113881	0.842296	0.0712285
ATNCED5_NCED5__nine-cis-epoxycarotenoid dioxygenase 5	256190_at	6	AT1G30100	Encodes 9-cis-epoxycarotenoid dioxygenase, a key enzyme in the biosynthesis of abscisic acid. The expression of this gene increases during the first 6h of imbibition., Encodes 9-cis-epoxycarotenoid dioxygenase, a key enzyme in the biosynthesis of abscisic	1.02548	0.962203	2.5238	2.19501	1.19417	1.08888	3.10889	1.74365	-1.36556	0.388083	-0.147683	0.902699	-0.0668696	0.954707	-1.28475	0.410442	0.0412032	0.970741	0.926671	0.0563919
LSH5__Protein of unknown function (DUF640)	247827_at	0	AT5G58500	similar to unknown protein [Arabidopsis thaliana] (TAIR:AT1G07090.1); similar to hypothetical protein [Oryza sativa (japonica cultivar-group)] (GB:BAB68109.1); contains InterPro domain Protein of unknown function DUF640; (InterPro:IPR006936)	3.86909	3.87048	4.76752	4.99547	4.08477	4.32122	5.03651	4.84433	-1.01171	0.495957	-0.33321	0.793769	-0.0589234	0.95998	-0.737426	0.599809	0.00359969	0.401345	0.845018	0.0203767
ATP58IPK_P58IPK__homolog of mamallian P58IPK	250930_at	0	AT5G03160	DNAJ heat shock N-terminal domain-containing protein; similar to DNAJ heat shock protein, putative [Arabidopsis thaliana] (TAIR:AT5G25530.1); similar to P58IPK [Lycopersicon esculentum] (GB:AAP41818.1); similar to Heat shock protein DnaJ, N-terminal [Medi	4.07875	3.64553	4.92008	5.44828	4.45229	4.54425	5.14986	5.3355	-1.32204	0.399969	-0.636129	0.643437	-0.0585	0.960262	-0.744411	0.596911	0.00443726	0.190303	0.888848	0.0604749
UDP-Glycosyltransferase superfamily protein	250948_at	3	AT5G03490	UDP-glucoronosyl/UDP-glucosyl transferase family protein; similar to UDP-glucoronosyl/UDP-glucosyl transferase family protein [Arabidopsis thaliana] (TAIR:AT1G51210.1); similar to putative glycosyltransferase [Solanum aculeatissimum] (GB:BAD89044.1); cont	2.93126	2.68346	4.06689	3.98318	2.98428	3.26619	4.13867	4.01424	-1.21767	0.429976	-0.317875	0.80225	-0.0514234	0.964984	-0.95122	0.517195	0.00160617	0.449086	0.869845	0.00757406
Calcium-binding EF-hand family protein	266371_at	0	AT2G41410	calmodulin, putative; Identical to Calmodulin-like protein 1 [Arabidopsis Thaliana] (GB:P30188;GB:Q8LFR1;GB:Q9SLG7); similar to calmodulin, putative [Arabidopsis thaliana] (TAIR:AT3G10190.1); similar to Calcium-binding EF-hand [Medicago truncatula] (GB:AB	7.68858	7.6395	8.78517	8.99921	8.26788	8.0177	8.97022	8.9159	-1.22815	0.426866	-0.478746	0.717601	-0.0508718	0.965353	-0.800272	0.574241	0.00113642	0.161968	0.863169	0.0122015
Leucine-rich receptor-like protein kinase family protein	265992_at	0	AT2G24130	leucine-rich repeat transmembrane protein kinase, putative; similar to leucine-rich repeat transmembrane protein kinase, putative [Arabidopsis thaliana] (TAIR:AT3G47570.1); similar to leucine-rich repeat transmembrane protein kinase, putative [Arabidopsis	2.38465	2.22087	3.35143	3.38044	2.94972	3.13393	3.71408	3.11043	-1.06318	0.478577	-0.739068	0.599126	-0.0463211	0.968403	-0.37043	0.773552	0.00980218	0.103276	0.908504	0.282988
LRL1__LJRHL1-like 1	265989_at	0	AT2G24260	basic helix-loop-helix (bHLH) family protein; similar to basic helix-loop-helix (bHLH) family protein [Arabidopsis thaliana] (TAIR:AT4G30980.1); similar to bHLH transcription factor PTF1-like protein [Oryza sativa (japonica cultivar-group)] (GB:BAD29274.1	5.27513	5.18252	6.59462	6.3137	5.55527	5.58631	6.3296	6.67027	-1.22533	0.4277	-0.341961	0.788968	-0.0457784	0.968767	-0.929147	0.525169	0.00195666	0.427998	0.888968	0.0100664
INVOLVED IN: autophagy; EXPRESSED IN: 24 plant structures; EXPRESSED DURING: 15 growth stages; CONTAINS InterPro DOMAIN/s: Autophagy-related protein 17 (InterPro:IPR007240), Autophagy-related protein 11 (InterPro:IPR019460); Has 8793 Blast hits to 6268 proteins in 570 species: Archae - 89; Bacteria - 657; Metazoa - 4844; Fungi - 808; Plants - 441; Viruses - 15; Other Eukaryotes - 1939 (source: NC…	253588_at	0	AT4G30790	similar to protein transport protein-related [Arabidopsis thaliana] (TAIR:AT4G27595.1); similar to Ubiquitin [Medicago truncatula] (GB:ABE79505.1); similar to Os02g0179800 [Oryza sativa (japonica cultivar-group)] (GB:NP_001046086.1); contains InterPro dom	4.63437	5.00015	5.64954	6.06023	4.85833	5.14196	6.04231	5.73301	-1.03762	0.487129	-0.182883	0.880941	-0.032772	0.97754	-0.887513	0.540545	0.0128897	0.868313	0.938134	0.0304719
ADR1-L1__ADR1-like 1	253377_at	0	AT4G33300	ADR1-L1 (ADR1-LIKE 1); ATP binding / protein binding; Identical to Probable disease resistance protein At4g33300 [Arabidopsis Thaliana] (GB:Q9SZA7;GB:Q56WJ3); similar to ADR1-L2 (ADR1-LIKE 2), ATP binding / nucleoside-triphosphatase/ nucleotide binding /	7.10408	7.31822	8.3473	8.27022	7.38571	7.36747	8.54677	8.11903	-1.09761	0.46729	-0.165442	0.891655	-0.0241389	0.983407	-0.956307	0.515374	0.00385704	0.839828	0.944027	0.0101478
HXXXD-type acyl-transferase family protein	251144_at	0	AT5G01210	transferase family protein; similar to transferase family protein [Arabidopsis thaliana] (TAIR:AT2G39980.1); similar to AER [Nicotiana tabacum] (GB:AAM73656.1); contains InterPro domain Transferase; (InterPro:IPR003480)	5.75839	5.30433	6.74609	6.74405	5.95911	5.76411	6.69769	6.83467	-1.21371	0.431158	-0.330247	0.795401	-0.0211094	0.985475	-0.904574	0.53419	0.00270117	0.492107	0.953014	0.0144324
JAZ5_TIFY11A__jasmonate-zim-domain protein 5	261033_at	0	AT1G17380	similar to unknown protein [Arabidopsis thaliana] (TAIR:AT1G72450.1); similar to PnFL-2 [Ipomoea nil] (GB:AAG49896.1); similar to Os07g0615200 [Oryza sativa (japonica cultivar-group)] (GB:NP_001060268.1); similar to Os03g0402800 [Oryza sativa (japonica cu	3.57553	3.37496	4.44516	4.5207	3.52782	3.99746	4.4405	4.50631	-1.00769	0.497342	-0.287396	0.81938	0.00952841	1.00663	-0.710765	0.610996	0.00693773	0.592032	0.978599	0.0382951
Transducin/WD40 repeat-like superfamily protein	261973_at	0	AT1G64610	WD-40 repeat family protein; similar to WD-40 repeat family protein [Arabidopsis thaliana] (TAIR:AT5G42010.1); similar to WD-40 repeat [Medicago truncatula] (GB:ABE94388.1); contains InterPro domain WD-40 repeat; (InterPro:IPR001680); contains InterPro do	2.67384	2.66589	4.11726	4.22382	3.10046	3.24443	3.98301	4.32174	-1.50067	0.353388	-0.502577	0.705845	0.0181671	1.01267	-0.979931	0.507004	0.000474682	0.158036	0.954581	0.00611073
Protein of unknown function (duplicated DUF1399)	253012_at	0	AT4G37900	glycine-rich protein; similar to unknown protein [Arabidopsis thaliana] (TAIR:AT2G22660.2); similar to Protein of unknown function DUF1399 [Medicago truncatula] (GB:ABE84186.1); contains InterPro domain Protein of unknown function DUF1399; (InterPro:IPR00	4.80693	4.87588	5.98109	6.29668	5.03601	5.40441	6.12411	6.11091	-1.29747	0.406838	-0.378799	0.769078	0.0213734	1.01493	-0.897301	0.53689	0.0017482	0.381626	0.951341	0.0136471
ADR1-L2_PHX21__ADR1-like 2	250829_at	0	AT5G04720	ADR1-L2 (ADR1-LIKE 2); ATP binding / nucleoside-triphosphatase/ nucleotide binding / protein binding; Identical to Probable disease resistance protein At5g04720 [Arabidopsis Thaliana] (GB:Q9LZ25); similar to ADR1 (ACTIVATED DISEASE RESISTANCE 1) [Arabidop	6.66631	6.83008	7.77318	7.75252	7.17104	7.03958	7.99104	7.4567	-1.01466	0.494946	-0.357114	0.780725	0.0389816	1.02739	-0.618562	0.65132	0.00864677	0.478505	0.918317	0.0721722
ATNAP5_NAP5__non-intrinsic ABC protein 5 ABCC3_ATMRP3_MRP3_MRP3__multidrug resistance-associated protein 3	259937_s_at	0	At1g71330 At3g13080	ATNAP5_NAP5__non-intrinsic ABC protein 5	2.22516	1.88865	3.19289	3.07857	2.29342	2.4084	3.3115	2.86249	-1.07882	0.473415	-0.294007	0.815634	0.0487292	1.03435	-0.736088	0.600365	0.00667538	0.61711	0.896236	0.0417534
Acyl-CoA N-acyltransferases (NAT) superfamily protein	265668_at	0	AT2G32020	GCN5-related N-acetyltransferase (GNAT) family protein; similar to GCN5-related N-acetyltransferase (GNAT) family protein [Arabidopsis thaliana] (TAIR:AT2G32030.1); similar to Os03g0794200 [Oryza sativa (japonica cultivar-group)] (GB:NP_001051537.1); simi	4.36582	4.50598	5.55024	5.45034	5.10638	5.29381	5.56025	5.33124	-1.06439	0.478173	-0.764196	0.588781	0.0545458	1.03853	-0.245652	0.843434	0.00241196	0.0311185	0.851788	0.340771
ABC1 family protein	246976_s_at	0	AT5G24810	ABC1 family protein; similar to ATATH13 (ABC2 homolog 13) [Arabidopsis thaliana] (TAIR:AT5G64940.2); similar to Os06g0701300 [Oryza sativa (japonica cultivar-group)] (GB:NP_001058483.1); similar to hypothetical protein Swol_1468 [Syntrophomonas wolfei sub	4.75674	4.67182	5.6842	5.86371	5.03003	5.01495	5.3568	6.07119	-1.05968	0.479739	-0.308212	0.807642	0.0599591	1.04244	-0.691506	0.619207	0.0143702	0.678102	0.888848	0.0818965
alpha/beta-Hydrolases superfamily protein	258811_at	0	AT3G03990	esterase/lipase/thioesterase family protein; similar to hydrolase, alpha/beta fold family protein [Arabidopsis thaliana] (TAIR:AT4G37470.1); similar to hydrolase [Platanus x acerifolia] (GB:CAJ91149.1); similar to Os03g0203200 [Oryza sativa (japonica cult	7.20689	7.43027	8.36899	8.3873	7.64793	7.59682	8.07706	8.55358	-1.05956	0.479777	-0.303799	0.810116	0.0628225	1.04451	-0.692942	0.618591	0.00566975	0.55885	0.857064	0.0427925
ETFQO__electron-transfer flavoprotein:ubiquinone oxidoreductase	260536_at	0	AT2G43400	Encodes a unique electron-transfer flavoprotein:ubiquinone oxidoreductase that is localized to the mitochondrion. Mutants are more sensitive to sugar starvation when plants are kept in the dark for long periods.	4.57374	4.06503	5.55255	5.81663	4.81774	4.91026	5.68267	5.51554	-1.36521	0.388178	-0.54462	0.685572	0.0854892	1.06105	-0.735099	0.600777	0.00232666	0.220796	0.814744	0.0442439
Dihydroxyacetone kinase	257866_at	0	AT3G17770	dihydroxyacetone kinase family protein; similar to dihydroxyacetone kinase family protein [Arabidopsis thaliana] (TAIR:AT1G48430.1); similar to 3,4-dihydroxy-2-butanone kinase [Oryza sativa (japonica cultivar-group)] (GB:AAM47307.1); similar to 3,4-dihydr	4.93098	4.76768	6.17327	6.3762	5.51599	5.3569	5.76016	6.6131	-1.4254	0.372316	-0.587114	0.665673	0.0881032	1.06297	-0.750184	0.594528	0.00689307	0.33825	0.856856	0.0973665
ACBK1_ATCNGC10_CNGC10__cyclic nucleotide gated channel 10	261027_at	0	AT1G01340	member of Cyclic nucleotide gated channel family, member of Cyclic nucleotide gated channel family, member of Cyclic nucleotide gated channel family	6.64171	6.68212	7.56028	7.91335	7.2424	7.22893	7.35984	7.93524	-1.0749	0.474703	-0.573752	0.671867	0.0892738	1.06383	-0.411877	0.751645	0.0103202	0.229003	0.819055	0.245574
ATYSL2_YSL2__YELLOW STRIPE like 2	249759_at	0	AT5G24380	closest Arabidopsis homolog of Zea maize metal-phytosiderophore/metal-nicotianamine transporter ZmYS1, closest Arabidopsis homolog of Zea maize metal-phytosiderophore/metal-nicotianamine transporter ZmYS1	4.79037	6.13276	7.34388	7.27177	5.11357	6.37523	6.9434	7.48176	-1.84626	0.278113	-0.282835	0.821974	0.0952421	1.06824	-1.46818	0.361438	0.0379514	0.939005	0.922082	0.0889764
Concanavalin A-like lectin protein kinase family protein	255280_at	0	AT4G04960	lectin protein kinase, putative; similar to lectin protein kinase family protein [Arabidopsis thaliana] (TAIR:AT4G28350.1); similar to lectin-like receptor kinase 7;2 [Medicago truncatula] (GB:AAR11299.1); contains InterPro domain Protein kinase-like; (In	3.80188	4.04491	5.36839	5.63624	4.43152	4.63858	5.03725	5.77636	-1.57892	0.334732	-0.611656	0.654445	0.095514	1.06845	-0.87175	0.546484	0.00329639	0.280811	0.835046	0.0528075
AtATG18a_ATG18a__Transducin/WD40 repeat-like superfamily protein	251187_at	0	AT3G62770	Required for autophagosome formation during nutrient deprivation and senescence.	4.97833	5.07291	5.96699	6.34513	5.4049	5.38379	5.75708	6.35803	-1.13043	0.456778	-0.368723	0.774468	0.0985034	1.07066	-0.663207	0.631473	0.00964979	0.544727	0.807301	0.0866837
Protein kinase superfamily protein	248821_at	0	AT5G47070	protein kinase, putative; similar to protein kinase, putative [Arabidopsis thaliana] (TAIR:AT4G17660.1); similar to protein kinase, putative [Brassica oleracea] (GB:ABD65030.1); contains InterPro domain Protein kinase-like; (InterPro:IPR011009); contains	2.77626	3.34887	4.52674	4.59705	3.26321	3.79587	3.80647	5.10639	-1.49933	0.353717	-0.466977	0.723479	0.105462	1.07584	-0.926892	0.52599	0.0370446	0.750393	0.889006	0.168238
unknown protein; INVOLVED IN: biological_process unknown; LOCATED IN: chloroplast stroma, chloroplast; EXPRESSED IN: 23 plant structures; EXPRESSED DURING: 13 growth stages; Has 118 Blast hits to 118 proteins in 41 species: Archae - 0; Bacteria - 42; Metazoa - 0; Fungi - 0; Plants - 56; Viruses - 0; Other Eukaryotes - 20 (source: NCBI BLink).	256624_at	0	AT3G19990	binding; similar to hypothetical protein BB0394 [Bordetella bronchiseptica RB50] (GB:NP_886943.1); similar to Os02g0828500 [Oryza sativa (japonica cultivar-group)] (GB:NP_001048601.1); similar to Os02g0828200 [Oryza sativa (japonica cultivar-group)] (GB:N	4.39809	4.39768	5.36173	5.43959	4.26652	4.42677	5.31161	5.27471	-1.00278	0.499037	0.0512355	1.03615	0.1075	1.07736	-0.946517	0.518884	0.00180662	0.974908	0.655777	0.0036148
ACA10_ATACA10_CIF1__autoinhibited Ca(2+)-ATPase 10	253702_at	0	AT4G29900	one of the type IIB calcium pump isoforms. encodes an autoinhibited Ca(2+)-ATPase that contains an N-terminal calmodulin binding autoinhibitory domain., one of the type IIB calcium pump isoforms. encodes an autoinhibited Ca(2+)-ATPase that contains an N-t	5.91582	5.81888	6.95687	6.88546	5.91068	6.10541	6.91043	6.70926	-1.05381	0.481693	-0.140696	0.907081	0.111322	1.08022	-0.801796	0.573635	0.0021648	0.840326	0.673013	0.010856
unknown protein; INVOLVED IN: biological_process unknown; LOCATED IN: cellular_component unknown; EXPRESSED IN: 23 plant structures; EXPRESSED DURING: 12 growth stages.	246018_at	0	AT5G10695	similar to unknown protein [Arabidopsis thaliana] (TAIR:AT5G57123.1); similar to conserved hypothetical protein [Medicago truncatula] (GB:ABD28467.1); contains domain Glucocorticoid receptor-like (DNA-binding domain) (SSF57716)	4.36586	4.76503	6.16845	6.53338	5.03708	5.54635	6.38014	6.08709	-1.78547	0.290082	-0.726267	0.604466	0.1173	1.0847	-0.941899	0.520547	0.00144431	0.163996	0.784492	0.0346146
Protein kinase family protein	249550_at	0	AT5G38210	serine/threonine protein kinase family protein; similar to serine/threonine protein kinase family protein [Arabidopsis thaliana] (TAIR:AT1G66880.1); similar to wall-associated kinase 4-like [Oryza sativa (japonica cultivar-group)] (GB:BAD82479.1); contain	3.8666	3.55986	4.76807	4.93535	4.34286	4.54139	4.96136	4.50349	-1.13848	0.454238	-0.728897	0.603365	0.119287	1.0862	-0.290295	0.817735	0.00576344	0.094372	0.737457	0.378857
CPuORF50__conserved peptide upstream open reading frame 50 SAUR-like auxin-responsive protein family	248243_at	0	AT5G53590	auxin-responsive family protein; similar to auxin-responsive family protein [Arabidopsis thaliana] (TAIR:AT4G00880.1); similar to Auxin responsive SAUR protein [Medicago truncatula] (GB:ABE93517.1); contains InterPro domain Auxin responsive SAUR protein;	5.84589	5.95465	7.29266	7.53297	6.84328	6.68913	6.85058	7.73001	-1.51255	0.350492	-0.86594	0.548689	0.122518	1.08863	-0.52409	0.695398	0.00570746	0.13552	0.799892	0.237137
ATWRKY25_WRKY25__WRKY DNA-binding protein 25	267246_at	0	AT2G30250	member of WRKY Transcription Factor; Group I, member of WRKY Transcription Factor; Group I	5.2588	5.34992	6.32193	6.59594	5.66198	5.28129	6.05214	6.61904	-1.15458	0.449198	-0.167277	0.890522	0.123344	1.08926	-0.863956	0.549444	0.0097073	0.89941	0.759481	0.0395039
EDS5_SCORD3_SID1__MATE efflux family protein	252921_at	0	AT4G39030	Encodes an orphan multidrug and toxin extrusion transporter. Essential component of salicylic acid-dependent signaling for disease resistance. Member of the MATE-transporter family. Expression induced by salicylic acid. Mutants are salicylic acid-deficien	3.81547	3.90712	5.17859	5.3149	4.38595	4.64622	5.23493	5.00952	-1.38545	0.382771	-0.654789	0.635168	0.12452	1.09014	-0.606139	0.656952	0.000726115	0.0657168	0.65786	0.0424966
AHK3_HK3__histidine kinase 3	264448_at	0	AT1G27320	Encodes a histidine kinases, a cytokinin receptor that controls cytokinin-mediated leaf longevity through a specific phosphorylation of the response regulator, ARR2., Encodes a histidine kinases, a cytokinin receptor that controls cytokinin-mediated leaf	4.7527	4.77596	5.73555	5.91007	4.73817	5.03975	5.37752	6.01709	-1.05848	0.480138	-0.12463	0.917239	0.125503	1.09089	-0.808346	0.571036	0.013777	0.941675	0.752941	0.0474637
S-adenosyl-L-methionine-dependent methyltransferases superfamily protein	254318_at	0	AT4G22530	embryo-abundant protein-related; similar to embryo-abundant protein-related [Arabidopsis thaliana] (TAIR:AT5G10830.1); similar to embryo-abundant protein EMB-like [Oryza sativa (japonica cultivar-group)] (GB:BAB89030.1); contains InterPro domain SAM (and	3.67232	3.56478	5.09311	5.32376	3.79072	3.70266	5.91007	4.252	-1.58989	0.332197	-0.128138	0.915012	0.127403	1.09233	-1.33435	0.396572	0.041883	0.984998	0.877133	0.0820548
Zinc finger (C3HC4-type RING finger) family protein	260648_at	0	AT1G08050	zinc finger (C3HC4-type RING finger) family protein; similar to zinc finger (C3HC4-type RING finger) family protein [Arabidopsis thaliana] (TAIR:AT5G60710.1); similar to Os02g0806700 [Oryza sativa (japonica cultivar-group)] (GB:NP_001048450.1); similar to	5.38353	5.21871	6.46691	6.73015	5.70341	5.93071	6.57924	6.35694	-1.29741	0.406855	-0.515943	0.699336	0.130445	1.09463	-0.651025	0.636828	0.00139304	0.170428	0.661807	0.0405364
AtUGT85A2_UGT85A2__UDP-glucosyl transferase 85A2	255942_at	0	AT1G22360	UDP-glucoronosyl/UDP-glucosyl transferase family protein; similar to UDP-glucoronosyl/UDP-glucosyl transferase family protein [Arabidopsis thaliana] (TAIR:AT1G22340.1); similar to transcription factor/ transferase, transferring glycosyl groups [Arabidopsi	4.6928	4.6491	5.75812	6.00379	5.16009	5.29153	5.44936	6.04733	-1.21001	0.432266	-0.554861	0.680723	0.132609	1.09627	-0.522537	0.696147	0.00541721	0.240058	0.72084	0.14367
AtSDF2_ATSDL_SDF2__stromal cell-derived factor 2-like protein precursor	264382_at	0	AT2G25110	MIR domain-containing protein; Identical to Stromal cell-derived factor 2-like protein precursor (SDF2-like protein) [Arabidopsis Thaliana] (GB:Q93ZE8;GB:O81720;GB:Q9SEZ5); similar to MIR [Medicago truncatula] (GB:ABE79257.1); contains InterPro domain MIR	7.02125	6.85358	7.85873	8.06714	7.05875	7.1519	7.94537	7.71183	-1.02551	0.491235	-0.167904	0.890135	0.134333	1.09759	-0.723277	0.60572	0.00319287	0.797454	0.627125	0.0209666
unknown protein; BEST Arabidopsis thaliana protein match is: unknown protein (TAIR:AT1G13360.1); Has 50 Blast hits to 50 proteins in 12 species: Archae - 0; Bacteria - 0; Metazoa - 0; Fungi - 0; Plants - 50; Viruses - 0; Other Eukaryotes - 0 (source: NCBI BLink).	258078_at	2	AT3G25870	similar to unknown protein [Arabidopsis thaliana] (TAIR:AT1G13360.1); similar to Os01g0131300 [Oryza sativa (japonica cultivar-group)] (GB:NP_001041925.1)	2.5467	2.71175	3.6549	3.90244	3.19082	2.88408	3.4957	3.77722	-1.14945	0.450798	-0.408225	0.75355	0.14221	1.10359	-0.599011	0.660206	0.00349769	0.34353	0.653675	0.0664218
GGT1__gamma-glutamyl transpeptidase 1	252906_at	0	AT4G39640	The gene encodes a gamma-glutamyltransferase (AKA gamma-glutamyl transpeptidase, EC 2.3.2.2) that is located in vascular tissues (predominantly phloem) of leaves and is involved in the degradation of glutathione. The encoded enzyme also mitigates oxidat	4.7267	5.05087	6.23764	6.36097	5.27925	5.52301	6.0798	6.23238	-1.41052	0.376177	-0.512339	0.701085	0.143217	1.10437	-0.754961	0.592562	0.00094616	0.176242	0.631082	0.023695
Protein kinase superfamily protein	264841_at	0	AT1G03740	kinase; similar to protein kinase family protein [Arabidopsis thaliana] (TAIR:AT5G44290.4); similar to Protein kinase [Medicago truncatula] (GB:ABE89394.1); similar to Os01g0201000 [Oryza sativa (japonica cultivar-group)] (GB:NP_001042320.1); contains Int	3.52295	3.63543	4.40924	4.75968	3.78852	3.92989	4.48359	4.39724	-1.00527	0.498178	-0.280013	0.823584	0.144048	1.105	-0.581207	0.668404	0.00411654	0.534453	0.614136	0.0527738
JAZ7_TIFY5B__jasmonate-zim-domain protein 7	266901_at	1	AT2G34600	similar to unknown protein [Arabidopsis thaliana] (TAIR:AT1G30135.1); similar to ZIM [Medicago truncatula] (GB:ABE81432.1); contains InterPro domain ZIM; (InterPro:IPR010399), similar to unknown protein [Arabidopsis thaliana] (TAIR:AT1G30135.1); similar t	1.75756	1.18063	2.80866	2.52465	1.94653	1.78148	2.55357	2.48681	-1.19756	0.436013	-0.394907	0.760538	0.146465	1.10685	-0.656184	0.634555	0.00585422	0.469691	0.692258	0.0781434
GDH2__glutamate dehydrogenase 2	250580_at	0	AT5G07440	Encodes the alpha-subunit of the glutamate dehydrogenase. The enzyme is almost exclusively found in the mitochondria of stem and leaf companion cells.	8.54105	8.67093	9.68705	9.79505	9.35857	9.18038	9.29608	9.88186	-1.13506	0.455317	-0.663482	0.631352	0.152083	1.11117	-0.319492	0.801352	0.00656635	0.138855	0.670083	0.344286
ARM repeat superfamily protein	250493_at	3	AT5G09800	U-box domain-containing protein; similar to U-box domain-containing protein [Arabidopsis thaliana] (TAIR:AT5G64660.1); similar to U box [Medicago truncatula] (GB:ABE81171.1); contains InterPro domain Armadillo-like helical; (InterPro:IPR011989); contains	1.6403	1.62556	2.97496	2.85611	2.06575	2.04454	2.3544	3.15766	-1.28261	0.411052	-0.422217	0.746277	0.159508	1.11691	-0.700882	0.615196	0.00787336	0.511864	0.706216	0.0946217
CYP71A19__cytochrome P450, family 71, subfamily A, polypeptide 19 CYP71A20__cytochrome P450, family 71, subfamily A, polypeptide 20	254767_s_at	0	At4g13290 At4g13310	CYP71A19__cytochrome P450, family 71, subfamily A, polypeptide 19	4.26613	4.65187	7.24823	7.25669	6.21379	5.98241	6.15297	8.02672	-2.79346	0.144239	-1.6391	0.321056	0.162618	1.11932	-0.991743	0.50287	0.00599403	0.129759	0.862066	0.230119
ATBP-1_ATBP1_ATTBP1_HPPBF-1_TBP1__telomeric DNA binding protein 1	250213_at	0	AT5G13820	Encodes a protein that specifically binds plant telomeric DNA repeats., Encodes a protein that specifically binds plant telomeric DNA repeats., Encodes a protein that specifically binds plant telomeric DNA repeats., Encodes a protein that specifically	2.7829	2.66463	3.76131	4.06316	2.8334	3.02956	3.85482	3.64348	-1.18847	0.438768	-0.207717	0.865907	0.163086	1.11968	-0.817667	0.567359	0.00209654	0.734305	0.576816	0.0162426
proline-rich family protein	254559_at	0	AT4G19200	proline-rich family protein; similar to proline-rich family protein [Arabidopsis thaliana] (TAIR:AT5G45350.2); similar to Os05g0119300 [Oryza sativa (japonica cultivar-group)] (GB:NP_001054483.1); similar to hypothetical protein [Solanum lycopersicum] (GB	7.9091	7.88953	8.89664	9.31734	8.1088	8.16918	8.93446	8.92982	-1.20767	0.432966	-0.239675	0.846936	0.174849	1.12885	-0.79315	0.577083	0.00185452	0.650477	0.547527	0.0177943
ATWRKY55_WRKY55__WRKY DNA-binding protein 55	266052_at	4	AT2G40740	member of WRKY Transcription Factor; Group III, member of WRKY Transcription Factor; Group III	2.6949	3.10767	3.88177	4.01815	2.6739	2.86767	4.04344	3.48892	-1.04868	0.48341	0.1305	1.09467	0.183781	1.13586	-0.995399	0.501597	0.0144176	0.937719	0.634696	0.02234
oxidoreductase, zinc-binding dehydrogenase family protein	254393_at	0	AT4G21580	oxidoreductase, zinc-binding dehydrogenase family protein; similar to NADP-dependent oxidoreductase, putative [Arabidopsis thaliana] (TAIR:AT5G61510.1); similar to putative quinone oxidoreductase [Thlaspi caerulescens] (GB:AAY18430.1); contains InterPro d	5.31841	5.09481	6.34454	6.56386	5.69256	5.36278	6.07636	6.44706	-1.24759	0.421151	-0.321066	0.800478	0.192488	1.14273	-0.734038	0.601219	0.0033071	0.557909	0.568485	0.0423551
ATJ2_J2__DNAJ homologue 2	245686_at	0	AT5G22060	Co-chaperonin similar to E. coli DnaJ, Co-chaperonin similar to E. coli DnaJ	7.22015	6.96052	8.13312	8.10171	7.17537	7.34554	8.10745	7.73527	-1.02708	0.490703	-0.170123	0.888767	0.196055	1.14556	-0.660901	0.632483	0.00541716	0.832253	0.521916	0.0437618
pfkB-like carbohydrate kinase family protein	248381_at	0	AT5G51830	pfkB-type carbohydrate kinase family protein; similar to pfkB-type carbohydrate kinase family protein [Arabidopsis thaliana] (TAIR:AT1G66430.1); similar to fructokinase (GB:AAB57733.1); contains InterPro domain PfkB; (InterPro:IPR011611); contains InterPr	4.38412	4.04973	5.72676	5.53213	4.98947	4.65322	5.27694	5.57252	-1.41252	0.375655	-0.604424	0.657734	0.204713	1.15246	-0.603384	0.658208	0.00184618	0.162276	0.546762	0.0816651
2-oxoglutarate (2OG) and Fe(II)-dependent oxygenase superfamily protein	246098_at	0	AT5G20400	encodes a protein whose sequence is similar to flavanone 3 hydroxylase from Malus.	4.94317	5.09692	6.04435	6.1492	5.31049	5.21748	5.71321	6.0337	-1.07673	0.474102	-0.243941	0.844435	0.22332	1.16742	-0.60947	0.655438	0.00269802	0.616495	0.419116	0.0419457
Calcium-binding EF-hand family protein	265460_at	0	AT2G46600	calcium-binding protein, putative; similar to PBP1 (PINOID-BINDING PROTEIN 1), calcium ion binding [Arabidopsis thaliana] (TAIR:AT5G54490.1); similar to Os02g0122600 [Oryza sativa (japonica cultivar-group)] (GB:NP_001045728.1); similar to Os06g0683400 [Or	7.07385	6.98135	8.1431	8.30722	7.76038	7.71918	7.67834	8.32525	-1.19756	0.436011	-0.712184	0.610395	0.223365	1.16745	-0.262014	0.833923	0.00605817	0.125817	0.542682	0.455517
Transmembrane Fragile-X-F-associated protein	260042_at	0	AT1G68820	membrane protein, putative; similar to zinc finger (C3HC4-type RING finger) family protein [Arabidopsis thaliana] (TAIR:AT1G18470.1); similar to zinc finger (C3HC4-type RING finger) family protein [Arabidopsis thaliana] (TAIR:AT1G73950.1); similar to hypo	5.44339	5.53876	6.38218	6.72953	5.63593	5.70268	6.23663	6.41964	-1.06478	0.478045	-0.178228	0.883788	0.22772	1.17098	-0.658833	0.633391	0.0031983	0.789718	0.421811	0.0346146
AtRLP37_EMB2800_RLP37__receptor like protein 37 AtRLP38_RLP38__receptor like protein 38	257763_s_at	5	At3g23110 At3g23120	AtRLP37_RLP37__receptor like protein 37	0.982543	1.28913	2.2695	2.09584	1.09359	1.03064	1.86911	2.03503	-1.04683	0.484031	0.0737218	1.05243	0.230597	1.17332	-0.889954	0.539631	0.00324513	0.961079	0.40841	0.00959948
Leucine-rich repeat protein kinase family protein	251949_at	0	AT3G53590	leucine-rich repeat transmembrane protein kinase, putative; similar to ATP binding / kinase/ protein serine/threonine kinase [Arabidopsis thaliana] (TAIR:AT5G01950.1); similar to leucine-rich repeat transmembrane protein kinase, putative [Arabidopsis thal	3.25251	2.97121	4.04183	4.78501	3.50201	3.66957	3.95159	4.41367	-1.30156	0.405686	-0.47393	0.72	0.230791	1.17348	-0.596842	0.6612	0.011831	0.50233	0.616155	0.183602
EDA21__embryo sac development arrest 21	254756_at	0	AT4G13235	Encodes a defensin-like (DEFL) family protein.	6.32828	6.38181	7.53514	7.34806	7.47955	7.19347	7.08964	7.29851	-1.08656	0.470884	-0.981468	0.506464	0.247526	1.18717	0.142438	1.10377	0.00282971	0.014068	0.379103	0.607158
ATYSL3_YSL3__YELLOW STRIPE like 3	248276_at	0	AT5G53550	YSL3 (YELLOW STRIPE LIKE 3); oligopeptide transporter; similar to YSL2 (YELLOW STRIPE LIKE 2), oligopeptide transporter [Arabidopsis thaliana] (TAIR:AT5G24380.1); similar to YSL1 (YELLOW STRIPE LIKE 1), oligopeptide transporter [Arabidopsis thaliana] (TAI	6.48756	7.15926	7.94066	7.79344	6.57004	7.09495	7.90005	7.33703	-1.04364	0.485103	-0.00908348	0.993724	0.24851	1.18798	-0.786043	0.579933	0.0424806	0.999679	0.617231	0.113242
BAP1__BON association protein 1	251336_at	0	AT3G61190	Encodes a protein with a C2 domain that binds to BON1 in yeast two hybrid analyses. Its ability to bind to phospholipids is enhanced by calcium ions. Involved in maintaining cell homeostasis.	3.45645	3.23691	4.95382	5.27139	3.87555	4.25744	4.94882	4.77787	-1.76592	0.294038	-0.719811	0.607177	0.249261	1.1886	-0.796852	0.575604	0.000498789	0.0861681	0.449099	0.029622
glutamine-fructose-6-phosphate transaminase (isomerizing)s;sugar binding;transaminases	256911_at	0	AT3G24090	transaminase; similar to Glucosamine 6-phosphate synthetases, contain amidotransferase and phosphosugar isomerase domains (ISS) [Ostreococcus tauri] (GB:CAL54169.1); similar to glucosamine-fructose-6-phosphate aminotransferase, isomerizing family protein,	3.43285	3.03216	4.31037	4.42476	3.94644	3.8691	4.03402	4.18792	-1.13506	0.455317	-0.675265	0.626217	0.256595	1.19466	-0.203198	0.868623	0.00282036	0.0735458	0.382503	0.475327
Calmodulin binding protein-like	247426_at	0	AT5G62570	calmodulin-binding protein; similar to calmodulin-binding protein [Arabidopsis thaliana] (TAIR:AT4G25800.2); similar to hypothetical protein MtrDRAFT_AC146914g39v1 [Medicago truncatula] (GB:ABE91845.1); contains InterPro domain Calmodulin binding protein-	5.39292	5.21703	6.27716	6.67306	5.68582	5.66527	6.38924	6.04354	-1.17014	0.444378	-0.370571	0.773476	0.258726	1.19642	-0.540842	0.68737	0.00387078	0.440863	0.425473	0.101501
Glycolipid transfer protein (GLTP) family protein	252908_at	0	AT4G39670	similar to ACD11 (ACCELERATED CELL DEATH 11) [Arabidopsis thaliana] (TAIR:AT2G34690.1); similar to Os03g0710700 [Oryza sativa (japonica cultivar-group)] (GB:NP_001051050.1); similar to expressed protein [Oryza sativa (japonica cultivar-group)] (GB:ABF9850	6.02416	6.17261	7.03939	7.42376	6.61846	6.44672	7.35619	6.57106	-1.13319	0.455906	-0.434206	0.740101	0.267947	1.20409	-0.431038	0.741728	0.0198895	0.543341	0.549237	0.313013
ACO2_ATACO2__ACC oxidase 2	260637_at	0	AT1G62380	Encodes a protein similar to 1-aminocyclopropane-1-carboxylic oxidase (ACC oxidase). Expression of the AtACO2 transcripts is affected by ethylene., Encodes a protein similar to 1-aminocyclopropane-1-carboxylic oxidase (ACC oxidase). Expression of the AtAC	8.7779	8.45226	9.63649	10.0419	9.10317	8.82866	9.5492	9.58599	-1.22413	0.428055	-0.350834	0.78413	0.271615	1.20716	-0.601683	0.658985	0.00364948	0.500798	0.417646	0.0817766
Thioesterase/thiol ester dehydrase-isomerase superfamily protein	248697_at	0	AT5G48370	thioesterase family protein; similar to thioesterase family protein [Arabidopsis thaliana] (TAIR:AT2G30720.1); similar to Thioredoxin/protein disulfide isomerase (ISS) [Ostreococcus tauri] (GB:CAL54247.1); similar to Os09g0517700 [Oryza sativa (japonica c	3.13097	3.41961	4.27766	4.50978	3.65417	3.0659	3.85405	4.38217	-1.11843	0.460595	-0.0847415	0.942953	0.275612	1.21051	-0.758075	0.591285	0.0189015	0.980833	0.525987	0.0873572
NSL1__MAC/Perforin domain-containing protein	261445_at	0	AT1G28380	NSL1 (NECROTIC SPOTTED LESIONS 1); similar to unknown protein [Arabidopsis thaliana] (TAIR:AT4G24290.2); similar to Os05g0557400 [Oryza sativa (japonica cultivar-group)] (GB:NP_001056288.1); similar to Membrane attack complex component/perforin/complement	5.16783	5.57104	6.52525	6.78561	5.55287	5.74414	6.16485	6.58845	-1.286	0.410088	-0.279071	0.824122	0.278782	1.21317	-0.728143	0.603681	0.00411654	0.695761	0.43963	0.0563802
RING/U-box superfamily protein	248040_at	0	AT5G55970	zinc finger (C3HC4-type RING finger) family protein; similar to protein binding / zinc ion binding [Arabidopsis thaliana] (TAIR:AT4G26580.1); similar to Zinc finger, RING-type; RINGv [Medicago truncatula] (GB:ABE89318.1); contains InterPro domain Zinc fin	4.96644	4.94019	5.95539	6.28548	5.3764	4.91844	5.76763	5.90225	-1.16712	0.445309	-0.194109	0.874112	0.285494	1.21883	-0.687518	0.620921	0.00448111	0.815956	0.389885	0.0523258
S-locus lectin protein kinase family protein	267490_at	0	AT2G19130	S-locus lectin protein kinase family protein; similar to ARK3 (Arabidopsis Receptor Kinase 3), kinase [Arabidopsis thaliana] (TAIR:AT4G21380.1); similar to S-domain receptor-like protein kinase [Zea mays] (GB:CAA09029.1); similar to putative S-receptor ki	6.00813	6.02801	7.11587	7.24859	6.00799	6.286	6.8323	6.95117	-1.16416	0.446224	-0.128924	0.914513	0.290491	1.22306	-0.744745	0.596773	0.00144822	0.872523	0.276402	0.0163241
Concanavalin A-like lectin protein kinase family protein	253747_at	2	AT4G29050	lectin protein kinase family protein; similar to lectin protein kinase family protein [Arabidopsis thaliana] (TAIR:AT1G70110.1); similar to ATHLECRK (ARABIDOPSIS THALIANA LECTIN-RECEPTOR KINASE), kinase [Arabidopsis thaliana] (TAIR:AT3G59700.1); similar t	1.67002	1.77298	3.60242	3.30033	2.48323	2.74985	2.79103	3.53066	-1.72987	0.301479	-0.895037	0.537733	0.290528	1.22309	-0.544307	0.685721	0.00212049	0.0974705	0.493405	0.191978
unknown protein; Has 30201 Blast hits to 17322 proteins in 780 species: Archae - 12; Bacteria - 1396; Metazoa - 17338; Fungi - 3422; Plants - 5037; Viruses - 0; Other Eukaryotes - 2996 (source: NCBI BLink).	247800_at	1	AT5G58570	unknown protein	1.24634	1.40771	2.41207	2.52028	1.35017	1.34877	2.04839	2.29979	-1.13915	0.454028	-0.0224387	0.984567	0.292087	1.22441	-0.82462	0.564631	0.00153866	0.993774	0.26912	0.0100664
phosphatidate cytidylyltransferase family protein	252602_at	0	AT3G45040	Encodes a putative dolichol kinase.	5.20979	5.35366	6.4089	6.63673	5.34976	5.43574	6.43225	6.01688	-1.24109	0.423054	-0.111021	0.925933	0.298254	1.22966	-0.831813	0.561823	0.00232666	0.929588	0.335552	0.0197314
ATMPK5_MPK5__MAP kinase 5	254924_at	0	AT4G11330	MAP kinase, MAP kinase	4.72026	4.68338	5.67562	5.88108	4.99571	4.62661	5.23536	5.71655	-1.07653	0.474168	-0.109339	0.927012	0.302399	1.23319	-0.664792	0.63078	0.0087862	0.946585	0.389503	0.0701137
Disease resistance protein (TIR-NBS-LRR class) family	248971_at	0	AT5G45000	transmembrane receptor; similar to unknown protein [Arabidopsis thaliana] (TAIR:AT1G51270.2); similar to Leucine Rich Repeat, putative [Medicago truncatula] (GB:ABE91519.1); contains InterPro domain Toll-Interleukin receptor; (InterPro:IPR000157)	3.08431	3.12929	4.44965	4.88179	3.9358	3.99357	3.9251	4.79713	-1.55891	0.339407	-0.857881	0.551762	0.304605	1.23508	-0.396427	0.759737	0.00587459	0.154622	0.518639	0.381822
DUR__NAD(P)-binding Rossmann-fold superfamily protein	249057_at	0	AT5G44480	mutant has Altered lateral root; UDP Glucose Epimerase	6.79487	6.35308	7.41567	7.77487	7.33224	7.30319	7.32984	7.22238	-1.0213	0.492673	-0.743737	0.59719	0.319161	1.24761	0.0416015	1.02926	0.00860927	0.0799647	0.337888	0.910933
Protein kinase superfamily protein	260415_at	0	AT1G69790	protein kinase, putative; similar to protein kinase, putative [Arabidopsis thaliana] (TAIR:AT1G26970.1); similar to Protein kinase [Medicago truncatula] (GB:ABD32991.1); contains InterPro domain Protein kinase-like; (InterPro:IPR011009); contains InterPro	3.53951	3.85421	4.96439	5.17005	4.06799	3.99107	4.57284	4.91811	-1.37036	0.386794	-0.332671	0.794065	0.32175	1.24985	-0.715942	0.608807	0.0014942	0.488965	0.306489	0.0368472
Protein of unknown function (DUF1336)	264458_at	0	AT1G10410	similar to CW14 [Arabidopsis thaliana] (TAIR:AT1G59650.1); similar to expressed protein [Oryza sativa (japonica cultivar-group)] (GB:ABF98316.1); contains InterPro domain Protein of unknown function DUF1336; (InterPro:IPR009769)	6.2913	5.87251	7.03694	7.22776	6.37437	5.90517	6.57615	7.04296	-1.05045	0.482819	-0.0578635	0.960686	0.322797	1.25075	-0.669786	0.6286	0.0193235	0.987434	0.42874	0.105696
ALDH7B4__aldehyde dehydrogenase 7B4	263157_at	0	AT1G54100	Aldehyde dehydrogenase	6.75393	6.83953	8.31716	8.35835	7.37865	7.28658	7.43282	8.59156	-1.54103	0.34364	-0.535888	0.689734	0.325573	1.25316	-0.679568	0.624352	0.0122464	0.537181	0.552104	0.202553
AtcwINV6_cwINV6__6-&1-fructan exohydrolase	250302_at	0	AT5G11920	Encodes a protein with fructan exohydrolase (FEH) activity acting on both inulin and levan-type fructans (1- and 6-FEH). The enzyme does not have invertase activity., Encodes a protein with fructan exohydrolase (FEH) activity acting on both inulin and lev	6.24268	6.49975	7.94424	7.95592	6.67213	6.57171	7.90681	7.32313	-1.57886	0.334746	-0.250702	0.840488	0.335108	1.26147	-0.993052	0.502414	0.00133584	0.737705	0.342949	0.0164472
Aldolase-type TIM barrel family protein	254630_at	0	AT4G18360	(S)-2-hydroxy-acid oxidase, peroxisomal, putative / glycolate oxidase, putative / short chain alpha-hydroxy acid oxidase, putative; similar to (S)-2-hydroxy-acid oxidase, peroxisomal, putative / glycolate oxidase, putative / short chain alpha-hydroxy acid	6.207	6.03302	7.17469	7.33072	6.13294	6.29788	6.71288	7.11958	-1.1327	0.456063	-0.0954009	0.936012	0.336477	1.26267	-0.700818	0.615223	0.00351186	0.946585	0.27825	0.0373222
ACA11__autoinhibited Ca2+-ATPase 11	251649_at	0	AT3G57330	calcium-transporting ATPase, plasma membrane-type, putative / Ca2+-ATPase, putative (ACA11); Identical to Putative calcium-transporting ATPase 11, plasma membrane-type (EC 3.6.3.8) (Ca(2+)-ATPase isoform 11) (ACA11) [Arabidopsis Thaliana] (GB:Q9M2L4); sim	6.75684	6.80326	7.82123	7.93841	6.78083	6.88843	7.74205	7.32209	-1.09977	0.466591	-0.0545789	0.962875	0.347746	1.27257	-0.697445	0.616663	0.00329639	0.98295	0.246421	0.0323886
Bifunctional dihydrofolate reductase/thymidylate synthase	263546_at	0	AT2G21550	bifunctional dihydrofolate reductase-thymidylate synthase, putative / DHFR-TS, putative; similar to THY-2 (THYMIDYLATE SYNTHASE 2) [Arabidopsis thaliana] (TAIR:AT4G34570.1); similar to THY-1 (THYMIDYLATE SYNTHASE 1) [Arabidopsis thaliana] (TAIR:AT2G16370.	4.85274	4.44869	5.67546	5.7582	4.83794	4.58559	5.30106	5.41902	-1.06611	0.477604	-0.0610491	0.958567	0.356785	1.28057	-0.648278	0.638042	0.00477582	0.979751	0.253557	0.0486509
GABA-T_HER1_POP2__Pyridoxal phosphate (PLP)-dependent transferases superfamily protein	256765_at	0	AT3G22200	Genetically redundant with POP3;mediates pollen tube guidance. Double mutants are self sterile; gamma-aminobutyrate transaminase subunit precursor; nuclear gene for mitochondrial product. Encodes gamma-aminobutyrate transaminase that uses pyruvate instead	5.97496	6.22124	7.59978	7.8254	6.7205	6.67002	7.37618	7.32907	-1.61449	0.326581	-0.597159	0.661054	0.359964	1.28339	-0.657364	0.634036	0.000265578	0.0798595	0.191063	0.0275643
Protein kinase superfamily protein	252470_at	0	AT3G46930	protein kinase family protein; similar to protein kinase family protein [Arabidopsis thaliana] (TAIR:AT5G58950.1); similar to flag-tagged protein kinase domain of putative mitogen-activated protein kinase kinase kinase [synthetic construct] (GB:ABK06445.1	4.33794	4.64892	5.289	5.89506	4.81241	4.76122	4.87248	5.57885	-1.0986	0.466969	-0.293386	0.815984	0.366362	1.2891	-0.438854	0.737721	0.0297577	0.794396	0.43778	0.335437
ATSZF2_CZF1_SZF2_ZFAR1__zinc finger (CCCH-type) family protein	263379_at	0	AT2G40140	CZF1/ZFAR1; similar to zinc finger (CCCH-type) family protein [Arabidopsis thaliana] (TAIR:AT3G55980.1); similar to Cys-3-His zinc finger protein [Capsicum annuum] (GB:ABI30334.1); contains InterPro domain Ankyrin; (InterPro:IPR002110); contains InterPro	6.40066	6.56796	7.44568	7.60738	6.94604	7.1183	7.0417	7.27197	-1.04222	0.485579	-0.547864	0.684032	0.369689	1.29207	-0.124669	0.917214	0.00297809	0.117481	0.190498	0.644939
ALPHA-VPE_ALPHAVPE__alpha-vacuolar processing enzyme	266849_at	0	AT2G25940	Encodes a vacuolar processing enzyme belonging to a novel group of cysteine proteinases that is expressed in vegetative organs and is upregulated in association with various types of cell death and under stressed conditions., Encodes a vacuolar processing	3.51679	3.1545	4.47168	4.77596	3.47694	3.40132	4.24176	4.26635	-1.28817	0.40947	-0.103483	0.930783	0.369762	1.29214	-0.814926	0.568438	0.00172843	0.937719	0.231731	0.0196741
FAD-binding Berberine family protein	261006_at	5	AT1G26410	FAD-binding domain-containing protein; similar to FAD-binding domain-containing protein [Arabidopsis thaliana] (TAIR:AT1G26380.1); similar to FAD-binding domain-containing protein [Arabidopsis thaliana] (TAIR:AT1G26420.1); similar to FAD-binding domain-co	1.02926	1.24111	2.35592	3.14945	1.31293	1.28575	1.95311	2.80715	-1.6175	0.325899	-0.164158	0.892449	0.372556	1.29464	-1.08079	0.47277	0.0104675	0.949869	0.498229	0.0614447
ATWL2_CIPK13_SnRK3.7_WL2__CBL-interacting protein kinase 13	267045_at	0	AT2G34180	Encodes CBL-interacting protein kinase 13 (CIPK13)., Encodes CBL-interacting protein kinase 13 (CIPK13)., Encodes CBL-interacting protein kinase 13 (CIPK13)., Encodes CBL-interacting protein kinase 13 (CIPK13).	6.63026	6.09745	7.50106	7.3455	7.4104	6.67328	6.94922	7.1415	-1.05943	0.479823	-0.677986	0.625037	0.377921	1.29947	-0.00351869	0.997564	0.0303067	0.26602	0.407216	0.994431
ATFH4_FH4__formin homologue 4	264867_at	0	AT1G24150	Encodes a group I formin. Localized to cell junctions. Polymerizes actin. Binds profilin., Encodes a group I formin. Localized to cell junctions. Polymerizes actin. Binds profilin.	3.46959	3.08351	4.65818	4.96484	4.04402	3.77808	4.25113	4.6127	-1.53496	0.345089	-0.634499	0.644165	0.379595	1.30098	-0.520864	0.696954	0.00172469	0.170685	0.295796	0.146933
unknown protein; FUNCTIONS IN: molecular_function unknown; INVOLVED IN: biological_process unknown; LOCATED IN: cellular_component unknown; EXPRESSED IN: 22 plant structures; EXPRESSED DURING: 13 growth stages; BEST Arabidopsis thaliana protein match is: unknown protein (TAIR:AT4G02880.2).	264362_at	0	AT1G03290	similar to unknown protein [Arabidopsis thaliana] (TAIR:AT4G02880.1); similar to conserved hypothetical protein [Medicago truncatula] (GB:ABE77463.1); contains InterPro domain UBA-like; (InterPro:IPR009060)	4.53168	4.70085	5.56834	5.85793	4.81991	4.98031	5.18328	5.4836	-1.09687	0.467529	-0.283847	0.821398	0.379692	1.30106	-0.433334	0.740548	0.00372639	0.573497	0.219573	0.149594
S-locus lectin protein kinase family protein	264766_at	3	AT1G61420	S-locus lectin protein kinase family protein; similar to S-locus protein kinase, putative [Arabidopsis thaliana] (TAIR:AT1G61480.1); similar to S-locus protein kinase, putative [Arabidopsis thaliana] (TAIR:AT1G61500.1); similar to S-locus protein kinase,	1.35558	1.08312	2.49014	2.34704	1.38624	1.36155	1.59657	2.478	-1.19924	0.435504	-0.154548	0.898414	0.381308	1.30252	-0.663385	0.631395	0.0171438	0.938034	0.399925	0.142905
ANAC083_NAC083_VNI2__NAC domain containing protein 83	245987_at	0	AT5G13180	ANAC083 (Arabidopsis NAC domain containing protein 83); transcription factor; similar to ANAC041 (Arabidopsis NAC domain containing protein 41), transcription factor [Arabidopsis thaliana] (TAIR:AT2G33480.1); similar to unknown [Solanum lycopersicum] (GB:	7.5765	7.5681	8.63629	8.97058	7.59978	7.40301	8.23004	8.60679	-1.23113	0.425983	0.0709087	1.05038	0.385019	1.30588	-0.917022	0.529601	0.00285251	0.973441	0.239003	0.0152268
unknown protein; BEST Arabidopsis thaliana protein match is: unknown protein (TAIR:AT1G79160.1); Has 136 Blast hits to 134 proteins in 17 species: Archae - 0; Bacteria - 0; Metazoa - 0; Fungi - 4; Plants - 131; Viruses - 1; Other Eukaryotes - 0 (source: NCBI BLink).	262711_at	0	AT1G16500	similar to unknown protein [Arabidopsis thaliana] (TAIR:AT1G79160.1); similar to H0313F03.6 [Oryza sativa (indica cultivar-group)] (GB:CAH68335.1); contains InterPro domain WW/Rsp5/WWP; (InterPro:IPR001202)	4.9089	4.56404	6.17742	5.94137	5.14319	5.27903	5.36972	5.97629	-1.32293	0.399723	-0.474644	0.719645	0.386393	1.30712	-0.461891	0.726034	0.00518036	0.392023	0.320916	0.224528
IPMS1_MAML-4__methylthioalkylmalate synthase-like 4	261668_at	0	AT1G18500	Encodes an active Arabidopsis isopropylmalate synthase IPMS1. Involved in leucine biosynthesis. Do not participate in the chain elongation of glucosinolates. Expressed constitutively throughout the plant. Loss of IPMS1 can be compensated by a second is	4.61628	4.45003	5.82393	5.94209	4.59623	4.40603	5.40279	5.56137	-1.34986	0.39233	0.0320208	1.02244	0.400927	1.32036	-0.980953	0.506645	0.000621365	0.990113	0.144707	0.00481701
AtDJ1A_DJ1A__Class I glutamine amidotransferase-like superfamily protein	257216_at	0	AT3G14990	4-methyl-5(b-hydroxyethyl)-thiazole monophosphate biosynthesis protein, putative; similar to DJ-1 family protein [Arabidopsis thaliana] (TAIR:AT1G53280.1); similar to ThiJ-like protein [Brassica rapa subsp. pekinensis] (GB:AAP96742.1); contains InterPro d	8.28176	8.26579	9.46616	9.63192	8.86868	8.9218	8.92045	9.37327	-1.27527	0.413148	-0.621467	0.650009	0.402183	1.32151	-0.25162	0.839953	0.00186538	0.109502	0.198453	0.391641
AtRLP35_RLP35__receptor like protein 35	256428_at	5	AT3G11080	disease resistance family protein; similar to disease resistance family protein [Arabidopsis thaliana] (TAIR:AT5G27060.1); similar to disease resistance family protein [Arabidopsis thaliana] (TAIR:AT2G15080.2); similar to disease resistance family protein	1.5182	1.53919	2.62302	2.68435	1.53162	1.5388	2.3516	2.14581	-1.12499	0.458504	-0.00652061	0.99549	0.404982	1.32407	-0.71349	0.609843	0.00111238	0.999017	0.116494	0.013549
Cyclase family protein	253273_at	0	AT4G34180	cyclase family protein; similar to cyclase family protein [Arabidopsis thaliana] (TAIR:AT1G44542.1); similar to unknown protein [Oryza sativa (japonica cultivar-group)] (GB:BAC92446.1); similar to Os08g0319900 [Oryza sativa (japonica cultivar-group)] (GB:	7.67095	7.6316	8.73278	8.82459	7.64449	7.57017	8.38295	8.35641	-1.12741	0.457736	0.0439403	1.03093	0.409009	1.32777	-0.762344	0.589538	0.000854734	0.98295	0.0997663	0.00836608
ATSNAP33_ATSNAP33B_SNAP33_SNP33__soluble N-ethylmaleimide-sensitive factor adaptor protein 33	247571_at	0	AT5G61210	membrane localized t-SNARE SNAP25 homologue, probably involved in cytokinesis and cell plate formation, membrane localized t-SNARE SNAP25 homologue, probably involved in cytokinesis and cell plate formation, membrane localized t-SNARE SNAP25 homologue, pr	8.02172	8.06239	9.12816	9.51394	8.14904	8.31461	8.82284	8.99733	-1.27899	0.412084	-0.189766	0.876748	0.410962	1.32957	-0.678263	0.624917	0.00160271	0.781308	0.180326	0.0365956
Transmembrane proteins 14C	246631_at	0	AT1G50740	similar to unknown protein [Arabidopsis thaliana] (TAIR:AT3G20510.1); similar to hypothetical protein 11 [Plantago major] (GB:CAJ34819.1); similar to Os03g0584300 [Oryza sativa (japonica cultivar-group)] (GB:NP_001050565.1); similar to Os03g0568500 [Oryza	6.91968	7.22539	8.3928	8.5231	7.20798	7.36209	7.83941	8.25278	-1.38542	0.382779	-0.212495	0.863043	0.411851	1.33039	-0.761069	0.590059	0.00169256	0.770542	0.214678	0.033199
Glycosyltransferase family 61 protein	245119_at	0	AT2G41640	similar to unknown protein [Arabidopsis thaliana] (TAIR:AT3G57380.1); similar to glycosyltransferase [Medicago truncatula] (GB:CAI30145.1); contains InterPro domain Protein of unknown function DUF563; (InterPro:IPR007657)	3.83486	4.06776	5.06605	5.0733	4.31411	4.53422	4.89576	4.4171	-1.11836	0.460616	-0.472854	0.720538	0.413247	1.33168	-0.232264	0.851298	0.00541327	0.288864	0.222742	0.467849
AtMYB53_MYB53__myb domain protein 53	247231_at	2	AT5G65230	Member of the R2R3 factor gene family., Member of the R2R3 factor gene family.	3.01972	3.05165	4.12958	4.03278	3.0166	2.68605	3.80414	3.53046	-1.0455	0.484478	0.18436	1.13631	0.41388	1.33226	-0.815976	0.568024	0.00400753	0.7887	0.171663	0.0167792
EDA16__SNF2 domain-containing protein / helicase domain-containing protein / zinc finger protein-related	264936_at	0	AT1G61140	EDA16 (embryo sac development arrest 16); ATP binding / DNA binding / helicase/ protein binding / zinc ion binding; similar to SNF2 domain-containing protein / helicase domain-containing protein / RING finger domain-containing protein [Arabidopsis thalian	5.85315	6.02867	6.94481	7.13561	6.35202	6.27157	6.56985	6.68274	-1.0993	0.466743	-0.370884	0.773308	0.413915	1.3323	-0.3145	0.804129	0.00168157	0.281117	0.126383	0.212175
RLK1__receptor-like protein kinase 1	247602_at	5	AT5G60900	Encodes a receptor-like protein kinase.	1.04098	1.19214	2.07614	2.26984	1.14439	1.12178	1.85581	1.66133	-1.05643	0.48082	-0.0165286	0.988609	0.414423	1.33277	-0.625479	0.648205	0.00222225	0.996452	0.131835	0.0308195
Eukaryotic aspartyl protease family protein	264619_at	0	AT2G17760	aspartyl protease family protein; similar to aspartyl protease family protein [Arabidopsis thaliana] (TAIR:AT3G51330.1); similar to Os04g0228000 [Oryza sativa (japonica cultivar-group)] (GB:NP_001052287.1); similar to H0209A05.1 [Oryza sativa (indica cult	5.08665	5.23966	6.19911	6.44601	5.13123	5.15562	5.77745	6.03303	-1.15941	0.447696	0.0197238	1.01377	0.417321	1.33545	-0.761811	0.589755	0.00191501	0.9949	0.15163	0.0182772
DNAJ heat shock N-terminal domain-containing protein	259876_at	0	AT1G76700	DNAJ heat shock N-terminal domain-containing protein; Identical to Chaperone protein dnaJ 10 (AtJ10) (AtDjC10) (ATJ10) [Arabidopsis Thaliana] (GB:Q8GYX8;GB:O04662;GB:Q9SRE3); similar to DNAJ heat shock N-terminal domain-containing protein [Arabidopsis tha	3.72274	3.96796	5.21443	5.5053	3.84139	4.35736	5.21255	4.67137	-1.51451	0.350014	-0.254023	0.838555	0.417905	1.33599	-0.842587	0.557643	0.00386202	0.80441	0.320865	0.0572267
unknown protein; BEST Arabidopsis thaliana protein match is: unknown protein (TAIR:AT5G66480.1); Has 76 Blast hits to 75 proteins in 28 species: Archae - 0; Bacteria - 10; Metazoa - 7; Fungi - 2; Plants - 49; Viruses - 0; Other Eukaryotes - 8 (source: NCBI BLink).	252134_at	0	AT3G50910	similar to unknown protein [Arabidopsis thaliana] (TAIR:AT5G66480.1); similar to hypothetical protein [Thellun (GB:ABB45854.1); contains domain no description (G3D.3.40.50.300)	4.85981	4.78538	6.12466	6.46839	5.15079	5.21642	5.61559	6.13942	-1.47393	0.360001	-0.361007	0.778621	0.419022	1.33702	-0.693898	0.618181	0.00182465	0.509831	0.240018	0.059854
Receptor-like protein kinase-related family protein	249295_at	0	AT5G41280	Identical to DUF26 domain-containing protein 1 precursor [Arabidopsis Thaliana] (GB:Q9FHD5;GB:Q5BPI3); similar to receptor-like protein kinase-related [Arabidopsis thaliana] (TAIR:AT5G41290.1); similar to receptor-like protein kinase homolog RK20-1 [Phase	3.26726	3.52913	5.37805	4.9294	3.8492	3.86594	4.19937	5.25967	-1.75553	0.296165	-0.45937	0.727304	0.424211	1.34184	-0.871948	0.546408	0.00692583	0.646579	0.438169	0.11508
UXS6__UDP-XYL synthase 6	266221_at	0	AT2G28760	UXS6; catalytic; similar to UXS5 (UDP-Xyl synthase 5), catalytic [Arabidopsis thaliana] (TAIR:AT3G46440.2); similar to UXS3 (UDP-GLUCURONIC ACID DECARBOXYLASE) [Arabidopsis thaliana] (TAIR:AT5G59290.2); similar to UDP-glucuronic acid decarboxylase 3 [Popu	6.4964	6.71174	7.63509	7.58711	6.87803	6.80056	7.25592	7.11457	-1.00703	0.497571	-0.235226	0.849552	0.425855	1.34337	-0.345945	0.786793	0.00240171	0.58004	0.113523	0.166355
S-locus lectin protein kinase family protein	264756_at	0	AT1G61370	S-locus lectin protein kinase family protein; similar to S-locus protein kinase, putative [Arabidopsis thaliana] (TAIR:AT1G61390.1); similar to S-locus protein kinase, putative [Arabidopsis thaliana] (TAIR:AT1G11280.2); similar to S-locus protein kinase,	5.03966	5.26886	6.25492	6.46515	4.93542	5.2104	5.93586	5.92859	-1.20577	0.433537	0.0813527	1.05801	0.427812	1.34519	-0.859314	0.551215	0.00178892	0.954471	0.15163	0.0121084
Protein kinase superfamily protein	260477_at	0	AT1G11050	protein kinase family protein; similar to RKF3 (RECEPTOR-LIKE KINASE IN IN FLOWERS 3), kinase [Arabidopsis thaliana] (TAIR:AT2G48010.1); similar to Os05g0423500 [Oryza sativa (japonica cultivar-group)] (GB:NP_001055591.1); similar to SHR5-receptor-like ki	4.65152	4.80886	6.25377	6.39489	5.33299	5.10445	5.94218	5.85068	-1.59414	0.33122	-0.488532	0.71275	0.4279	1.34527	-0.677706	0.625159	0.000264595	0.146935	0.124064	0.0233568
LRR XI-23_RLK7__Leucine-rich receptor-like protein kinase family protein	264663_at	0	AT1G09970	leucine-rich repeat transmembrane protein kinase, putative; similar to IKU2 (HAIKU2), ATP binding / protein kinase [Arabidopsis thaliana] (TAIR:AT3G19700.1); similar to leucine-rich repeat transmembrane protein kinase, putative [Arabidopsis thaliana] (TAI	7.23997	7.03563	8.42255	8.40893	7.50388	7.37527	7.95711	8.01209	-1.27795	0.412382	-0.301781	0.81125	0.431142	1.3483	-0.545023	0.68538	0.000615782	0.394897	0.104586	0.0421862
ATCK1_CK_CK1__choline kinase 1	261506_at	0	AT1G71697	Encodes choline kinase. mRNA levels are increased in response to wounding., Encodes choline kinase. mRNA levels are increased in response to wounding., Encodes choline kinase. mRNA levels are increased in response to wounding.	6.58984	6.54294	7.43135	7.7638	6.92739	6.56697	6.9835	7.34341	-1.03119	0.489308	-0.180793	0.882218	0.43412	1.35109	-0.416273	0.749358	0.00938153	0.848726	0.215179	0.214581
Leucine-rich repeat transmembrane protein kinase	256547_at	0	AT3G14840	leucine-rich repeat family protein / protein kinase family protein; similar to leucine-rich repeat family protein / protein kinase family protein [Arabidopsis thaliana] (TAIR:AT1G53440.1); similar to leucine-rich repeat transmembrane protein kinase, putat	6.47281	6.32646	7.60621	7.56077	6.63383	6.80632	7.04245	7.25396	-1.18386	0.440173	-0.320439	0.800826	0.435286	1.35218	-0.428132	0.743224	0.00123894	0.387561	0.116599	0.105525
ATCMPG1_CMPG1__CYS, MET, PRO, and GLY protein 1	256522_at	0	AT1G66160	U-box domain-containing protein; similar to U-box domain-containing protein [Arabidopsis thaliana] (TAIR:AT5G37490.1); similar to syringolide-induced protein 13-1-1 [Glycine max] (GB:BAB86896.1); contains InterPro domain Armadillo-like helical; (InterPro:	3.1633	3.12929	4.4415	4.71589	3.22059	3.23025	3.85042	4.43195	-1.4324	0.370514	-0.0791251	0.946632	0.437513	1.35427	-0.915764	0.530063	0.00219278	0.972734	0.225895	0.0227164
WAKL2__wall associated kinase-like 2	257478_at	0	AT1G16130	wall-associated kinase like	2.99772	3.14246	4.00756	4.24759	3.11748	3.25799	3.8266	3.53187	-1.05749	0.480468	-0.117649	0.921689	0.448341	1.36447	-0.491497	0.711287	0.0036075	0.912827	0.139485	0.0958469
UDP-Glycosyltransferase superfamily protein	250264_at	1	AT5G12890	UDP-glucoronosyl/UDP-glucosyl transferase family protein; similar to UDP-glucoronosyl/UDP-glucosyl transferase family protein [Arabidopsis thaliana] (TAIR:AT2G36780.1); similar to cyclo-DOPA 5-O-glucosyltransferase [Mirabilis jalapa] (GB:BAD91803.1); cont	3.51484	3.43721	4.71307	4.91262	3.30304	3.67995	4.32979	4.39302	-1.33682	0.395891	-0.0154716	0.989333	0.451444	1.36741	-0.869909	0.547181	0.00116677	0.996789	0.13957	0.0125803
Protein kinase superfamily protein	246943_at	0	AT5G25440	protein kinase family protein; similar to protein kinase family protein [Arabidopsis thaliana] (TAIR:AT5G11410.1); similar to Os06g0727400 [Oryza sativa (japonica cultivar-group)] (GB:NP_001058637.1); similar to H0409D10.5 [Oryza sativa (indica cultivar-g	4.75901	4.86775	5.97427	5.90656	5.14618	5.0904	5.38874	5.58912	-1.12704	0.457855	-0.304909	0.809493	0.451485	1.36745	-0.370642	0.773438	0.00121293	0.385386	0.0909271	0.134601
ATHPP2C5_PP2C5__phosphatase 2C5	263378_at	6	AT2G40180	protein phosphatase 2C, putative / PP2C, putative; similar to protein phosphatase 2C, putative / PP2C, putative [Arabidopsis thaliana] (TAIR:AT2G30020.1); similar to protein phosphatase 2C, putative / PP2C, putative [Arabidopsis thaliana] (TAIR:AT1G07160.	2.45568	2.29452	3.52009	3.77995	2.83777	2.89272	3.32734	3.06346	-1.27492	0.413249	-0.490147	0.711953	0.454617	1.37042	-0.330154	0.795452	0.00128652	0.178362	0.127539	0.233181
FQR1__flavodoxin-like quinone reductase 1	248162_at	0	AT5G54500	Encodes a flavin mononucleotide-binding flavodoxin-like quinone reductase that is a primary auxin-response gene.	8.63879	8.72446	9.87201	10.1233	8.64874	8.62355	9.53769	9.54451	-1.31602	0.401641	0.0454745	1.03202	0.456542	1.37225	-0.904954	0.53405	0.000565849	0.98295	0.0925788	0.00568627
UGT73B5__UDP-glucosyl transferase 73B5	265499_at	0	AT2G15480	UGT73B5 (UDP-glucosyl transferase 73B5); UDP-glycosyltransferase/ transferase, transferring glycosyl groups; similar to UGT73B4, UDP-glycosyltransferase/ transferase, transferring glycosyl groups [Arabidopsis thaliana] (TAIR:AT2G15490.1); similar to UGT73	3.46398	3.15037	4.67713	4.69621	3.58296	3.27303	4.02799	4.43195	-1.37949	0.384353	-0.120819	0.919665	0.456704	1.3724	-0.801971	0.573565	0.00213542	0.930612	0.190622	0.032128
LAC5__laccase 5	263825_at	1	AT2G40370	putative laccase, a member of laccase family of genes (17 members in Arabidopsis).	3.4229	3.63238	4.63484	4.70217	3.68144	3.49971	4.1163	4.30501	-1.14086	0.453488	-0.0629374	0.957313	0.457851	1.37349	-0.620077	0.650636	0.00170374	0.96953	0.108659	0.0347521
ATCIPK6_CIPK6_SIP3_SNRK3.14__SOS3-interacting protein 3	253550_at	0	AT4G30960	Encodes CBL-interacting protein kinase 6 (CIPK6)., Encodes CBL-interacting protein kinase 6 (CIPK6)., Encodes CBL-interacting protein kinase 6 (CIPK6)., Encodes CBL-interacting protein kinase 6 (CIPK6).	6.68538	6.88173	7.97718	7.91456	6.74473	6.84448	7.64715	7.32126	-1.16232	0.446794	-0.0110547	0.992367	0.461665	1.37713	-0.6896	0.620026	0.00198526	0.997314	0.120787	0.0278065
basic helix-loop-helix (bHLH) DNA-binding superfamily protein	257373_at	0	AT2G43140	DNA binding / transcription factor; similar to basic helix-loop-helix (bHLH) family protein [Arabidopsis thaliana] (TAIR:AT1G05805.1); similar to B1065G12.3 [Oryza sativa (japonica cultivar-group)] (GB:BAB90521.1); similar to Os01g0900800 [Oryza sativa (j	5.93327	5.7987	6.93488	7.06155	5.7312	5.62278	6.26447	6.80118	-1.13223	0.456211	0.188997	1.13997	0.46539	1.38069	-0.855834	0.552546	0.00515743	0.826538	0.176068	0.0232409
Leucine-rich repeat transmembrane protein kinase protein	253671_at	2	AT4G29990	light repressible receptor protein kinase; similar to FRK1 (FLG22-INDUCED RECEPTOR-LIKE KINASE 1), kinase [Arabidopsis thaliana] (TAIR:AT2G19190.1); similar to leucine-rich repeat protein kinase, putative [Arabidopsis thaliana] (TAIR:AT2G19230.1); similar	1.73531	1.65264	3.0389	3.01723	1.70748	1.71963	2.27268	2.85072	-1.33409	0.396643	-0.0195779	0.986521	0.466364	1.38162	-0.848146	0.555498	0.0023763	0.99663	0.177735	0.0245399
CRK28__cysteine-rich RLK (RECEPTOR-like protein kinase) 28	254409_at	0	AT4G21400	protein kinase family protein; similar to protein kinase family protein [Arabidopsis thaliana] (TAIR:AT4G21410.1); similar to protein kinase family protein [Arabidopsis thaliana] (TAIR:AT4G00970.1); similar to receptor-like protein kinase homolog RK20-1 [	4.79204	5.06056	6.1144	6.07921	5.54446	5.54383	5.45618	5.80415	-1.1705	0.444267	-0.61784	0.651646	0.466643	1.38189	-0.0860184	0.942119	0.0023407	0.0972212	0.129247	0.774161
PRS3__phosphoribosyl pyrophosphate (PRPP) synthase 3	262762_at	0	AT1G10700	ribose-phosphate pyrophosphokinase 3 / phosphoribosyl diphosphate synthetase 3 (PRS3); Identical to Ribose-phosphate pyrophosphokinase 3 (EC 2.7.6.1) (Phosphoribosyl pyrophosphate synthetase 3) (PRS3) [Arabidopsis Thaliana] (GB:Q93Z66;GB:Q9SAD2;GB:Q9SGY0;	5.18337	5.25817	6.11691	6.45894	5.04928	5.23763	6.0162	5.61653	-1.06716	0.477259	0.0773167	1.05505	0.47156	1.38661	-0.672914	0.627239	0.00640363	0.969345	0.166046	0.0531868
GDPDL1_SVL2__SHV3-like 2	255852_at	5	AT1G66970	glycerophosphoryl diester phosphodiesterase family protein; Identical to Probable glycerophosphoryl diester phosphodiesterase 3 precursor (EC 3.1.4.46) (GPDL3) [Arabidopsis Thaliana] (GB:Q7Y208;GB:Q9FZI1); similar to glycerophosphoryl diester phosphodiest	1.30617	1.77298	2.7277	3.00524	1.6041	1.47305	2.22509	2.55267	-1.32689	0.398626	0.00100069	1.00069	0.477591	1.39242	-0.850302	0.554669	0.00322819	0.999836	0.191063	0.0307315
unknown protein; FUNCTIONS IN: molecular_function unknown; INVOLVED IN: response to wounding; LOCATED IN: endomembrane system; EXPRESSED IN: 23 plant structures; EXPRESSED DURING: 13 growth stages; BEST Arabidopsis thaliana protein match is: unknown protein (TAIR:AT1G32928.1); Has 42 Blast hits to 42 proteins in 8 species: Archae - 0; Bacteria - 0; Metazoa - 0; Fungi - 0; Plants - 42; Viruses - 0…	261193_at	0	AT1G32920	similar to unknown protein [Arabidopsis thaliana] (TAIR:AT1G32928.1)	5.62592	5.68554	6.99288	7.01692	6.29413	6.03992	6.11779	6.9365	-1.34917	0.392517	-0.511295	0.701593	0.477755	1.39257	-0.360122	0.779099	0.0074904	0.405996	0.268131	0.382436
BGLU25_GLUC__beta glucosidase 25	259173_at	0	AT3G03640	Encodes beta-glucosidase (GLUC)., Encodes beta-glucosidase (GLUC).	6.14218	6.17974	7.1688	8.0323	7.07167	7.30989	7.04115	7.20201	-1.43959	0.368673	-1.02982	0.489772	0.47897	1.39375	0.0692014	1.04914	0.00669719	0.0720002	0.286943	0.887134
receptor-like protein kinase-related family protein	248686_at	0	AT5G48540	33 kDa secretory protein-related; similar to receptor protein kinase-related [Arabidopsis thaliana] (TAIR:AT3G22060.1); similar to 33 kDa secretory protein-like protein [Brassica rapa subsp. pekinensis] (GB:AAN23095.1); similar to Os03g0277600 [Oryza sati	5.06439	4.7779	5.89128	6.01702	5.33198	5.38887	5.50392	5.43957	-1.033	0.488691	-0.439284	0.737501	0.482408	1.39707	-0.111312	0.925746	0.00259353	0.197158	0.0900075	0.670401
Glycosyl hydrolase family protein	252448_at	0	AT3G47050	glycosyl hydrolase family 3 protein; similar to hydrolase, hydrolyzing O-glycosyl compounds [Arabidopsis thaliana] (TAIR:AT3G47010.1); similar to glycosyl hydrolase family 3 protein [Arabidopsis thaliana] (TAIR:AT3G47040.1); similar to glycosyl hydrolase	3.96182	4.26954	5.36035	5.55433	4.67695	4.47335	5.03725	4.91167	-1.34166	0.394566	-0.459468	0.727254	0.482883	1.39753	-0.39931	0.758221	0.00113584	0.227621	0.117588	0.164817
ATGID1B_GID1B__alpha/beta-Hydrolases superfamily protein	251200_at	0	AT3G63010	Encodes a gibberellin (GA) receptor ortholog of the rice GA receptor gene (OsGID1). Has GA-binding activity, showing higher affinity to GA4. Interacts with DELLA proteins in vivo in the presence of GA4., Encodes a gibberellin (GA) receptor ortholog of the	5.18575	4.66003	5.97723	6.35631	5.41833	5.2059	5.60769	5.74604	-1.24388	0.422236	-0.389224	0.76354	0.489906	1.40435	-0.364748	0.776605	0.00553819	0.497132	0.198057	0.307405
PLA-I{gamma}1__alpha/beta-Hydrolases superfamily protein	260833_at	2	AT1G06800	lipase class 3 family protein; similar to lipase class 3 family protein [Arabidopsis thaliana] (TAIR:AT2G30550.1); similar to Os01g0900400 [Oryza sativa (japonica cultivar-group)] (GB:NP_001045105.1); similar to putative DAD1 [Oryza sativa (japonica culti	2.44499	2.77064	3.62927	3.86807	2.30033	2.21178	3.38469	3.12641	-1.14086	0.45349	0.351763	1.27612	0.493117	1.40748	-0.999502	0.500173	0.00324513	0.431227	0.125238	0.00854934
ATGSTU21_GSTU21__glutathione S-transferase TAU 21	260796_at	0	AT1G78360	Encodes glutathione transferase belonging to the tau class of GSTs. Naming convention according to Wagner et al. (2002)., Encodes glutathione transferase belonging to the tau class of GSTs. Naming convention according to Wagner et al. (2002).	3.27549	3.23242	5.0229	5.26708	4.05018	3.31702	4.26085	5.03999	-1.89103	0.269614	-0.429646	0.742444	0.494566	1.4089	-0.96682	0.511633	0.00357873	0.650477	0.338356	0.0715343
unknown protein; FUNCTIONS IN: molecular_function unknown; INVOLVED IN: response to karrikin; LOCATED IN: endomembrane system; EXPRESSED IN: 23 plant structures; EXPRESSED DURING: 13 growth stages; Has 35333 Blast hits to 34131 proteins in 2444 species: Archae - 798; Bacteria - 22429; Metazoa - 974; Fungi - 991; Plants - 531; Viruses - 0; Other Eukaryotes - 9610 (source: NCBI BLink).	245642_at	0	AT1G25275	unknown protein	8.07958	8.27682	9.49689	9.46723	8.52831	8.5662	8.80396	9.17035	-1.30386	0.405041	-0.369053	0.77429	0.494907	1.40923	-0.439902	0.737185	0.00121293	0.354424	0.1061	0.126089
ENTH/ANTH/VHS superfamily protein	254032_at	2	AT4G25940	epsin N-terminal homology (ENTH) domain-containing protein; Identical to Putative clathrin assembly protein At4g25940 [Arabidopsis Thaliana] (GB:Q8VYT2;GB:Q9SZG9); similar to epsin N-terminal homology (ENTH) domain-containing protein / clathrin assembly p	2.15189	2.18873	3.1557	3.74855	2.12032	2.4592	2.87467	3.03681	-1.28182	0.411277	-0.119446	0.920541	0.496392	1.41068	-0.665981	0.63026	0.00495402	0.94486	0.195882	0.0825863
LACS8__AMP-dependent synthetase and ligase family protein	263811_at	0	AT2G04350	long-chain-fatty-acid--CoA ligase family protein / long-chain acyl-CoA synthetase family protein (LACS8); similar to LACS9 (LONG CHAIN ACYL-COA SYNTHETASE 9), long-chain-fatty-acid-CoA ligase [Arabidopsis thaliana] (TAIR:AT1G77590.1); similar to Os05g0317	5.99565	6.18724	7.02899	7.18807	5.93429	5.81162	6.36776	6.85559	-1.01709	0.494113	0.218492	1.16352	0.496859	1.41114	-0.738721	0.59927	0.00801086	0.76378	0.146422	0.0382951
Protein of unknown function (DUF677)	253289_at	0	AT4G34320	similar to unknown protein [Arabidopsis thaliana] (TAIR:AT4G34330.1); similar to Os03g0199100 [Oryza sativa (japonica cultivar-group)] (GB:NP_001049283.1); similar to hypothetical protein [Oryza sativa (japonica cultivar-group)] (GB:AAL58139.1); contains	3.38447	3.67177	4.69412	5.39249	3.59804	3.7697	4.31365	4.77798	-1.51518	0.349852	-0.155752	0.897664	0.497489	1.41175	-0.861942	0.550211	0.0050814	0.932896	0.266482	0.0637237
AtPERK9_PERK9__Protein kinase superfamily protein	262228_at	0	AT1G68690	pseudogene, protein kinase family, similar to protein kinase 1 GB:BAA94509 GI:7573596 from (Populus nigra); blastp match of 71% identity and 2.4e-104 P-value to GP|13486635|dbj|BAB39873.1||AP002882 putative protein kinase {Oryza sativa (japonica cultivar-	3.44188	3.7397	4.98055	5.47871	4.01815	3.80087	4.83247	4.62812	-1.63884	0.321115	-0.318716	0.801783	0.499338	1.41356	-0.820785	0.566134	0.0011483	0.604937	0.175662	0.0356434
DHS1__3-deoxy-D-arabino-heptulosonate 7-phosphate synthase 1	252831_at	0	AT4G39980	Encodes a 2-deoxy-D-arabino-heptulosonate 7-phosphate (DAHP) synthase, which catalyzes the first committed step in aromatic amino acid biosynthesis. Gene expression is induced by wounding and pathogenic bacteria Pseudomonas syringae.	7.72092	7.59015	8.94349	8.97037	7.54038	7.60056	8.35759	8.55516	-1.3014	0.405733	0.0850659	1.06074	0.500557	1.41476	-0.885905	0.541148	0.000554383	0.937113	0.0671094	0.00584081
WNK9__Protein kinase superfamily protein	246703_at	2	AT5G28080	Encodes a member of the WNK family (9 members in all) of protein kinases, the structural design of which is clearly distinct from those of other known protein kinases, such as receptor-like kinases and mitogen-activated protein kinases.	2.77322	3.06437	4.1485	4.01399	3.26048	3.34449	3.41503	3.73176	-1.16245	0.446753	-0.383693	0.766473	0.507849	1.42193	-0.270909	0.828797	0.0026182	0.352985	0.109077	0.344186
Protein phosphatase 2C family protein	253323_at	0	AT4G33920	protein phosphatase 2C family protein / PP2C family protein; similar to protein phosphatase 2C family protein / PP2C family protein [Arabidopsis thaliana] (TAIR:AT5G66080.1); similar to protein phosphatase 2C, putative / PP2C, putative [Arabidopsis thalia	4.88758	4.90316	5.76762	6.26768	5.28627	5.60849	5.11132	5.9071	-1.12228	0.459367	-0.55201	0.682069	0.508442	1.42251	-0.0618293	0.958049	0.0281862	0.427998	0.289574	0.907401
CPuORF49__conserved peptide upstream open reading frame 49 AT-HSFB1_ATHSF4_HSF4_HSFB1__heat shock factor 4	246214_at	0	AT4G36990	encodes a protein whose sequence is similar to heat shock factors that regulate the expression of heat shock proteins. Transcript level is increased in response to heat shock. However, overexpression of this gene did not result in the increase of decrease	6.86968	6.7901	8.1985	8.44273	7.13164	6.9105	7.61954	7.98801	-1.49072	0.355835	-0.191181	0.875888	0.516835	1.43081	-0.782705	0.581276	0.000906748	0.795587	0.115561	0.0246719
IAR3_JR3__peptidase M20/M25/M40 family protein ILL5__IAA-leucine resistant (ILR)-like gene 5	256178_s_at	0	At1g51760 At1g51780	IAR3_JR3__peptidase M20/M25/M40 family protein	5.00531	5.107	5.99762	6.18934	4.74238	4.94237	5.67363	5.47479	-1.03732	0.487232	0.213785	1.15973	0.51927	1.43323	-0.731835	0.602138	0.00286765	0.684101	0.0787586	0.0192845
HAD superfamily, subfamily IIIB acid phosphatase	248440_at	0	AT5G51260	acid phosphatase, putative; similar to acid phosphatase, putative [Arabidopsis thaliana] (TAIR:AT4G25150.1); similar to acid phosphatase 1 (GB:1908418A); contains InterPro domain Acid phosphatase (Class B); (InterPro:IPR005519); contains InterPro domain P	3.5316	3.50772	4.50446	4.73734	3.80762	3.68066	3.63934	4.5633	-1.10124	0.466116	-0.224474	0.855907	0.519585	1.43354	-0.357179	0.780689	0.0274651	0.873766	0.267979	0.426499
ATCAL4_TCH3__Calcium-binding EF hand family protein	267083_at	0	AT2G41100	encodes a calmodulin-like protein, with six potential calcium binding domains. Calcium binding shown by Ca(2+)-specific shift in electrophoretic mobility. Expression induced by touch and darkness. Expression may also be developmentally controlled. Express	7.20996	7.50819	9.49074	9.36319	8.02373	8.30867	8.46519	9.34826	-2.06789	0.238508	-0.807123	0.57152	0.520241	1.4342	-0.740525	0.598522	0.00149285	0.184992	0.274735	0.119891
SPFH/Band 7/PHB domain-containing membrane-associated protein family SPFH/Band 7/PHB domain-containing membrane-associated protein family	246927_s_at	0	At5g25250 At5g25260	SPFH/Band 7/PHB domain-containing membrane-associated protein family	3.17828	2.55756	4.64879	4.62612	3.75963	3.66063	3.36704	4.8611	-1.76954	0.293303	-0.842214	0.557787	0.523381	1.43732	-0.40394	0.755791	0.0238162	0.422716	0.467831	0.565589
MATE efflux family protein	262605_at	0	AT1G15170	MATE efflux family protein; similar to MATE efflux family protein [Arabidopsis thaliana] (TAIR:AT1G15180.1); similar to MATE efflux family protein [Arabidopsis thaliana] (TAIR:AT1G15150.1); similar to MATE efflux family protein [Arabidopsis thaliana] (TAI	4.36651	4.11067	5.43981	5.52032	4.04634	4.0352	5.10846	4.79411	-1.24147	0.422941	0.197819	1.14696	0.528782	1.44271	-0.910509	0.531997	0.00152701	0.746107	0.0864309	0.00943388
ATDGK5_DGK5__diacylglycerol kinase 5	265385_at	0	AT2G20900	diacylglycerol kinase, putative; similar to diacylglycerol kinase accessory domain-containing protein [Arabidopsis thaliana] (TAIR:AT4G28130.1); similar to calmodulin-binding diacylglycerol kinase [Lycopersicon esculentum] (GB:AAG23128.1); similar to diac	5.1084	5.13268	6.06771	6.3435	5.16476	5.25301	5.77251	5.57682	-1.08506	0.471372	-0.0883415	0.940603	0.530936	1.44487	-0.465785	0.724077	0.00227035	0.941133	0.0727266	0.0908263
ERS_ERS1__ethylene response sensor 1	245098_at	0	AT2G40940	Ethylene receptor, subfamily 1. Has histidine kinase activity., Ethylene receptor, subfamily 1. Has histidine kinase activity.	6.27957	6.19977	7.75865	7.84503	6.68258	6.35017	6.8944	7.63758	-1.56217	0.338641	-0.276706	0.825473	0.535846	1.44979	-0.749621	0.59476	0.00311257	0.763893	0.207574	0.0792822
ABCB11_MDR8_PGP11__P-glycoprotein 11 ABCB12_PGP12__P-glycoprotein 12	260932_s_at	0	At1g02520 At1g02530	PGP11__P-glycoprotein 11	4.35867	3.93319	5.7288	6.05882	4.94976	5.08818	4.70545	6.00931	-1.74788	0.297738	-0.873044	0.545994	0.536433	1.45038	-0.338408	0.790914	0.014738	0.318195	0.400566	0.588097
Protein of unknown function, DUF593	264800_at	0	AT1G08800	similar to unknown protein [Arabidopsis thaliana] (TAIR:AT2G30690.1); similar to Os10g0414800 [Oryza sativa (japonica cultivar-group)] (GB:NP_001064597.1); similar to Os01g0775200 [Oryza sativa (japonica cultivar-group)] (GB:NP_001044407.1); similar to Hy	3.21573	3.391	4.39696	4.50019	3.72371	3.81725	3.57739	4.24553	-1.14521	0.452125	-0.467114	0.723411	0.537113	1.45107	-0.140978	0.906904	0.00862624	0.374684	0.166119	0.705077
ALA1__aminophospholipid ATPase 1	250818_at	0	AT5G04930	Encodes a putative aminophospholipid translocase (p-type ATPase) involved in chilling response.	5.43266	5.41852	6.69766	6.93836	5.47704	5.64537	6.19212	6.34956	-1.39242	0.380925	-0.135615	0.910282	0.547174	1.46122	-0.709631	0.611476	0.000558892	0.859472	0.0633655	0.020202
ATWRKY38_WRKY38__WRKY DNA-binding protein 38	249890_at	0	AT5G22570	member of WRKY Transcription Factor; Group III, member of WRKY Transcription Factor; Group III	1.51642	1.8416	3.79873	3.5179	1.82528	2.4419	2.77855	3.43615	-1.97931	0.253611	-0.454581	0.729722	0.550963	1.46506	-0.973765	0.509176	0.00198593	0.563028	0.255868	0.0547908
ATPLC5_PLC5__phosphatidylinositol-speciwc phospholipase C5	247775_at	0	AT5G58690	phosphoinositide-specific phospholipase C family protein; similar to phosphoinositide-specific phospholipase C family protein [Arabidopsis thaliana] (TAIR:AT5G58700.1); similar to phosphoinositide-specific phospholipase C family protein [Arabidopsis thali	4.32073	4.45711	5.60909	6.01928	5.37252	5.50995	4.76634	5.75334	-1.42526	0.372352	-1.05231	0.482195	0.554338	1.46849	0.18139	1.13398	0.0134759	0.106327	0.282036	0.724809
HXXXD-type acyl-transferase family protein	247359_at	0	AT5G63560	transferase family protein; similar to transferase family protein [Arabidopsis thaliana] (TAIR:AT3G48720.1); similar to Os11g0507200 [Oryza sativa (japonica cultivar-group)] (GB:NP_001067952.1); similar to putative hydroxyanthranilate hydroxycinnamoyltran	5.69503	5.98579	6.76942	7.15712	5.93957	5.83473	6.39068	6.42554	-1.12285	0.459185	-0.0467362	0.968124	0.555156	1.46933	-0.520961	0.696908	0.00364948	0.986975	0.0944696	0.0967991
ATCAD1_CAD1__cinnamyl-alcohol dehydrogenase	259911_at	0	AT1G72680	cinnamyl-alcohol dehydrogenase, putative; similar to mannitol dehydrogenase, putative [Arabidopsis thaliana] (TAIR:AT4G39330.1); similar to Alcohol dehydrogenase superfamily, zinc-containing; D-isomer specific 2-hydroxyacid dehydrogenase, NAD-binding [Med	4.93462	4.98552	6.71673	6.67464	5.3897	5.28682	5.79856	6.48075	-1.73561	0.300281	-0.378189	0.769403	0.556032	1.47022	-0.801393	0.573795	0.00103728	0.514921	0.150179	0.0438173
Protein kinase family protein	263804_at	0	AT2G40270	protein kinase family protein; similar to protein kinase family protein [Arabidopsis thaliana] (TAIR:AT3G56050.2); similar to ser-thr protein kinase [Gossypium hirsutum] (GB:AAO59488.1); contains InterPro domain Protein kinase-like; (InterPro:IPR011009);	5.19224	4.92558	6.14095	6.26155	5.7187	5.52529	5.22042	6.0699	-1.14234	0.453024	-0.563082	0.676854	0.556086	1.47027	-0.0231717	0.984067	0.0203331	0.373256	0.225916	0.964774
LHT7__LYS/HIS transporter 7	253181_at	5	AT4G35180	LHT7 (LYS/HIS TRANSPORTER 7); amino acid permease; similar to amino acid transporter family protein [Arabidopsis thaliana] (TAIR:AT1G47670.1); similar to ORF [Lilium lon (GB:BAA04838.1); contains InterPro domain Amino acid/polyamine transporter II; (Inter	2.06152	1.81641	3.05997	3.13909	2.08162	1.86372	2.73535	2.34711	-1.16057	0.447337	-0.0337069	0.976907	0.558301	1.47253	-0.568558	0.67429	0.00338213	0.992098	0.0974807	0.0782357
BGLU10__beta glucosidase 10	253841_at	0	AT4G27830	glycosyl hydrolase family 1 protein; similar to glycosyl hydrolase family 1 protein [Arabidopsis thaliana] (TAIR:AT4G27820.1); similar to hydrolase, hydrolyzing O-glycosyl compounds [Arabidopsis thaliana] (TAIR:AT3G62750.1); similar to glycosyl hydrolase	3.72087	3.62263	4.69023	4.77933	3.88261	3.8042	3.9825	4.35633	-1.06303	0.478625	-0.171655	0.887823	0.565367	1.47976	-0.32601	0.79774	0.00314433	0.801906	0.0689705	0.237735
GLYI7__Lactoylglutathione lyase / glyoxalase I family protein	262047_at	3	AT1G80160	lactoylglutathione lyase family protein / glyoxalase I family protein; similar to lactoylglutathione lyase [Arabidopsis thaliana] (TAIR:AT1G15380.2); similar to Glyoxalase/bleomycin resistance protein/dioxygenase [Medicago truncatula] (GB:ABD28405.1); con	2.65684	2.65253	3.77042	4.01389	2.65568	2.39087	3.4804	3.16392	-1.23747	0.424117	0.131411	1.09536	0.569996	1.48452	-0.798881	0.574795	0.00211331	0.898851	0.0831144	0.0212146
unknown protein; FUNCTIONS IN: molecular_function unknown; INVOLVED IN: biological_process unknown; LOCATED IN: chloroplast; EXPRESSED IN: 14 plant structures; EXPRESSED DURING: 9 growth stages; CONTAINS InterPro DOMAIN/s: Protein of unknown function DUF740 (InterPro:IPR008004); BEST Arabidopsis thaliana protein match is: unknown protein (TAIR:AT1G22470.1); Has 83 Blast hits to 83 proteins in 12 …	245755_at	5	AT1G35210	similar to unknown protein [Arabidopsis thaliana] (TAIR:AT1G72240.1); similar to Avr9/Cf-9 rapidly elicited protein 75 [Nicotiana tabacum] (GB:AAG43558.1)	1.18268	1.13965	2.49014	3.18486	1.62429	1.63572	2.43752	2.09703	-1.67634	0.312876	-0.468837	0.722547	0.570228	1.48476	-0.637271	0.642928	0.00180939	0.415614	0.167063	0.112689
CONTAINS InterPro DOMAIN/s: C2 calcium-dependent membrane targeting (InterPro:IPR000008); BEST Arabidopsis thaliana protein match is: unknown protein (TAIR:AT5G04860.1); Has 108 Blast hits to 69 proteins in 11 species: Archae - 0; Bacteria - 0; Metazoa - 0; Fungi - 0; Plants - 108; Viruses - 0; Other Eukaryotes - 0 (source: NCBI BLink).	265618_at	1	AT2G25460	similar to unknown protein [Arabidopsis thaliana] (TAIR:AT5G04860.1); similar to unknown protein [Oryza sativa (japonica cultivar-group)] (GB:BAD72197.1); similar to Os01g0194000 [Oryza sativa (japonica cultivar-group)] (GB:NP_001042284.1); contains Inter	1.64434	2.02769	3.32874	3.46345	2.3639	2.662	2.44733	3.20141	-1.56008	0.339133	-0.676932	0.625494	0.571726	1.4863	-0.311419	0.805849	0.0044597	0.248402	0.209935	0.467952
Domain of unknown function (DUF966)	252533_at	2	AT3G46110	signal transducer; similar to unknown protein [Arabidopsis thaliana] (TAIR:AT5G59790.1); similar to auxin-regulated protein [Lycopersicon esculentum] (GB:AAL08561.1); contains InterPro domain Protein of unknown function DUF966; (InterPro:IPR010369); conta	2.25348	2.52404	4.49945	4.45001	3.06267	3.10626	3.68918	4.11563	-2.08597	0.235538	-0.695707	0.617407	0.572327	1.48692	-0.817937	0.567252	0.000155798	0.0799814	0.0893417	0.0216576
EVR_SOBIR1__Leucine-rich repeat protein kinase family protein	263478_at	0	AT2G31880	leucine-rich repeat transmembrane protein kinase, putative; similar to leucine-rich repeat transmembrane protein kinase, putative [Arabidopsis thaliana] (TAIR:AT2G33170.1); similar to receptor-like protein kinase [Nicotiana tabacum] (GB:BAC07504.2); conta	6.66787	6.90657	7.78737	7.91763	6.91579	6.88853	6.96506	7.59045	-1.06528	0.477881	-0.11494	0.923421	0.574738	1.48941	-0.375597	0.770786	0.0110039	0.946286	0.135395	0.288253
CYP705A1__cytochrome P450, family 705, subfamily A, polypeptide 1	245550_at	0	AT4G15330	a member of the cytochrome P450 family	4.05908	3.99857	5.14407	5.47745	4.29084	4.22105	4.37212	5.09826	-1.28194	0.411243	-0.22712	0.854339	0.575575	1.49027	-0.479241	0.717355	0.00763004	0.832875	0.17316	0.229518
unknown protein; Has 30201 Blast hits to 17322 proteins in 780 species: Archae - 12; Bacteria - 1396; Metazoa - 17338; Fungi - 3422; Plants - 5037; Viruses - 0; Other Eukaryotes - 2996 (source: NCBI BLink).	247903_at	0	AT5G57340	similar to unknown protein [Arabidopsis thaliana] (TAIR:AT5G67390.2); similar to conserved hypothetical protein [Medicago truncatula] (GB:ABE83997.1)	3.44508	3.54404	5.0842	4.72452	4.11254	3.99335	3.75304	4.90333	-1.4098	0.376364	-0.558386	0.679061	0.57617	1.49089	-0.275244	0.826311	0.021378	0.53306	0.306327	0.618423
SS3__strictosidine synthase 3	260335_at	1	AT1G74000	encodes a protein similar to strictosidine synthase, which is involved in the production of monoterpene indole alkaloids. This gene belongs to a family of 13 members in Arabidopsis.	3.60242	3.30017	4.43867	4.47667	3.63522	3.17499	3.80896	3.95404	-1.00638	0.497795	0.0461885	1.03253	0.576171	1.49089	-0.476394	0.718772	0.00884031	0.987628	0.103116	0.146933
Major Facilitator Superfamily with SPX (SYG1/Pho81/XPR1) domain-containing protein	261107_at	0	AT1G63010	SPX (SYG1/Pho81/XPR1) domain-containing protein; similar to SPX (SYG1/Pho81/XPR1) domain-containing protein [Arabidopsis thaliana] (TAIR:AT4G11810.1); similar to SPX (SYG1/Pho81/XPR1) domain-containing protein [Arabidopsis thaliana] (TAIR:AT4G22990.1); si	6.51776	6.29924	7.1696	7.67083	6.2689	5.70683	7.05235	6.62656	-1.01171	0.495957	0.420635	1.33852	0.580759	1.49564	-0.851591	0.554173	0.0308833	0.558946	0.198238	0.0641677
Methylenetetrahydrofolate reductase family protein	249527_at	0	AT5G38710	proline oxidase, putative / osmotic stress-responsive proline dehydrogenase, putative; similar to ERD5 (EARLY RESPONSIVE TO DEHYDRATION 5, PROLINE OXIDASE), proline dehydrogenase [Arabidopsis thaliana] (TAIR:AT3G30775.1); similar to proline dehydrogenase	2.7158	2.84865	3.85078	4.07425	3.30514	3.06549	2.9149	3.84602	-1.18029	0.441263	-0.403088	0.756238	0.582053	1.49698	-0.195149	0.873483	0.023079	0.642484	0.23238	0.680969
unknown protein; BEST Arabidopsis thaliana protein match is: unknown protein (TAIR:AT4G15990.1); Has 30201 Blast hits to 17322 proteins in 780 species: Archae - 12; Bacteria - 1396; Metazoa - 17338; Fungi - 3422; Plants - 5037; Viruses - 0; Other Eukaryotes - 2996 (source: NCBI BLink).	245353_at	1	AT4G16000	similar to unknown protein [Arabidopsis thaliana] (TAIR:AT4G15990.1)	3.08613	3.42808	4.33067	4.75541	3.58301	3.40931	3.65617	4.25759	-1.28594	0.410105	-0.239055	0.8473	0.586159	1.50124	-0.460723	0.726622	0.00839882	0.822156	0.174857	0.255726
RING/U-box superfamily protein	251334_at	0	AT3G61390	U-box domain-containing protein; similar to U-box domain-containing protein [Arabidopsis thaliana] (TAIR:AT2G45920.1); similar to Protein kinase; U box [Medicago truncatula] (GB:ABD32822.1); contains domain no description (G3D.3.40.50.1420); contains doma	2.89578	3.12929	5.07963	5.48311	3.90789	3.81118	4.72067	4.66782	-2.26883	0.207498	-0.847	0.55594	0.587125	1.50225	-0.834709	0.560696	9.35994e-05	0.0339071	0.0763904	0.0176946
GAE5__UDP-D-glucuronate 4-epimerase 5	254812_at	0	AT4G12250	UDP-D-glucuronate 4-epimerase	4.26204	3.93577	5.07624	5.46305	4.20114	3.75347	4.57536	4.78859	-1.17074	0.444194	0.121599	1.08794	0.587665	1.50281	-0.704672	0.613582	0.00786457	0.942067	0.13593	0.0708772
KIP__Golgi-body localisation protein domain ;RNA pol II promoter Fmp27 protein domain	248562_at	0	AT5G49680	Conserved among eukaryotes, similar to Arabidopsis SABRE. The phenotype of the kip/sab double mutant suggests related functions for both genes, however, the KIP protein is mostly required for tip-growth. Predicted to be targeted to the secretory pathway.	4.34133	4.38134	5.32139	5.52304	4.22669	4.38943	4.83103	4.8375	-1.06088	0.47934	0.0532761	1.03762	0.587949	1.50311	-0.526205	0.694379	0.00177723	0.976183	0.0411505	0.0491516
AKR4C8__NAD(P)-linked oxidoreductase superfamily protein	267181_at	0	AT2G37760	aldo/keto reductase family protein; similar to aldo/keto reductase family protein [Arabidopsis thaliana] (TAIR:AT2G37790.1); similar to Aldo/keto reductase [Medicago truncatula] (GB:ABE82917.1); contains InterPro domain Aldo/keto reductase; (InterPro:IPR0	4.40576	4.85604	6.39482	6.37405	5.04046	4.77117	5.31859	6.26642	-1.75354	0.296574	-0.274918	0.826498	0.59193	1.50726	-0.886689	0.540854	0.00499183	0.843383	0.253309	0.0897061
ARO3__armadillo repeat only 3	253124_at	0	AT4G36030	armadillo/beta-catenin repeat family protein; similar to armadillo/beta-catenin repeat family protein [Arabidopsis thaliana] (TAIR:AT4G34940.1); similar to armadillo/beta-catenin repeat family protein [Arabidopsis thaliana] (TAIR:AT5G66200.1); similar to	4.68351	4.6126	5.65909	6.01739	4.59804	4.73157	5.01376	5.47651	-1.19019	0.438246	-0.016749	0.988458	0.593105	1.50849	-0.580332	0.66881	0.00454174	0.997312	0.103903	0.0949441
ATCMPG2_CMPG2__CYS, MET, PRO, and GLY protein 2	247240_at	0	AT5G64660	U-box domain-containing protein; similar to U-box domain-containing protein [Arabidopsis thaliana] (TAIR:AT5G09800.1); similar to U box [Medicago truncatula] (GB:ABE81171.1); contains InterPro domain Armadillo-like helical; (InterPro:IPR011989); contains	3.46398	3.57996	4.79012	4.92572	3.54259	3.71967	4.30412	4.21969	-1.33595	0.396133	-0.109157	0.92713	0.596018	1.51154	-0.63077	0.645832	0.00051863	0.89869	0.039738	0.0256
Protein kinase superfamily protein	255844_at	0	AT2G33580	protein kinase family protein / peptidoglycan-binding LysM domain-containing protein; similar to protein kinase family protein / peptidoglycan-binding LysM domain-containing protein [Arabidopsis thaliana] (TAIR:AT2G23770.1); similar to Os02g0193000 [Oryza	3.71089	3.90964	4.92886	4.82664	4.01069	4.0182	4.02503	4.53651	-1.06748	0.477151	-0.204177	0.868034	0.596981	1.51255	-0.266325	0.831435	0.00623947	0.790937	0.0900075	0.396891
RHA1A__RING-H2 finger A1A	254922_at	2	AT4G11370	Encodes a putative RING-H2 finger protein RHA1a.	1.60868	1.74845	2.9413	3.31131	2.12167	1.70157	2.48579	2.57151	-1.44774	0.366594	-0.233057	0.85083	0.597654	1.51325	-0.617033	0.65201	0.00155949	0.744189	0.096581	0.0744809
ATL31_CNI1__carbon/nitrogen insensitive 1	246777_at	0	AT5G27420	zinc finger (C3HC4-type RING finger) family protein; Identical to RING-H2 finger protein ATL5H precursor (ATL5H) [Arabidopsis Thaliana] (GB:Q8LGA5); similar to ATL6 (Arabidopsis T?xicos en Levadura 6), protein binding / zinc ion binding [Arabidopsis thali	4.88858	5.58648	6.38527	6.95588	5.42901	5.29709	6.03716	6.10827	-1.43305	0.370347	-0.125522	0.916673	0.597865	1.51347	-0.709662	0.611463	0.00692583	0.955131	0.19426	0.115964
ATBZIP60_BZIP60_BZIP60__basic region/leucine zipper motif 60	259626_at	0	AT1G42990	AtbZIP60 consists of a bZIP DNA binding domain followed by a putative transmembrane domain. GFP fusions containing the first 260 amino acids (AtbZIP60deltaC) are nuclear-localized. AtbZIP60 is upregulated by the addition of tunicamycin (ER stress response	6.82802	6.91305	8.09537	8.353	6.94962	7.12524	7.47567	7.77479	-1.35365	0.391301	-0.166895	0.890758	0.598955	1.51462	-0.587798	0.665358	0.00111238	0.82394	0.0643167	0.0566045
Protein kinase superfamily protein	248060_at	0	AT5G55560	protein kinase family protein; similar to WNK3 (Arabidopsis WNK kinase 3), kinase [Arabidopsis thaliana] (TAIR:AT3G48260.1); similar to Protein kinase [Medicago truncatula] (GB:ABE81462.1); contains InterPro domain Protein kinase-like; (InterPro:IPR011009	5.53284	5.5434	6.55181	6.85176	5.38619	5.59641	6.39381	5.80395	-1.16367	0.446376	0.0468197	1.03299	0.602903	1.51877	-0.607585	0.656295	0.00760851	0.990113	0.123206	0.105201
ATSOS4_SOS4__pfkB-like carbohydrate kinase family protein	249589_at	0	AT5G37850	Encodes a pyridoxal kinase required for root hair development. Mutants are hypersensitive to Na+, K+ and Li+., Encodes a pyridoxal kinase required for root hair development. Mutants are hypersensitive to Na+, K+ and Li+.	6.06969	5.97054	6.96941	7.08271	6.04922	5.73651	6.62785	6.21326	-1.00595	0.497943	0.127244	1.09221	0.605504	1.52151	-0.527686	0.693666	0.00770916	0.917444	0.0827044	0.10478
XLG2__extra-large GTP-binding protein 2	253257_at	0	AT4G34390	XLG2 (extra-large GTP-binding protein 2); signal transducer; similar to XLG1 (EXTRA-LARGE G-PROTEIN 1), signal transducer [Arabidopsis thaliana] (TAIR:AT2G23460.1); similar to extra-large guanine nucleotide binding protein, putative, expressed [Oryza sati	5.43404	5.55979	6.58427	6.67712	5.44754	5.5972	5.70465	6.34345	-1.13378	0.455721	-0.0254563	0.98251	0.606642	1.52271	-0.50168	0.706284	0.00789605	0.995076	0.116214	0.16309
BIK1__botrytis-induced kinase1	267624_at	0	AT2G39660	Encodes a plasma membrane-localized ser/thr protein kinase that is a crucial component of host response signaling required to activate the resistance responses to Botrytis and A. brassicicola infection. It is likely a negative regulator of salicylic acid	5.63312	5.73533	6.61488	6.87754	5.66032	5.26559	5.79707	6.47997	-1.06199	0.478972	0.221271	1.16576	0.607691	1.52382	-0.675567	0.626086	0.0207482	0.849057	0.163779	0.111415
glycine/proline-rich protein	246440_at	0	AT5G17650	glycine/proline-rich protein; similar to proline-rich family protein [Arabidopsis thaliana] (TAIR:AT5G45350.2); similar to Unknown (protein for MGC:12025) [Mus musculus] (GB:AAH05782.1)	5.12946	5.28523	6.99976	7.16593	6.02703	5.71358	6.08257	6.85963	-1.87549	0.272533	-0.662957	0.631582	0.611743	1.5281	-0.600795	0.659391	0.00153031	0.242233	0.170702	0.159318
NAD(P)-binding Rossmann-fold superfamily protein	246042_at	0	AT5G19440	similar to Eucalyptus gunnii alcohol dehydrogenase of unknown physiological function (GI:1143445), apple tree, PIR:T16995; NOT a cinnamyl-alcohol dehydrogenase	7.81661	7.6245	8.89358	8.6446	7.37086	7.41703	8.22364	8.09039	-1.04854	0.483459	0.326614	1.25407	0.612075	1.52846	-0.763073	0.58924	0.00262103	0.393857	0.0449271	0.0154853
Protein phosphatase 2A regulatory B subunit family protein	258084_at	0	AT3G26020	protein phosphatase type 2A regulator; Identical to Serine/threonine protein phosphatase 2A 59 kDa regulatory subunit B' eta isoform (PP2A, B' subunit, eta isoform) (AtB' eta) (B'ETA) [Arabidopsis Thaliana] (GB:Q9LU89); similar to serine/threonine protein	4.23456	4.10891	5.0953	5.38443	4.41116	4.03344	4.56268	4.68164	-1.06813	0.476937	-0.0505644	0.965559	0.617707	1.53443	-0.399859	0.757932	0.0049433	0.985011	0.0703901	0.19129
JAZ6_TIFY11B__jasmonate-zim-domain protein 6	260429_at	0	AT1G72450	similar to unknown protein [Arabidopsis thaliana] (TAIR:AT1G17380.1); similar to PnFL-2 [Ipomoea nil] (GB:AAG49896.1); similar to Os07g0615200 [Oryza sativa (japonica cultivar-group)] (GB:NP_001060268.1); similar to Os03g0402800 [Oryza sativa (japonica cu	5.98297	5.78273	7.33232	7.52539	6.0996	5.933	6.47588	7.14597	-1.54601	0.342457	-0.133449	0.911649	0.617925	1.53467	-0.794631	0.57649	0.00237045	0.936572	0.129336	0.0531438
AtPFA-DSP3_PFA-DSP3__Tyrosine phosphatase family protein	257536_at	0	AT3G02800	phosphoprotein phosphatase; similar to tyrosine specific protein phosphatase family protein [Arabidopsis thaliana] (TAIR:AT5G16480.1); similar to Protein tyrosine phosphatase, catalytic re (GB:ABD28384.1); contains InterPro domain Putative tyrosine phosph	3.58242	3.75345	4.89741	5.13105	3.4647	3.4432	4.4917	4.2992	-1.34629	0.393301	0.213988	1.15989	0.61878	1.53558	-0.941502	0.520691	0.000725642	0.680324	0.0437651	0.00630783
ABCB21_PGP21__P-glycoprotein 21	251248_at	0	AT3G62150	PGP21 (P-GLYCOPROTEIN 21); ATPase, coupled to transmembrane movement of substances; Identical to Multidrug resistance protein 17 (P-glycoprotein 21) (MDR17) [Arabidopsis Thaliana] (GB:Q9M1Q9); similar to PGP11 (P-GLYCOPROTEIN 11), ATPase, coupled to trans	4.46195	4.44634	5.97403	5.92531	4.84494	4.77793	4.7467	5.9127	-1.49552	0.354652	-0.357291	0.780629	0.619966	1.53684	-0.518266	0.698211	0.0142305	0.768655	0.259778	0.323194
Adenine nucleotide alpha hydrolases-like superfamily protein	248770_at	0	AT5G47740	similar to protein kinase family protein / U-box domain-containing protein [Arabidopsis thaliana] (TAIR:AT2G45910.1); similar to hypothetical protein [Oryza sativa (japonica cultivar-group)] (GB:BAD54642.1); contains domain no description (G3D.3.40.50.142	5.02633	5.00225	5.80735	6.23628	4.90226	4.67219	5.24268	5.5501	-1.00752	0.4974	0.227066	1.17045	0.625421	1.54266	-0.609167	0.655575	0.00900517	0.751058	0.0829228	0.0758123
PAL4__phenylalanine ammonia-lyase 4	259149_at	0	AT3G10340	phenylalanine ammonia-lyase, putative; Identical to Phenylalanine ammonia-lyase 4 (EC 4.3.1.5) (PAL4) [Arabidopsis Thaliana] (GB:Q9SS45;GB:Q53ZM8); similar to PAL2 (phenylalanine ammonia-lyase 2), phenylalanine ammonia-lyase [Arabidopsis thaliana] (TAIR:A	7.08314	7.24271	8.31899	8.29607	6.97187	6.67297	7.49065	7.86035	-1.14461	0.452313	0.340504	1.2662	0.63203	1.54974	-0.853081	0.553601	0.00342468	0.465837	0.0650576	0.0176913
WNK4_ZIK2__with no lysine (K) kinase 4	247819_at	0	AT5G58350	Encodes a member of the WNK family (9 members in all) of protein kinases, the structural design of which is clearly distinct from those of other known protein kinases, such as receptor-like kinases and mitogen-activated protein kinases. Its transcription	6.34883	6.231	7.55445	7.86418	6.48201	6.44741	6.94147	7.2044	-1.41941	0.373866	-0.174797	0.885892	0.636382	1.55443	-0.608227	0.656002	0.000793536	0.80197	0.0502358	0.0478581
CYP72A14__cytochrome P450, family 72, subfamily A, polypeptide 14	258064_at	0	AT3G14680	putative cytochrome P450	6.91018	6.85097	7.93589	8.0274	7.04336	6.70583	7.18178	7.50791	-1.10107	0.466171	0.00598409	1.00416	0.636806	1.55488	-0.470246	0.721842	0.00372639	0.999679	0.0599401	0.123435
NIP2__NEP-interacting protein 2	264588_at	0	AT2G17730	zinc finger (C3HC4-type RING finger) family protein; Identical to RING-H2 finger protein ATL2B (NEP1-interacting protein 2) (ATL2B) [Arabidopsis Thaliana] (GB:Q8GT74;GB:Q8GWW3); similar to zinc finger (C3HC4-type RING finger) family protein [Arabidopsis t	3.79698	3.74507	5.07445	5.36319	4.1148	3.98683	4.60915	4.55326	-1.44779	0.366582	-0.27979	0.823711	0.637613	1.55575	-0.53039	0.692368	0.000444947	0.488786	0.0372694	0.0566045
ABCA2_ATATH1_ATH1__ATP-binding cassette A2	252379_at	0	AT3G47730	member of ATH subfamily, member of ATH subfamily, member of ATH subfamily	6.71318	6.53593	7.88774	8.01471	6.57376	6.80201	7.16929	7.45768	-1.32667	0.398687	-0.0633318	0.957051	0.637736	1.55589	-0.625603	0.648149	0.00115536	0.973441	0.0504213	0.0438308
ATEDS1_EDS1__alpha/beta-Hydrolases superfamily protein	252373_at	0	AT3G48090	Component of R gene-mediated disease resistance in Arabidopsis thaliana with homology to eukaryotic lipases., Component of R gene-mediated disease resistance in Arabidopsis thaliana with homology to eukaryotic lipases.	5.42357	5.37847	6.71393	6.73065	5.38895	4.90369	6.33859	5.8304	-1.32127	0.400182	0.254699	1.19309	0.637798	1.55595	-0.938173	0.521894	0.00424145	0.752611	0.109266	0.0254892
unknown protein; FUNCTIONS IN: molecular_function unknown; INVOLVED IN: biological_process unknown; LOCATED IN: mitochondrion; EXPRESSED IN: 18 plant structures; EXPRESSED DURING: 9 growth stages; Has 1 Blast hits to 1 proteins in 1 species: Archae - 0; Bacteria - 0; Metazoa - 0; Fungi - 0; Plants - 1; Viruses - 0; Other Eukaryotes - 0 (source: NCBI BLink).	256442_at	0	AT3G10930	unknown protein	1.97532	2.41676	4.51114	4.56446	3.4493	3.68634	3.32433	4.46897	-2.34176	0.19727	-1.37178	0.386415	0.641147	1.55957	-0.328836	0.796179	0.00213773	0.0635465	0.269071	0.556147
alpha/beta-Hydrolases superfamily protein	252403_at	0	AT3G48080	lipase class 3 family protein / disease resistance protein-related; similar to EDS1 (ENHANCED DISEASE SUSCEPTIBILITY 1), signal transducer/ triacylglycerol lipase [Arabidopsis thaliana] (TAIR:AT3G48090.1); similar to EDS1 [Lycopersicon esculentum] (GB:AAX	4.1568	4.3861	5.40241	5.38568	4.52227	4.3345	4.30487	5.19766	-1.1226	0.459266	-0.156935	0.896929	0.642785	1.56134	-0.322878	0.799474	0.0236487	0.937113	0.174719	0.46446
AtPP2-A7_PP2-A7__phloem protein 2-A7	248980_at	0	AT5G45090	ATPP2-A7 (Phloem protein 2-A7); transmembrane receptor; similar to ATPP2-A6 (Phloem protein 2-A6), transmembrane receptor [Arabidopsis thaliana] (TAIR:AT5G45080.1); similar to Os01g0158400 [Oryza sativa (japonica cultivar-group)] (GB:NP_001042077.1); simi	5.9219	5.89519	6.87422	7.40105	5.64532	5.63229	6.41135	6.57574	-1.22909	0.426587	0.269738	1.20559	0.64409	1.56275	-0.854736	0.552966	0.00303843	0.650672	0.0708565	0.0213579
ATELP_ATELP1_ATVSR1_BP-80_BP80_BP80-1;1_BP80B_GFS1_VSR1_VSR1;1__vacuolar sorting receptor homolog 1	252027_at	0	AT3G52850	Encodes the Vacuolar Sorting Receptor-1 (VSR-1)/Epidermal Growth Factor Receptor-like protein1(VSR-1/ATELP1). Binds vacuolar targeting signals. Involved in sorting seed storage proteins into vacuoles., Encodes the Vacuolar Sorting Receptor-1 (VSR-1)/Epid	6.8743	6.90065	7.89643	8.06541	6.84009	6.86409	6.98962	7.68256	-1.09344	0.468641	0.0353888	1.02483	0.644833	1.56356	-0.484001	0.714992	0.0111115	0.993325	0.108659	0.19194
ATPAD4_PAD4__alpha/beta-Hydrolases superfamily protein	252060_at	0	AT3G52430	Encodes a lipase-like gene that is important for salicylic acid signaling and function in resistance (R) gene-mediated and basal plant disease resistance. PAD4 can interact directly with EDS1, another disease resistance signaling protein. Expressed at ele	5.12271	5.3176	6.35769	6.156	5.18623	4.97391	5.15516	6.0658	-1.03669	0.487444	0.140085	1.10197	0.646365	1.56522	-0.530412	0.692357	0.0368888	0.950042	0.183487	0.246866
Uncharacterised conserved protein UCP009193	247255_at	0	AT5G64780	similar to unknown protein [Arabidopsis thaliana] (TAIR:AT4G09830.1); similar to hypothetical protein MtrDRAFT_AC141113g10v1 [Medicago truncatula] (GB:ABE94618.1)	3.07785	3.42504	4.24787	4.35654	2.62634	3.03002	3.95191	3.35921	-1.05076	0.482712	0.423263	1.34096	0.64665	1.56553	-0.827378	0.563553	0.0191829	0.505004	0.131989	0.0552863
ALIS5__ALA-interacting subunit 5	262942_at	0	AT1G79450	LEM3 (ligand-effect modulator 3) family protein / CDC50 family protein; similar to LEM3 (ligand-effect modulator 3) family protein / CDC50 family protein [Arabidopsis thaliana] (TAIR:AT1G16360.1); similar to Os06g0665000 [Oryza sativa (japonica cultivar-g	3.79745	3.81865	4.58546	5.27644	4.09746	4.07897	4.0776	4.47569	-1.1229	0.459171	-0.280168	0.823495	0.654301	1.57385	-0.188428	0.877561	0.0138842	0.747917	0.125839	0.638452
atnudt17_NUDT17__nudix hydrolase homolog 17	265872_at	0	AT2G01670	ATNUDT17 (Arabidopsis thaliana Nudix hydrolase homolog 17); hydrolase; Identical to Nudix hydrolase 17, mitochondrial precursor (EC 3.6.1.-) (AtNUDT17) (NUDT17) [Arabidopsis Thaliana] (GB:Q9ZU95;GB:Q8L979); similar to ATNUDT18 (Arabidopsis thaliana Nudix	6.98791	7.0243	8.64192	8.64357	7.63377	7.29668	7.40254	8.54939	-1.63664	0.321605	-0.459117	0.727431	0.666782	1.58753	-0.51074	0.701862	0.0102943	0.652272	0.237764	0.338497
atnudt5_NUDT5__nudix hydrolase homolog 5	263854_at	0	AT2G04430	ATNUDT5 (Arabidopsis thaliana Nudix hydrolase homolog 5); hydrolase; Identical to Nudix hydrolase 5 (EC 3.6.1.-) (AtNUDT5) (NUDT5) [Arabidopsis Thaliana] (GB:Q9SJC6;GB:Q6NNG2); similar to ATNUDT6 (Arabidopsis thaliana Nudix hydrolase homolog 6), ADP-ribos	5.12918	5.07126	6.80545	6.94011	5.47313	5.68481	6.17865	6.23267	-1.77256	0.292689	-0.478752	0.717598	0.66712	1.5879	-0.626686	0.647662	0.00012113	0.13569	0.0266436	0.0260951
Cysteine proteinases superfamily protein	256616_at	0	AT3G22260	OTU-like cysteine protease family protein; similar to OTU-like cysteine protease family protein [Arabidopsis thaliana] (TAIR:AT3G02070.1); similar to Os02g0168600 [Oryza sativa (japonica cultivar-group)] (GB:NP_001046015.1); similar to OTU-like cysteine p	4.33273	4.56198	5.60457	5.75413	4.63243	4.27805	5.02859	4.96341	-1.23199	0.425729	-0.007883	0.994551	0.683347	1.60586	-0.540763	0.687407	0.00190476	0.999017	0.0428513	0.0764569
	267576_at	3	AT2G30640	Mutator-like transposase family, has a 4.9e-53 P-value blast match to GB:AAA21566 mudrA of transposon="MuDR" (MuDr-element) (Zea mays)	1.81909	1.9019	2.84713	3.49083	2.11176	1.95379	2.68954	2.26155	-1.30848	0.403745	-0.172281	0.887438	0.693436	1.61713	-0.442767	0.735722	0.00656951	0.902552	0.108083	0.259415
Haloacid dehalogenase-like hydrolase (HAD) superfamily protein	247727_at	0	AT5G59490	haloacid dehalogenase-like hydrolase family protein; similar to haloacid dehalogenase-like hydrolase family protein [Arabidopsis thaliana] (TAIR:AT5G02230.2); similar to putative ripening-related protein [Vitis vinifera] (GB:CAB85628.1); contains InterPro	2.91525	3.29838	4.64255	5.08146	2.9682	3.26619	3.65617	4.67394	-1.75519	0.296234	-0.0103848	0.992828	0.696951	1.62107	-1.04785	0.483687	0.0076778	0.999679	0.222722	0.0713963
EDA39__calmodulin-binding family protein	253414_at	0	AT4G33050	EDA39 (embryo sac development arrest 39); calmodulin binding; similar to calmodulin-binding family protein [Arabidopsis thaliana] (TAIR:AT2G26190.1); similar to IQ calmodulin-binding re (GB:ABE79293.1); similar to Os01g0570800 [Oryza sativa (japonica cult	5.60977	6.08694	7.62968	7.67525	5.97354	5.96844	7.01652	6.89234	-1.80411	0.286358	-0.122636	0.918508	0.698035	1.62229	-0.983438	0.505773	0.000305159	0.916479	0.0458552	0.00939287
heat shock protein 70 (Hsp 70) family protein	245293_at	0	AT4G16660	heat shock protein 70, putative / HSP70, putative; similar to heat shock protein, putative [Arabidopsis thaliana] (TAIR:AT1G11660.1); similar to PREDICTED: similar to CG2918-PA [Tribolium castaneum] (GB:XP_973490.1); similar to Os02g0710900 [Oryza sativa	4.9323	4.643	6.00785	6.19981	5.16636	5.08119	4.79156	6.01986	-1.31619	0.401594	-0.336129	0.792164	0.698126	1.6224	-0.281934	0.822488	0.034269	0.822048	0.241947	0.62607
jacalin lectin family protein	262001_at	0	AT1G33790	jacalin lectin family protein; similar to unknown protein [Arabidopsis thaliana] (TAIR:AT5G28520.1); similar to jasmonate inducible protein [Brassica napus] (GB:CAA72271.1); contains InterPro domain Jacalin-related lectin; (InterPro:IPR001229)	4.67059	5.04717	6.7338	6.59054	5.01207	4.98574	5.55545	6.36992	-1.80329	0.28652	-0.140029	0.907501	0.699481	1.62392	-0.963781	0.512711	0.00221441	0.946286	0.135444	0.0440299
Protein of unknown function (DUF1230)	246998_at	5	AT5G67370	similar to unknown protein [Arabidopsis thaliana] (TAIR:AT5G11840.1); similar to Protein of unknown function DUF1230 [Medicago truncatula] (GB:ABE85761.1); contains InterPro domain Protein of unknown function DUF1230; (InterPro:IPR009631)	2.09073	1.94922	3.67801	4.01675	2.08919	2.0802	2.55353	3.7417	-1.82741	0.281771	-0.0647241	0.956128	0.699766	1.62424	-1.06292	0.478664	0.0070022	0.991326	0.231119	0.0732757
Protein of unknown function (DUF1442)	259520_at	5	AT1G12320	similar to unknown protein [Arabidopsis thaliana] (TAIR:AT1G62840.1); similar to Os02g0455400 [Oryza sativa (japonica cultivar-group)] (GB:NP_001046773.1); similar to unknown protein [Oryza sativa (japonica cultivar-group)] (GB:BAD19988.1); contains Inter	1.24139	1.21546	2.55371	2.44196	1.48766	1.2144	1.22933	2.35756	-1.26941	0.41483	-0.122604	0.918529	0.704386	1.62945	-0.442416	0.735901	0.0288701	0.972129	0.20554	0.397521
UGT74E2__Uridine diphosphate glycosyltransferase 74E2	263231_at	3	AT1G05680	UDP-glucoronosyl/UDP-glucosyl transferase family protein; similar to UDP-glucoronosyl/UDP-glucosyl transferase family protein [Arabidopsis thaliana] (TAIR:AT1G05670.1); similar to UDP-xylose phenolic glycosyltransferase [Solanum lycopersicum] (GB:CAI62049	1.62607	1.58329	3.87672	2.62353	1.74631	2.13202	2.3931	2.69764	-1.64544	0.319649	-0.33448	0.79307	0.704758	1.62987	-0.606202	0.656924	0.0158188	0.839159	0.256047	0.305237
unknown protein; BEST Arabidopsis thaliana protein match is: unknown protein (TAIR:AT4G30630.1); Has 30201 Blast hits to 17322 proteins in 780 species: Archae - 12; Bacteria - 1396; Metazoa - 17338; Fungi - 3422; Plants - 5037; Viruses - 0; Other Eukaryotes - 2996 (source: NCBI BLink).	247835_at	0	AT5G57910	similar to unknown protein [Arabidopsis thaliana] (TAIR:AT4G30630.1); similar to tRNA-binding arm [Medicago truncatula] (GB:ABE78788.1)	4.99829	5.10729	6.46439	6.49956	5.2814	5.03285	5.26852	6.28366	-1.42919	0.37134	-0.10433	0.930237	0.705889	1.63115	-0.618969	0.651136	0.0117114	0.977035	0.171669	0.206178
RGLG2__RING domain ligase2	250177_at	0	AT5G14420	copine-related; similar to copine-related [Arabidopsis thaliana] (TAIR:AT3G01650.1); similar to RING-finger protein [Capsicum annuum] (GB:AAX20031.1); contains InterPro domain Copine; (InterPro:IPR010734); contains InterPro domain von Willebrand factor, t	5.29471	4.84978	6.01313	6.22641	5.1941	4.93479	4.95831	5.86931	-1.04753	0.483797	0.00779925	1.00542	0.705958	1.63123	-0.349369	0.784927	0.0463779	0.999679	0.176706	0.473344
Leucine-rich repeat transmembrane protein kinase Leucine-rich repeat transmembrane protein kinase Leucine-rich repeat transmembrane protein kinase	262082_s_at	0	At1g56120 At1g56130 At1g56140	Leucine-rich repeat transmembrane protein kinase	6.43688	6.7811	7.72008	7.91474	6.68096	6.54912	6.94708	7.27523	-1.20842	0.432743	-0.00604895	0.995816	0.706249	1.63156	-0.496119	0.709012	0.00297951	0.999679	0.0493137	0.120942
ATWRKY61_WRKY61__WRKY DNA-binding protein 61	261429_at	0	AT1G18860	member of WRKY Transcription Factor; Group II-b, member of WRKY Transcription Factor; Group II-b	4.25663	4.19446	5.3541	5.72879	4.36353	4.36741	4.70302	4.9634	-1.3159	0.401674	-0.139924	0.907567	0.708237	1.63381	-0.467742	0.723096	0.00139733	0.880135	0.0393475	0.118811
ATRBOHD_RBOHD__respiratory burst oxidase homologue D	248719_at	0	AT5G47910	NADPH/respiratory burst oxidase protein D (RbohD).Interacts with AtrbohF gene to fine tune the spatial control of ROI production and hypersensitive response to cell in and around infection site., NADPH/respiratory burst oxidase protein D (RbohD).Interacts	7.26909	7.45243	8.39356	8.57333	6.82379	6.81147	7.77024	7.77786	-1.12268	0.459239	0.54313	1.45713	0.709394	1.63512	-0.95642	0.515334	0.00128829	0.087647	0.0204336	0.00431796
FAD/NAD(P)-binding oxidoreductase family protein	252993_at	0	AT4G38540	monooxygenase, putative (MO2); similar to monooxygenase, putative (MO3) [Arabidopsis thaliana] (TAIR:AT5G05320.1); similar to monooxygenase [Solanum tuberosum] (GB:BAC23045.1); similar to Os03g0154100 [Oryza sativa (japonica cultivar-group)] (GB:NP_001049	6.78245	7.10669	8.44401	8.47935	6.98582	6.96034	7.58018	7.92388	-1.51711	0.349385	-0.0285054	0.980435	0.709652	1.63541	-0.778953	0.58279	0.000706495	0.993138	0.0407002	0.0230111
Bifunctional inhibitor/lipid-transfer protein/seed storage 2S albumin superfamily protein	256933_at	0	AT3G22600	protease inhibitor/seed storage/lipid transfer protein (LTP) family protein; similar to protease inhibitor/seed storage/lipid transfer protein (LTP) family protein [Arabidopsis thaliana] (TAIR:AT4G14815.1); similar to Plant lipid transfer protein/Par alle	8.45831	8.40834	9.32469	9.59411	8.18392	8.05289	8.90562	8.58401	-1.02607	0.491045	0.314923	1.24395	0.714584	1.64101	-0.626413	0.647785	0.00446024	0.479405	0.0360232	0.0457351
Serine protease inhibitor (SERPIN) family protein	245034_at	0	AT2G26390	serpin, putative / serine protease inhibitor, putative; similar to serpin, putative / serine protease inhibitor, putative [Arabidopsis thaliana] (TAIR:AT3G45220.1); similar to serpin-like protein [Citrus x paradisi] (GB:AAN76362.1); contains InterPro doma	4.21118	3.7558	4.89641	5.22178	4.70726	4.63367	4.38805	4.29132	-1.07561	0.474471	-0.686976	0.621154	0.71941	1.64651	0.33078	1.25769	0.00642259	0.102885	0.0528729	0.30027
EDF3__ethylene response DNA binding factor 3	257643_at	0	AT3G25730	AP2 domain-containing transcription factor, putative; similar to RAV1 (Related to ABI3/VP1 1), DNA binding / transcription factor [Arabidopsis thaliana] (TAIR:AT1G13260.1); similar to DNA binding protein Rav [Capsicum annuum] (GB:AAQ05799.1); contains Int	3.53279	3.11182	5.10296	5.25019	3.83206	3.45953	4.361	4.55142	-1.85427	0.276573	-0.323491	0.799134	0.720368	1.6476	-0.81041	0.57022	0.000474714	0.568677	0.0595686	0.0323753
Protein kinase superfamily protein	246327_at	0	AT1G16670	protein kinase family protein; similar to protein kinase family protein [Arabidopsis thaliana] (TAIR:AT3G09010.1); similar to Os04g0619400 [Oryza sativa (japonica cultivar-group)] (GB:NP_001053898.1); similar to H0313F03.21 [Oryza sativa (indica cultivar-	5.35983	5.48504	6.48274	6.74437	5.7016	5.66427	5.58016	6.18646	-1.19112	0.437963	-0.260496	0.834801	0.730246	1.65892	-0.200376	0.870324	0.00616449	0.732492	0.0678952	0.57058
LAZ5_TTR1__Disease resistance protein (TIR-NBS-LRR class) family	249029_at	6	AT5G44870	disease resistance protein (TIR-NBS-LRR class), putative; similar to disease resistance protein (TIR-NBS-LRR class), putative [Arabidopsis thaliana] (TAIR:AT3G51570.1); similar to CSA1 (CONSTITUTIVE SHADE-AVOIDANCE1), ATP binding / protein binding / trans	1.88577	1.79822	3.00117	3.5249	1.74925	1.71217	2.78853	2.27387	-1.42104	0.373444	0.111282	1.08019	0.731829	1.66074	-0.80049	0.574154	0.00349081	0.953009	0.081182	0.051249
ATERF-5_ATERF5_ERF5__ethylene responsive element binding factor 5	248799_at	0	AT5G47230	encodes a member of the ERF (ethylene response factor) subfamily B-3 of ERF/AP2 transcription factor family (ATERF-5). The protein contains one AP2 domain. There are 18 members in this subfamily including ATERF-1, ATERF-2, AND ATERF-5., encodes a member o	4.20594	4.21916	5.00965	5.55392	4.34072	4.09297	4.21739	4.87766	-1.06923	0.476572	-0.00429419	0.997028	0.734258	1.66354	-0.330682	0.79516	0.0243834	0.999684	0.115578	0.435957
CONTAINS InterPro DOMAIN/s: Serine hydrolase (InterPro:IPR005645); BEST Arabidopsis thaliana protein match is: alpha/beta-Hydrolases superfamily protein (TAIR:AT5G65400.1); Has 35333 Blast hits to 34131 proteins in 2444 species: Archae - 798; Bacteria - 22429; Metazoa - 974; Fungi - 991; Plants - 531; Viruses - 0; Other Eukaryotes - 9610 (source: NCBI BLink).	254158_at	0	AT4G24380	hydrolase, acting on ester bonds; similar to unknown protein [Arabidopsis thaliana] (TAIR:AT5G65400.1); similar to H0818E04.16 [Oryza sativa (indica cultivar-group)] (GB:CAH67099.1); contains InterPro domain Protein of unknown function DUF341; (InterPro:I	3.98321	3.95294	4.84393	5.35825	4.16359	4.35316	4.24987	4.47635	-1.13301	0.455962	-0.290301	0.817731	0.73798	1.66784	-0.104733	0.929977	0.00552308	0.630724	0.0519991	0.760174
ATHLECRK_HLECRK_LECRK1__lectin-receptor kinase	251479_at	0	AT3G59700	member of Receptor kinase-like protein family, member of Receptor kinase-like protein family, member of Receptor kinase-like protein family	4.38386	4.64592	5.66438	5.9818	4.58613	4.46515	4.63883	5.52387	-1.3082	0.403824	-0.0107499	0.992576	0.741742	1.67219	-0.555709	0.680323	0.0139279	0.999679	0.135933	0.229518
KAN3__Homeodomain-like superfamily protein	245302_at	1	AT4G17695	KAN3 (KANADI 3); DNA binding / transcription factor; similar to KAN2 (KANADI 2), DNA binding / transcription factor [Arabidopsis thaliana] (TAIR:AT1G32240.1); similar to myb family transcription factor [Brassica oleracea] (GB:ABD65609.1); contains InterPr	3.36609	2.67888	4.70665	4.49741	3.10527	2.80144	3.94475	3.76211	-1.57954	0.334588	0.0691345	1.04909	0.748603	1.68016	-0.900076	0.535858	0.00270117	0.984998	0.0888657	0.0411099
PSAT__phosphoserine aminotransferase	253162_at	0	AT4G35630	Encodes a phosphoserine aminotransferase which is involved in serine biosynthesis in the chloroplast which operates via the phosphorylated pathway.	7.77945	7.2559	8.6684	8.81533	7.90605	7.57497	7.97104	8.00273	-1.22419	0.428039	-0.222834	0.856881	0.754976	1.6876	-0.246376	0.843011	0.00459923	0.784991	0.0550649	0.46704
ABA3_ACI2_ATABA3_LOS5_SIR3__molybdenum cofactor sulfurase (LOS5) (ABA3)	246325_at	1	AT1G16540	Encodes molybdenum cofactor sulfurase. Involved in Moco biosynthesis. Involved in the conversion of ABA-aldehyde to ABA, the last step of abscisic acid (ABA) biosynthesis. <i>sir</i> loss-of-function mutants are resistant to sirtinol, a modulator of auxin	2.82706	2.71036	3.97991	4.10441	2.5563	2.50339	3.16674	3.40054	-1.27345	0.413669	0.238872	1.18007	0.758527	1.69176	-0.753794	0.593042	0.000769654	0.580984	0.0175492	0.0136471
unknown protein; FUNCTIONS IN: molecular_function unknown; INVOLVED IN: biological_process unknown; LOCATED IN: endomembrane system; EXPRESSED IN: 16 plant structures; EXPRESSED DURING: 10 growth stages; BEST Arabidopsis thaliana protein match is: unknown protein (TAIR:AT4G33960.1); Has 18 Blast hits to 18 proteins in 4 species: Archae - 0; Bacteria - 0; Metazoa - 0; Fungi - 0; Plants - 18; Virus…	265539_at	0	AT2G15830	similar to unknown protein [Arabidopsis thaliana] (TAIR:AT4G33960.1)	4.89011	5.32323	6.62663	6.83234	4.51511	4.64393	5.11056	6.81387	-1.62282	0.324701	0.527147	1.44108	0.767267	1.70204	-1.3827	0.383502	0.0467472	0.76058	0.328726	0.0855703
Transmembrane amino acid transporter family protein	251722_at	0	AT3G56200	amino acid transporter family protein; similar to amino acid transporter family protein [Arabidopsis thaliana] (TAIR:AT2G40420.1); similar to Amino acid/polyamine transporter II [Medicago truncatula] (GB:ABE86055.1); contains InterPro domain Amino acid/po	4.21911	4.01273	6.13901	6.49191	4.37375	4.79662	5.5973	5.49766	-2.19954	0.217707	-0.469266	0.722332	0.767978	1.70288	-0.962294	0.51324	0.000178234	0.305822	0.0458484	0.0154853
AtRABA1e_RABA1e__RAB GTPase homolog A1E	254673_at	0	AT4G18430	AtRABA1e (Arabidopsis Rab GTPase homolog A1e); GTP binding; similar to AtRABA1f (Arabidopsis Rab GTPase homolog A1f), GTP binding [Arabidopsis thaliana] (TAIR:AT5G60860.1); similar to GTP-binding protein [Pisum sativum] (GB:BAA02112.1); contains InterPro	6.63474	6.56403	7.92646	8.18272	6.5117	6.73349	7.56705	7.00605	-1.4552	0.364704	-0.0232116	0.98404	0.768037	1.70295	-0.663955	0.631146	0.00217435	0.99624	0.0554398	0.0737936
RHA1B__RING-H2 finger A1B	254919_at	0	AT4G11360	Encodes a putative RING-H2 finger protein RHA1b.	7.33341	7.37663	8.53888	8.68352	7.35874	6.92328	7.75116	7.93412	-1.25618	0.41865	0.214009	1.15991	0.768567	1.70358	-0.701625	0.614879	0.00211903	0.74545	0.0333097	0.0369701
	260971_at	5	260971_at		3.6898	3.83393	5.25752	5.38361	3.77651	4.25021	4.44317	4.66072	-1.5587	0.339457	-0.251496	0.840025	0.76862	1.70364	-0.538582	0.688447	0.000937315	0.69528	0.0401195	0.102895
Leucine-rich repeat transmembrane protein kinase	260974_at	0	AT1G53440	leucine-rich repeat family protein / protein kinase family protein; similar to leucine-rich repeat family protein / protein kinase family protein [Arabidopsis thaliana] (TAIR:AT1G53430.1); similar to leucine-rich repeat family protein / protein kinase fam	4.42763	4.54006	5.91449	5.77593	4.40983	4.25488	5.47071	4.67394	-1.36137	0.389214	0.15149	1.11072	0.772884	1.70868	-0.739971	0.598751	0.00634861	0.92881	0.0870322	0.0843675
Galactose oxidase/kelch repeat superfamily protein	263680_at	0	AT1G26930	kelch repeat-containing F-box family protein; similar to kelch repeat-containing F-box family protein [Arabidopsis thaliana] (TAIR:AT2G02870.3); similar to 44123 (GB:AAD14499.1); contains InterPro domain Cyclin-like F-box; (InterPro:IPR001810); contains I	5.56694	5.2935	6.84734	6.76127	5.58497	5.34568	5.52753	6.53247	-1.37409	0.385797	-0.0351069	0.975959	0.774306	1.71037	-0.564673	0.676109	0.0151131	0.995222	0.143977	0.251611
NmrA-like negative transcriptional regulator family protein	252939_at	0	AT4G39230	encodes a protein whose sequence is similar to phenylcoumaran benzylic ether reductase (PCBER), which catalyzes NADPH-dependent reduction of 8-5' linked lignans such as dehydrodiconiferyl alcohol to give isodihydrodehydrodiconiferyl alcohol.	4.74666	4.68366	6.01816	6.11821	4.54454	4.42312	5.293	5.28536	-1.35302	0.39147	0.23133	1.17392	0.779006	1.71595	-0.805349	0.572224	0.000348496	0.542912	0.0109597	0.00709849
HIPL2__hipl2 protein precursor	247444_at	0	AT5G62630	HIPL2 (HIPL2 PROTEIN PRECURSOR); Identical to HIPL2 protein precursor (HIPL2) [Arabidopsis Thaliana] (GB:Q94F08;GB:Q9LV15); similar to unknown protein [Arabidopsis thaliana] (TAIR:AT5G39970.1); similar to unknown protein [Arabidopsis thaliana] (TAIR:AT1G7	6.70418	6.73408	8.01176	7.86562	7.03013	6.39148	7.08654	7.2275	-1.21956	0.429412	0.00832073	1.00578	0.781673	1.71912	-0.446212	0.733967	0.00545068	0.999679	0.0544484	0.209258
ATRING1_RING1__RING/U-box superfamily protein	250435_at	2	AT5G10380	zinc finger (C3HC4-type RING finger) family protein; Identical to RING-H2 finger protein ATL5F (ATL5F) [Arabidopsis Thaliana] (GB:Q9LX93); similar to zinc finger (C3HC4-type RING finger) family protein [Arabidopsis thaliana] (TAIR:AT1G72220.1); similar to	1.90321	2.16793	3.17277	3.03046	2.17762	2.14239	2.25712	2.38165	-1.06605	0.477626	-0.124439	0.917361	0.782227	1.71978	-0.159381	0.895409	0.0022443	0.87965	0.0172893	0.534466
Plant protein of unknown function (DUF868)	263919_at	0	AT2G36470	similar to unknown protein [Arabidopsis thaliana] (TAIR:AT2G27770.1); similar to Os11g0150200 [Oryza sativa (japonica cultivar-group)] (GB:NP_001065758.1); similar to Os07g0572300 [Oryza sativa (japonica cultivar-group)] (GB:NP_001060057.1); similar to H0	4.71572	4.97114	5.86979	6.00319	4.98029	4.98406	5.01231	5.29612	-1.09306	0.468765	-0.138747	0.908308	0.782275	1.71984	-0.172043	0.887585	0.0027488	0.871094	0.0227038	0.530404
LAC12__laccase 12	250770_at	5	AT5G05390	putative laccase, a member of laccase family of genes (17 members in Arabidopsis).	2.21936	2.4944	3.53769	3.47097	2.25545	2.50737	2.58548	2.85278	-1.14745	0.451422	-0.0245266	0.983143	0.785204	1.72334	-0.337721	0.79129	0.00283346	0.994063	0.0277654	0.245574
STZ_ZAT10__salt tolerance zinc finger	261648_at	0	AT1G27730	Related to Cys2/His2-type zinc-finger proteins found in higher plants. Compensated for a subset of calcineurin deficiency in yeast. Salt tolerance produced by ZAT10 appeared to be partially dependent on ENA1/PMR2, a P-type ATPase required for Li+ and Na+	4.99554	5.14855	6.9678	7.29634	5.64415	5.9293	6.0903	6.60177	-2.06003	0.239812	-0.714684	0.609339	0.786034	1.72433	-0.559308	0.678627	0.000396668	0.12916	0.056132	0.129439
Peroxidase superfamily protein	259197_at	0	AT3G03670	peroxidase, putative; Identical to Peroxidase 28 precursor (EC 1.11.1.7) (Atperox P28) (ATP39) (PER28) [Arabidopsis Thaliana] (GB:Q9SS67); similar to peroxidase 57 (PER57) (P57) (PRXR10) [Arabidopsis thaliana] (TAIR:AT5G17820.1); similar to Os01g0543100 [	7.83743	7.40348	9.30359	9.65761	8.57546	8.53628	8.65875	8.71383	-1.86015	0.275448	-0.935414	0.522892	0.794314	1.73425	-0.13042	0.913565	0.000366993	0.0313429	0.0371852	0.6896
AAT_ATAAT_MEE17__aspartate aminotransferase	263429_at	0	AT2G22250	AAT/ATAAT/MEE17 (maternal effect embryo arrest 17); aspartate transaminase; similar to aminotransferase class I and II family protein [Arabidopsis thaliana] (TAIR:AT1G77670.1); similar to aspartate aminotransferase [Pinus pinaster] (GB:CAF31327.1); simila	5.53288	5.31455	6.75856	6.96244	5.42808	5.72258	5.92344	6.20785	-1.43678	0.369391	-0.151614	0.900243	0.794851	1.7349	-0.490316	0.711869	0.00112604	0.872053	0.0305458	0.117765
Protein kinase superfamily protein	246409_at	0	AT1G57700	protein kinase family protein; similar to protein kinase family protein [Arabidopsis thaliana] (TAIR:AT1G09600.1); similar to Os08g0112500 [Oryza sativa (japonica cultivar-group)] (GB:NP_001060831.1); similar to transposon protein, putative, unclassified,	2.90801	2.57654	3.90181	4.07929	2.4955	2.25861	3.33498	3.04749	-1.24827	0.420952	0.365221	1.28808	0.799312	1.74027	-0.814181	0.568731	0.002548	0.433176	0.0324983	0.0235266
JAZ1_TIFY10A__jasmonate-zim-domain protein 1	256017_at	0	AT1G19180	similar to unknown protein [Arabidopsis thaliana] (TAIR:AT1G74950.1); similar to PnFL-2 [Ipomoea nil] (GB:AAG49896.1); contains InterPro domain ZIM; (InterPro:IPR010399), similar to unknown protein [Arabidopsis thaliana] (TAIR:AT1G74950.1); similar to PnF	6.14865	6.28632	8.07442	8.2108	6.54425	6.61069	6.96542	7.70287	-1.92513	0.263317	-0.359988	0.779171	0.80847	1.75135	-0.756672	0.59186	0.000846475	0.592044	0.0643167	0.0664012
ATWRKY6_WRKY6__WRKY family transcription factor	264746_at	0	AT1G62300	transcription factor WRKY6 (WRKY6), transcription factor WRKY6 (WRKY6)	5.13313	5.38838	6.55405	6.74949	4.89277	5.21118	5.68118	6.001	-1.39101	0.381297	0.208783	1.15571	0.810679	1.75404	-0.789115	0.578699	0.00167365	0.779913	0.033508	0.0290005
DNA repair metallo-beta-lactamase family protein	259473_at	5	AT1G19025	DNA cross-link repair protein-related; similar to DNA cross-link repair protein-related [Arabidopsis thaliana] (TAIR:AT1G27410.1); similar to Os01g0881400 [Oryza sativa (japonica cultivar-group)] (GB:NP_001044999.1); similar to DNA cross-link repair prote	1.829	1.85075	2.78341	3.25838	2.05502	2.06643	2.2584	2.13526	-1.18102	0.44104	-0.220852	0.858059	0.82406	1.77038	-0.136108	0.909971	0.00279088	0.730016	0.025356	0.652779
Leucine-rich repeat protein kinase family protein	248568_at	0	AT5G49760	leucine-rich repeat family protein / protein kinase family protein; similar to leucine-rich repeat transmembrane protein kinase, putative [Arabidopsis thaliana] (TAIR:AT5G49780.1); similar to leucine-rich repeat transmembrane protein kinase, putative [Ara	5.04623	4.97114	6.33039	6.27269	5.47996	5.08725	5.26942	5.68468	-1.29286	0.408142	-0.27492	0.826496	0.82449	1.77091	-0.193446	0.874515	0.00269838	0.654075	0.0343998	0.549106
DREB2_DREB2A__DRE-binding protein 2A	250781_at	0	AT5G05410	Encodes a transcription factor that specifically binds to DRE/CRT cis elements (responsive to drought and low-temperature stress). Belongs to the DREB subfamily A-2 of ERF/AP2 transcription factor family (DREB2A). There are eight members in this subfamil	3.79698	3.9061	4.68701	5.2764	3.36018	3.60277	4.02555	4.28818	-1.13017	0.456862	0.370064	1.29241	0.824842	1.77134	-0.675392	0.626162	0.00890973	0.531794	0.0493605	0.0779958
FUNCTIONS IN: molecular_function unknown; INVOLVED IN: biological_process unknown; LOCATED IN: endomembrane system; EXPRESSED IN: hypocotyl, male gametophyte, root; BEST Arabidopsis thaliana protein match is: Glycosyl hydrolase superfamily protein (TAIR:AT3G09260.1); Has 30201 Blast hits to 17322 proteins in 780 species: Archae - 12; Bacteria - 1396; Metazoa - 17338; Fungi - 3422; Plants - 5037; …	248717_at	0	AT5G48175	similar to PYK10 (phosphate starvation-response 3.1), hydrolase, hydrolyzing O-glycosyl compounds [Arabidopsis thaliana] (TAIR:AT3G09260.1)	4.63321	4.73305	7.04734	6.8619	5.56777	5.51208	5.93679	6.31822	-2.27149	0.207116	-0.856796	0.552177	0.827113	1.77413	-0.587583	0.665457	8.05066e-05	0.0276868	0.0205726	0.0565186
Major facilitator superfamily protein	248134_at	0	AT5G54860	integral membrane transporter family protein; similar to integral membrane transporter family protein [Arabidopsis thaliana] (TAIR:AT1G64890.1); similar to Biopterin transport-related protein BT1 [Crocosphaera watsonii WH 8501] (GB:ZP_00518975.1); similar	4.84943	4.56128	5.96367	6.26604	4.64563	4.50266	4.98384	5.57425	-1.4095	0.376441	0.131211	1.09521	0.835817	1.78487	-0.704897	0.613486	0.00356622	0.937719	0.0531059	0.0762297
unknown protein; INVOLVED IN: biological_process unknown; LOCATED IN: chloroplast; EXPRESSED IN: 24 plant structures; EXPRESSED DURING: 14 growth stages; BEST Arabidopsis thaliana protein match is: unknown protein (TAIR:AT1G27030.1); Has 540 Blast hits to 538 proteins in 187 species: Archae - 0; Bacteria - 333; Metazoa - 0; Fungi - 0; Plants - 67; Viruses - 0; Other Eukaryotes - 140 (source: NCBI…	256061_at	0	AT1G07040	similar to unknown protein [Arabidopsis thaliana] (TAIR:AT1G27030.1); similar to unknown protein [Oryza sativa (japonica cultivar-group)] (GB:AAN05517.1); similar to Os10g0463800 [Oryza sativa (japonica cultivar-group)] (GB:NP_001064789.1)	5.45082	5.55128	6.53997	6.56635	5.23156	4.89684	5.5875	5.83378	-1.05211	0.482262	0.436845	1.35364	0.842517	1.79318	-0.646438	0.638855	0.00365606	0.25328	0.0183862	0.0395039
ATWRKY72_WRKY72__WRKY DNA-binding protein 72	250153_at	0	AT5G15130	member of WRKY Transcription Factor; Group II-b, member of WRKY Transcription Factor; Group II-b	4.47082	4.83731	5.63379	6.08145	4.58842	4.79105	4.93509	5.09447	-1.20356	0.434204	-0.0356696	0.975579	0.842841	1.79358	-0.325045	0.798273	0.00494299	0.99276	0.037876	0.335101
zinc finger (C2H2 type) family protein	258623_at	0	AT3G02790	zinc finger (C2H2 type) family protein; similar to zinc finger (C2H2 type) family protein [Arabidopsis thaliana] (TAIR:AT5G16470.1); similar to hypothetical protein MtrDRAFT_AC148171g28v1 [Medicago truncatula] (GB:ABE89815.1); contains domain C2H2 and C2H	5.68841	5.49237	7.17718	6.97825	5.89767	5.92234	6.08994	6.37747	-1.48732	0.356674	-0.319615	0.801284	0.844005	1.79503	-0.323703	0.799016	0.000540303	0.444593	0.0164816	0.239872
Heat shock protein 70 (Hsp 70) family protein	258979_at	0	AT3G09440	heat shock cognate 70 kDa protein 3 (HSC70-3) (HSP70-3); Identical to Heat shock cognate 70 kDa protein 3 (Hsc70.3) (HSC70-3) [Arabidopsis Thaliana] (GB:O65719;GB:Q42345); similar to HSP70 (heat shock protein 70), ATP binding [Arabidopsis thaliana] (TAIR:	6.82986	6.65658	8.20402	8.50951	6.73539	6.79046	7.09982	7.91727	-1.61354	0.326795	-0.0197068	0.986433	0.84822	1.80028	-0.745616	0.596413	0.00352335	0.997314	0.0772508	0.0959304
Protein kinase superfamily protein	249705_at	0	AT5G35580	kinase; similar to protein kinase, putative [Arabidopsis thaliana] (TAIR:AT2G05940.1); similar to Avr9/Cf-9 induced kinase 1 [Nicotiana tabacum] (GB:AAP03880.2); contains InterPro domain Serine/threonine protein kinase; (InterPro:IPR002290); contains Inte	5.5466	5.76548	6.84491	7.4033	5.94734	5.74095	6.24338	6.30704	-1.46806	0.361467	-0.188109	0.877755	0.848895	1.80112	-0.43106	0.741717	0.00188168	0.844293	0.0373456	0.210984
APR_APR1_ATAPR1_PRH19__APS reductase 1	255284_at	0	AT4G04610	Encodes a protein disulfide isomerase-like (PDIL) protein, a member of a multigene family within the thioredoxin (TRX) superfamily. This protein also belongs to the adenosine 5'-phosphosulfate reductase-like (APRL) group., Encodes a protein disulfide iso	6.07708	6.24846	7.4542	7.62996	6.55381	6.37263	6.19883	7.18683	-1.37931	0.384404	-0.300449	0.811999	0.849248	1.80156	-0.229609	0.852866	0.0130625	0.800318	0.106472	0.637228
AT103-1A_ATGSTU1_ATGSTU5_GSTU5__glutathione S-transferase tau 5	266299_at	2	AT2G29450	Encodes a member of the TAU glutathione S-transferase gene family. Gene expression is induced by exposure to auxin, pathogen and herbicides. Naming convention according to Wagner et al. (2002), Encodes a member of the TAU glutathione S-transferase gene fa	1.82741	1.66293	2.86349	3.07136	2.07324	1.42297	1.85228	2.38376	-1.22226	0.428612	-0.00293767	0.997966	0.84941	1.80176	-0.369909	0.773831	0.0129447	0.999684	0.0748498	0.377862
ATVAMP723_VAMP723_VAMP723__vesicle-associated membrane protein 723 ATVAMP722_SAR1_VAMP722__synaptobrevin-related protein 1	245167_s_at	0	At2g33110 At2g33120	ATVAMP723_VAMP723_VAMP723__vesicle-associated membrane protein 723	6.88648	6.83882	7.87088	7.92893	6.94103	6.3909	6.99237	7.10101	-1.03726	0.487253	0.196682	1.14606	0.853215	1.80652	-0.380724	0.768052	0.00744936	0.807377	0.0289243	0.235702
unknown protein; Has 30201 Blast hits to 17322 proteins in 780 species: Archae - 12; Bacteria - 1396; Metazoa - 17338; Fungi - 3422; Plants - 5037; Viruses - 0; Other Eukaryotes - 2996 (source: NCBI BLink).	247177_at	0	AT5G65300	similar to Avr9/Cf-9 rapidly elicited protein 75 [Nicotiana tabacum] (GB:AAG43558.1)	3.35699	3.46964	4.46699	5.05823	3.67977	3.62513	3.37328	4.43669	-1.34929	0.392485	-0.239132	0.847255	0.857629	1.81206	-0.252532	0.839422	0.0264477	0.903728	0.146321	0.650362
Hs1pro-1 protein	251774_at	4	AT3G55840	similar to unknown protein [Arabidopsis thaliana] (TAIR:AT2G40000.1); similar to putative Hs1pro-1-like receptor [Glycine max] (GB:AAG44839.1); contains InterPro domain Hs1pro-1, C-terminal; (InterPro:IPR009743); contains InterPro domain Hs1pro-1, N-termi	2.04268	2.47661	3.85672	4.10689	2.40915	2.40947	3.3921	2.85221	-1.72216	0.303094	-0.149669	0.901457	0.859648	1.8146	-0.712845	0.610116	0.0013077	0.919897	0.0482968	0.0735918
2-oxoglutarate (2OG) and Fe(II)-dependent oxygenase superfamily protein	256647_at	0	AT3G13610	oxidoreductase, 2OG-Fe(II) oxygenase family protein; similar to oxidoreductase, 2OG-Fe(II) oxygenase family protein [Arabidopsis thaliana] (TAIR:AT1G55290.1); similar to 2OG-Fe(II) oxygenase [Medicago truncatula] (GB:ABE88764.1); contains InterPro domain	9.10654	8.99409	10.0062	10.1311	9.00208	9.05569	8.84171	9.56893	-1.01833	0.493688	0.0214305	1.01497	0.863319	1.81922	-0.17644	0.884884	0.0176245	0.99663	0.0493137	0.645348
AtCAF1b_CAF1b__Polynucleotidyl transferase, ribonuclease H-like superfamily protein	249928_at	0	AT5G22250	CCR4-NOT transcription complex protein, putative; similar to CCR4-NOT transcription complex protein, putative [Arabidopsis thaliana] (TAIR:AT3G44260.1); similar to CCR4 associated factor 1-related protein [Capsicum annuum] (GB:ABG66307.1); contains InterP	3.69756	4.12563	4.92476	5.48022	3.60817	4.15504	4.27049	4.40275	-1.29089	0.408697	0.0299891	1.021	0.865865	1.82243	-0.455019	0.729501	0.0108289	0.995796	0.0739227	0.286742
Yippee family putative zinc-binding protein	251743_at	0	AT3G55890	yippee family protein; Identical to Protein yippee-like At3g55890 [Arabidopsis Thaliana] (GB:Q9LY56); similar to yippee family protein [Arabidopsis thaliana] (TAIR:AT2G40110.1); similar to Protein yippee-like (GB:P59234); similar to Os03g0698500 [Oryza sa	3.81928	4.23568	5.3901	5.81519	4.19801	4.15661	3.98221	5.46898	-1.57516	0.335605	-0.149831	0.901356	0.877048	1.83661	-0.548285	0.683832	0.0368737	0.976846	0.229686	0.426773
NAGS2__N-acetyl-l-glutamate synthase 2	253057_at	3	AT4G37670	GCN5-related N-acetyltransferase (GNAT) family protein / amino acid kinase family protein; similar to GCN5-related N-acetyltransferase (GNAT) family protein / amino acid kinase family protein [Arabidopsis thaliana] (TAIR:AT2G22910.1); similar to Os07g0585	2.51609	2.56872	4.21426	3.72849	2.00424	2.21897	3.18455	2.9969	-1.42897	0.371396	0.430804	1.34798	0.880655	1.84121	-0.97912	0.507289	0.00153549	0.341789	0.0257698	0.0126694
unknown protein; BEST Arabidopsis thaliana protein match is: unknown protein (TAIR:AT5G66490.1); Has 45 Blast hits to 45 proteins in 7 species: Archae - 0; Bacteria - 0; Metazoa - 0; Fungi - 0; Plants - 45; Viruses - 0; Other Eukaryotes - 0 (source: NCBI BLink).	252133_at	0	AT3G50900	similar to unknown protein [Arabidopsis thaliana] (TAIR:AT5G66490.1); similar to hypothetical protein [Thellun (GB:ABB45855.1)	4.62619	4.56944	5.59103	5.82795	4.44062	4.53145	4.96318	4.69035	-1.11168	0.462756	0.111776	1.08056	0.882722	1.84385	-0.340729	0.789642	0.00225693	0.913241	0.0125256	0.20808
ATLOX4_LOX4__PLAT/LH2 domain-containing lipoxygenase family protein	260399_at	6	AT1G72520	lipoxygenase, putative; similar to lipoxygenase family protein [Arabidopsis thaliana] (TAIR:AT1G67560.1); similar to LOX3 (Lipoxygenase 3), iron ion binding / lipoxygenase [Arabidopsis thaliana] (TAIR:AT1G17420.1); similar to LOX2 (LIPOXYGENASE 2) [Arabid	1.6685	1.75727	3.43001	3.68794	1.48041	1.95181	3.26773	2.08216	-1.84609	0.278145	-0.00322497	0.997767	0.88403	1.84552	-0.958837	0.514471	0.0082015	0.999836	0.155501	0.111623
LECRKA4.2__lectin receptor kinase a4.1	251096_at	5	AT5G01550	lectin protein kinase, putative; similar to lectin protein kinase, putative [Arabidopsis thaliana] (TAIR:AT5G01560.1); similar to lectin protein kinase, putative [Arabidopsis thaliana] (TAIR:AT3G08870.1); similar to lectin protein kinase, putative [Arabid	2.07107	2.21073	3.79236	4.08963	2.29668	2.3192	2.77855	3.33104	-1.8001	0.287156	-0.167041	0.890667	0.8862	1.8483	-0.746854	0.595902	0.000650218	0.878914	0.0329011	0.04771
Glycine-rich protein family	248621_at	0	AT5G49350	similar to glycine-rich protein [Arabidopsis thaliana] (TAIR:AT5G46730.1); similar to unknown protein [Arabidopsis thaliana] (TAIR:AT4G01985.1); similar to PREDICTED: hypothetical protein [Rattus norve (GB:XP_001053793.1); contains domain COLLAGEN ALPHA C	3.23205	3.29445	5.27642	5.37437	4.27261	3.62507	4.08056	4.78274	-2.06215	0.239459	-0.685587	0.621753	0.893746	1.85799	-0.482815	0.71558	0.00138344	0.268093	0.0785165	0.283512
Aldolase-type TIM barrel family protein	247283_at	0	AT5G64250	2-nitropropane dioxygenase family / NPD family; similar to Os08g0485400 [Oryza sativa (japonica cultivar-group)] (GB:NP_001062087.1); similar to 2-nitropropane dioxygenase-related protein-like [Oryza sativa (japonica cultivar-group)] (GB:BAD09308.1); cont	6.35302	6.42229	7.32379	7.50864	5.84916	5.98347	6.473	6.56466	-1.02856	0.4902	0.471342	1.3864	0.897389	1.86269	-0.602511	0.658607	0.0020233	0.140195	0.00736006	0.0298574
ATPAL1_PAL1__PHE ammonia lyase 1	263845_at	0	AT2G37040	encodes a protein similar to phenylalanine ammonia-lyase, encodes a protein similar to phenylalanine ammonia-lyase	8.51511	8.43182	9.54059	9.56503	8.40578	8.22643	8.45093	8.85742	-1.07935	0.473243	0.157361	1.11525	0.898641	1.86431	-0.338068	0.7911	0.00361041	0.846307	0.0153623	0.241224
Leucine-rich repeat (LRR) family protein	261598_at	1	AT1G49750	leucine-rich repeat family protein; similar to leucine-rich repeat family protein [Arabidopsis thaliana] (TAIR:AT3G19320.1); similar to Leucine-rich repeat, plant specific [Medicago truncatula] (GB:ABD32635.1); contains InterPro domain Leucine-rich repeat	2.50438	2.61918	4.09871	4.08222	2.44285	2.33887	2.92131	3.45913	-1.52869	0.346593	0.170918	1.12577	0.900243	1.86638	-0.799361	0.574604	0.00105056	0.852288	0.023029	0.0280822
BEST Arabidopsis thaliana protein match is: SBP (S-ribonuclease binding protein) family protein (TAIR:AT4G19700.1); Has 66 Blast hits to 66 proteins in 12 species: Archae - 0; Bacteria - 0; Metazoa - 0; Fungi - 0; Plants - 66; Viruses - 0; Other Eukaryotes - 0 (source: NCBI BLink). BOI_RING__SBP (S-ribonuclease binding protein) family protein	266150_s_at	0	At2g12290 At4g19700	BEST Arabidopsis thaliana protein match is: SBP (S-ribonuclease binding protein) family protein (TAIR:AT4G19700.1); Has 66 Blast hits to 66 proteins in 12 species: Archae - 0; Bacteria - 0; Metazoa - 0; Fungi - 0; Plants - 66; Viruses - 0; Other Eukaryotes - 0 (source: NCBI BLink).	4.87133	4.82071	6.78675	6.97554	4.95335	5.22444	5.81268	6.14848	-2.03513	0.243986	-0.242876	0.845059	0.900563	1.86679	-0.891689	0.538983	0.000149566	0.671549	0.0166307	0.0131022
4CL.1_4CL1_AT4CL1__4-coumarate:CoA ligase 1	256186_at	0	AT1G51680	encodes an isoform of 4-coumarate:CoA ligase (4CL), which is involved in the last step of the general phenylpropanoid pathway. In addition to 4-coumarate, it also converts ferulate. The catalytic efficiency was in the following (descending) order: p-cou	8.01406	7.58769	8.89728	9.16964	7.71888	7.40131	8.20056	8.06271	-1.23259	0.425554	0.240777	1.18163	0.90183	1.86843	-0.571533	0.672901	0.00393633	0.742297	0.0278302	0.101409
D-aminoacid aminotransferase-like PLP-dependent enzymes superfamily protein	261690_at	0	AT1G50090	aminotransferase class IV family protein; Identical to Putative branched-chain-amino-acid aminotransferase 7 (Atbcat-7) (BCAT7) [Arabidopsis Thaliana] (GB:Q9LPM8); similar to branched-chain amino acid aminotransferase 6 / branched-chain amino acid transam	5.29096	5.38173	7.03492	6.57429	5.19296	5.31357	5.84163	5.96381	-1.46826	0.361418	0.0830814	1.05928	0.901887	1.86851	-0.649454	0.637522	0.000975538	0.959045	0.0183221	0.0486998
ABCB27_ALS1_AtALS1_ATTAP2_TAP2__transporter associated with antigen processing protein 2	249487_at	0	AT5G39040	member of TAP subfamily, member of TAP subfamily, member of TAP subfamily	4.92919	5.09136	6.68439	6.7023	5.10064	5.30928	5.65579	5.9229	-1.68307	0.311419	-0.194688	0.873762	0.904	1.87125	-0.584384	0.666934	0.000251332	0.738906	0.0112947	0.0472632
S-locus lectin protein kinase family protein	264764_at	6	AT1G61440	S-locus protein kinase, putative; similar to S-locus protein kinase, putative [Arabidopsis thaliana] (TAIR:AT1G61400.1); similar to S-locus protein kinase, putative [Arabidopsis thaliana] (TAIR:AT1G61490.1); similar to S-locus protein kinase, putative [Ar	0.915715	0.957254	2.07595	1.98793	0.968686	0.665732	1.3793	0.871889	-1.09546	0.467987	0.119275	1.08619	0.906347	1.87429	-0.308388	0.807544	0.0066342	0.932754	0.0260338	0.344942
ATUGT85A1_UGT85A1__UDP-Glycosyltransferase superfamily protein	261934_at	4	AT1G22400	UGT85A1 (UDP-glucosyl transferase 85A1); UDP-glycosyltransferase/ transferase, transferring glycosyl groups / transferase, transferring hexosyl groups; Identical to Cytokinin-O-glucosyltransferase 2 (EC 2.4.1.-) (Zeatin O- glucosyltransferase 2) (UGT85A1)	2.9053	2.9374	3.82867	4.11849	3.036	3.14834	3.14663	2.98655	-1.05223	0.482223	-0.17082	0.888337	0.90699	1.87513	0.0255826	1.01789	0.00264798	0.7857	0.0100419	0.933047
Phosphoglycerate mutase family protein	251370_at	0	AT3G60450	similar to unknown protein [Arabidopsis thaliana] (TAIR:AT3G60440.1); similar to pRIB5 protein [Ribes nigrum] (GB:CAA07566.1); contains InterPro domain Phosphoglycerate mutase; (InterPro:IPR013078); contains InterPro domain PRIB5; (InterPro:IPR012398)	8.08829	8.03385	9.26171	9.4388	8.03233	7.89682	8.03965	8.84475	-1.28919	0.409181	0.0964931	1.06917	0.908058	1.87652	-0.477623	0.71816	0.00855115	0.970741	0.0539384	0.243326
ATCAD5_CAD-5_CAD5__cinnamyl alcohol dehydrogenase 5	253277_at	0	AT4G34230	Encodes a catalytically active cinnamyl alcohol dehydrogenase which uses p-coumaryl aldehyde as a preferred substrate. It can also use sinapyl, caffeyl, coniferyl and d-hydroxyconiferyl aldehydes as substrates., Encodes a catalytically active cinnamyl alc	6.94769	6.73299	8.19861	8.19664	6.72277	6.31585	6.90336	7.67029	-1.35729	0.390314	0.321028	1.24922	0.910804	1.88009	-0.767515	0.587428	0.00839882	0.72517	0.0626374	0.0886448
unknown protein; Has 7 Blast hits to 7 proteins in 3 species: Archae - 0; Bacteria - 0; Metazoa - 0; Fungi - 0; Plants - 7; Viruses - 0; Other Eukaryotes - 0 (source: NCBI BLink).	260535_at	1	AT2G43390	unknown protein	2.30907	2.18111	3.42465	3.51537	2.87456	2.5978	2.38746	2.72626	-1.22492	0.427822	-0.491089	0.711488	0.913148	1.88315	0.179321	1.13235	0.00207729	0.20547	0.0150206	0.537216
COBL8__COBRA-like protein 8 precursor	256763_at	0	AT3G16860	phytochelatin synthetase-related; Identical to COBRA-like protein 8 precursor (COBL8) [Arabidopsis Thaliana] (GB:Q9LIB6;GB:O23648); similar to phytochelatin synthetase-related [Arabidopsis thaliana] (TAIR:AT3G20580.1); similar to ATSEB1 [Arabidopsis thali	4.832	4.76881	6.03787	6.36929	4.4911	4.64427	4.8952	5.67982	-1.40317	0.378097	0.232724	1.17505	0.91607	1.88697	-0.719827	0.60717	0.00637403	0.841709	0.0568469	0.100111
A/N-InvC__Plant neutral invertase family protein	258507_at	0	AT3G06500	beta-fructofuranosidase, putative / invertase, putative / saccharase, putative / beta-fructosidase, putative; similar to beta-fructofuranosidase, putative / invertase, putative / saccharase, putative / beta-fructosidase, putative [Arabidopsis thaliana] (T	6.22291	6.33239	7.32068	7.4642	5.91065	5.94819	6.32288	6.62868	-1.11479	0.461758	0.348231	1.273	0.91666	1.88774	-0.546361	0.684745	0.00203811	0.356232	0.00981829	0.0562563
GRX480_roxy19__Thioredoxin superfamily protein	261443_at	0	AT1G28480	glutaredoxin family protein; Identical to Glutaredoxin-C9 (AtGrxC9) (GRXC9) [Arabidopsis Thaliana] (GB:Q9SGP6); similar to glutaredoxin family protein [Arabidopsis thaliana] (TAIR:AT1G03850.2); similar to Os01g0241400 [Oryza sativa (japonica cultivar-grou	3.19345	3.17586	5.31082	5.46784	3.382	3.72904	4.10593	4.83088	-2.20468	0.216933	-0.370872	0.773315	0.920923	1.89333	-0.912884	0.531122	0.000510213	0.603244	0.0488387	0.0413675
FAD-binding Berberine family protein	263228_at	0	AT1G30700	FAD-binding domain-containing protein; similar to FAD-binding domain-containing protein [Arabidopsis thaliana] (TAIR:AT4G20830.2); similar to carbohydrate oxidase [Lactuca sativa] (GB:AAL77102.1); contains InterPro domain FAD linked oxidase, N-terminal; (	4.85922	4.62815	7.14554	7.27732	5.55131	5.1293	6.09665	6.48321	-2.46775	0.180773	-0.596623	0.6613	0.921505	1.89409	-0.94962	0.517769	0.000120992	0.18446	0.027412	0.0188014
ATSEC1B_SEC1B__Sec1/munc18-like (SM) proteins superfamily	254857_at	0	AT4G12120	member of KEULE Gene Family, member of KEULE Gene Family	4.59569	4.60183	5.75689	6.00832	4.14032	3.9523	5.30943	4.60521	-1.28385	0.410699	0.552452	1.46658	0.925288	1.89906	-0.911009	0.531813	0.0065577	0.303145	0.0416958	0.0360037
anac090_NAC090__NAC domain containing protein 90	249940_at	6	AT5G22380	ANAC090 (Arabidopsis NAC domain containing protein 90); transcription factor; Identical to NAC domain-containing protein 90 (ANAC090) [Arabidopsis Thaliana] (GB:Q9FMR3); similar to ANAC061 (Arabidopsis NAC domain containing protein 61), transcription fact	1.14489	0.957254	2.65227	2.52897	1.34836	1.0186	1.83818	1.48012	-1.53955	0.343992	-0.132408	0.912307	0.93147	1.90722	-0.475674	0.719131	0.000909705	0.907696	0.018393	0.136128
	245613_at	6	245613_at		1.78517	2.07495	3.13266	3.4287	2.02247	1.93347	2.53237	2.16499	-1.35062	0.392124	-0.0479119	0.967335	0.932001	1.90792	-0.370704	0.773405	0.00199702	0.986975	0.0202162	0.244719
RIPK__Protein kinase superfamily protein	266037_at	0	AT2G05940	protein kinase, putative; similar to kinase [Arabidopsis thaliana] (TAIR:AT5G35580.1); similar to Avr9/Cf-9 induced kinase 1 [Nicotiana tabacum] (GB:AAP03880.2); contains InterPro domain Protein kinase-like; (InterPro:IPR011009); contains InterPro domain	5.88457	5.98361	7.49234	7.66519	5.91812	6.20433	5.87915	7.41097	-1.64468	0.319818	-0.127136	0.915647	0.933706	1.91018	-0.583833	0.667189	0.0286876	0.98295	0.196041	0.38807
Nucleotide-sugar transporter family protein ATPUP18_PUP18__purine permease 18	245866_s_at	0	At1g57980 At1g57990	Nucleotide-sugar transporter family protein	4.52154	4.52425	5.64106	6.14773	4.92758	5.28686	5.03725	4.87347	-1.3715	0.386489	-0.584326	0.666961	0.939039	1.91725	0.151865	1.11101	0.00269802	0.201464	0.0265007	0.663586
ATPAL2_PAL2__phenylalanine ammonia-lyase 2	251984_at	0	AT3G53260	Encodes phenylalanine lyase., Encodes phenylalanine lyase.	8.37282	8.18438	9.54472	9.6355	8.2885	8.16211	8.36674	8.92936	-1.31151	0.402898	0.0532933	1.03763	0.942065	1.92128	-0.422742	0.746005	0.00291357	0.986867	0.0234064	0.209748
DAR3__DA1-related protein 3	247071_at	1	AT5G66640	LIM domain-containing protein-related; similar to LIM domain-containing protein [Arabidopsis thaliana] (TAIR:AT5G66620.1); similar to putative LIM domain containing protein [Oryza sativa (japonica cultivar-group)] (GB:AAW34242.1); similar to Os06g0182500	1.71004	2.13243	3.22948	3.13743	2.26879	2.05265	2.10354	2.36276	-1.26222	0.416901	-0.239489	0.847045	0.950306	1.93228	-0.0724283	0.951036	0.0026411	0.717742	0.0177644	0.830639
Homeodomain-like superfamily protein	263830_at	0	AT2G40260	myb family transcription factor; similar to DNA binding / transcription factor [Arabidopsis thaliana] (TAIR:AT2G38300.1); similar to myb-like DNA-binding domain, SHAQKYF class, putative [Medicago truncatula] (GB:ABE91131.1); contains InterPro domain Homeo	2.86128	2.776	4.13984	3.70106	2.99713	3.10526	2.69287	3.22585	-1.1018	0.465933	-0.232552	0.851128	0.961087	1.94678	0.0918345	1.06572	0.0103302	0.792128	0.0298018	0.812223
Legume lectin family protein	257206_at	3	AT3G16530	Lectin like protein whose expression is induced upon treatment with chitin oligomers.	2.12542	2.15118	3.26619	3.59498	2.10444	2.12372	2.3931	2.53841	-1.29228	0.408304	0.024225	1.01693	0.964832	1.95184	-0.351678	0.783672	0.000975538	0.993501	0.00775307	0.189431
CML23__calmodulin like 23	260135_at	0	AT1G66400	calmodulin-related protein, putative; similar to TCH2 (TOUCH 2), calcium ion binding [Arabidopsis thaliana] (TAIR:AT5G37770.1); similar to Calcium-binding EF-hand [Medicago truncatula] (GB:ABE81417.1); similar to calcium binding protein [Sesbania rostrata	3.8194	3.69322	5.04951	5.77206	3.9358	3.95801	4.12898	4.75092	-1.65448	0.317653	-0.190593	0.876245	0.970835	1.95997	-0.493049	0.710522	0.00412835	0.910769	0.0610599	0.27433
ABCC2_AtABCC2_ATMRP2_EST4_MRP2__multidrug resistance-associated protein 2	267319_at	0	AT2G34660	encodes a multidrug resistance-associated protein that is MgATP-energized glutathione S-conjugate pump. The expression of this gene is upregulated by herbicide safeners such as benoxacor and fenclorim., encodes a multidrug resistance-associated protein t	4.55804	4.40135	5.43745	5.60382	4.81929	4.58981	4.23709	4.86167	-1.04094	0.48601	-0.224855	0.855681	0.971259	1.96055	0.155171	1.11355	0.0134025	0.8052	0.0287237	0.67518
ANAC069_NAC069_NTM2__NAC domain containing protein 69	255585_at	0	AT4G01550	ANAC069 (Arabidopsis NAC domain containing protein 69); similar to ANAC068/NTM1 (NAC WITH TRANSMEMBRANE MOTIF1), transcription factor/ transcriptional activator [Arabidopsis thaliana] (TAIR:AT4G01540.1), ANAC069 (Arabidopsis NAC domain containing protein	2.80907	2.44088	3.80345	4.0756	2.6739	2.27189	2.81978	3.11448	-1.31455	0.40205	0.152081	1.11117	0.972397	1.9621	-0.494238	0.709936	0.00382731	0.906653	0.0261691	0.16944
Cold acclimation protein WCOR413 family	267288_at	5	AT2G23680	stress-responsive protein, putative; similar to stress-responsive protein, putative [Arabidopsis thaliana] (TAIR:AT4G37220.1); similar to cold acclimation protein COR413-PM1 [Zea mays] (GB:AAO24629.1); contains InterPro domain Cold acclimation WCOR413; (I	3.70667	4.21589	5.40241	5.49798	3.52082	3.80948	4.94503	3.99852	-1.48892	0.35628	0.296134	1.22785	0.978419	1.97031	-0.80663	0.571716	0.0121742	0.828063	0.0847912	0.124923
BGLU46__beta glucosidase 46	264280_at	0	AT1G61820	BGLU46; hydrolase, hydrolyzing O-glycosyl compounds; similar to BGLU45, hydrolase, hydrolyzing O-glycosyl compounds [Arabidopsis thaliana] (TAIR:AT1G61810.1); similar to Glycoside hydrolase, family 1 [Medicago truncatula] (GB:ABE77795.1); contains InterPr	4.72678	4.80342	6.95998	7.03047	6.06677	5.31859	5.50821	6.51305	-2.23012	0.213141	-0.927579	0.52574	0.984591	1.97875	-0.317951	0.802208	0.00277199	0.219278	0.109701	0.571697
ANAC087__Arabidopsis NAC domain containing protein 87	250024_at	0	AT5G18270	ANAC087; similar to ANAC046 (Arabidopsis NAC domain containing protein 46), transcription factor [Arabidopsis thaliana] (TAIR:AT3G04060.1); similar to NAC5 protein [Glycine max] (GB:AAX85982.1); contains InterPro domain No apical meristem (NAM) protein; (	5.26427	5.18439	6.36855	6.68493	4.96578	5.10436	5.1247	5.95131	-1.30241	0.405449	0.189262	1.14018	0.988735	1.98444	-0.502935	0.70567	0.0104287	0.901474	0.0482968	0.243496
ATMYB67_ATY53_MYB67_MYB67__myb domain protein 67	257704_at	0	AT3G12720	Member of the R2R3 factor gene family., Member of the R2R3 factor gene family., Member of the R2R3 factor gene family.	2.6397	2.2702	3.81053	3.91215	2.11569	2.06284	2.95711	2.77113	-1.40639	0.377254	0.365681	1.28849	0.997217	1.99615	-0.774854	0.584448	0.000866794	0.367637	0.00887492	0.0198754
Integrin-linked protein kinase family	254605_at	0	AT4G18950	ankyrin protein kinase, putative; similar to ankyrin protein kinase, putative [Arabidopsis thaliana] (TAIR:AT3G58760.1); similar to flag-tagged protein kinase domain of putative mitogen-activated protein kinase kinase kinase [synthetic construct] (GB:ABK0	5.36913	5.29839	6.50767	6.7994	5.61823	5.39385	5.37687	5.93303	-1.31977	0.400598	-0.172276	0.887442	0.998585	1.99804	-0.148911	0.901931	0.00365385	0.877891	0.0229934	0.678664
SULTR4;1__sulfate transporter 4.1	245855_at	0	AT5G13550	Encodes a sulfate transporter.	4.77409	4.85101	6.19459	6.56421	4.33035	4.60407	4.57412	6.08144	-1.56686	0.337543	0.34534	1.27045	1.05162	2.07286	-0.860576	0.550733	0.0355984	0.871581	0.153241	0.213014
Eukaryotic aspartyl protease family protein	250445_at	5	AT5G10760	aspartyl protease family protein; similar to chloroplast nucleoid DNA-binding protein, putative [Arabidopsis thaliana] (TAIR:AT5G10770.1); similar to CND41, chloroplast nucleoid DNA binding protein [Nicotiana tabacum] (GB:BAA22813.1); contains InterPro do	1.32141	1.75599	3.86468	3.93226	1.43879	1.48597	2.08954	3.60013	-2.35977	0.194822	0.0763165	1.05432	1.05364	2.07576	-1.38245	0.383566	0.00553819	0.992098	0.151639	0.0614447
ATPDI6_ATPDIL1-2_PDI6_PDIL1-2__PDI-like 1-2	259757_at	0	AT1G77510	Encodes a protein disulfide isomerase-like (PDIL) protein, a member of a multigene family within the thioredoxin (TRX) superfamily., Encodes a protein disulfide isomerase-like (PDIL) protein, a member of a multigene family within the thioredoxin (TRX) sup	5.29103	4.62292	6.70344	6.94904	5.07	5.09706	5.16145	6.47268	-1.86926	0.273713	-0.126552	0.916018	1.00918	2.01276	-0.733535	0.601428	0.0134221	0.98295	0.149972	0.259801
unknown protein; BEST Arabidopsis thaliana protein match is: unknown protein (TAIR:AT3G48180.1); Has 88 Blast hits to 88 proteins in 15 species: Archae - 0; Bacteria - 0; Metazoa - 0; Fungi - 0; Plants - 88; Viruses - 0; Other Eukaryotes - 0 (source: NCBI BLink).	259479_at	0	AT1G19020	similar to unknown protein [Arabidopsis thaliana] (TAIR:AT3G48180.1); similar to conserved hypothetical protein [Medicago truncatula] (GB:ABE82379.1)	5.53914	6.21623	8.34604	8.67261	6.16552	6.35702	6.36784	8.07244	-2.63164	0.161361	-0.383585	0.76653	1.28918	2.4439	-0.958869	0.51446	0.0069892	0.883346	0.136596	0.233523
ABCG36_ATABCG36_ATPDR8_PDR8_PEN3__ABC-2 and Plant PDR ABC-type transporter family protein	262899_at	0	AT1G59870	ATP binding cassette transporter. Localized to the plasma membrane in uninfected cells. In infected leaves, the protein concentrated at infection sites. Contributes to nonhost resistance to inappropriate pathogens that enter by direct penetration in a sa	7.93319	7.94341	9.11695	9.23392	8.17608	8.08971	7.52705	8.8216	-1.23713	0.424214	-0.194601	0.873815	1.00111	2.00154	-0.0414231	0.971696	0.0461184	0.941551	0.113879	0.951388
triglyceride lipases;triglyceride lipases	254715_at	3	AT4G13550	lipase class 3 family protein; similar to lipase class 3 family protein [Arabidopsis thaliana] (TAIR:AT5G18640.1); similar to Os04g0509100 [Oryza sativa (japonica cultivar-group)] (GB:NP_001053276.1); similar to Predicted lipase (ISS) [Ostreococcus tauri]	2.21809	3.29896	4.75366	4.60335	2.52723	3.10927	3.37073	3.89381	-1.91998	0.264258	-0.0597207	0.95945	1.04623	2.06513	-0.814028	0.568791	0.00763603	0.992981	0.108659	0.176841
AtPP2-B5_PP2-B5__phloem protein 2-B5	266179_at	2	AT2G02300	ATPP2-B5 (Phloem protein 2-B5); similar to ATPP2-B6 (Phloem protein 2-B6) [Arabidopsis thaliana] (TAIR:AT2G02310.1); similar to Cyclin-like F-box [Medicago truncatula] (GB:ABE85685.1); contains InterPro domain Cyclin-like F-box; (InterPro:IPR001810), ATPP	1.94196	1.77404	3.07721	4.08963	2.10731	2.31934	2.21459	2.94184	-1.72542	0.302411	-0.35532	0.781696	1.0052	2.00723	-0.364895	0.776526	0.0103515	0.801906	0.107593	0.519145
ATCDPK1_AtCPK10_CDPK1_CPK10__calcium-dependent protein kinase 1	261378_at	0	AT1G18890	encodes a calcium-dependent protein kinase whose gene expression is induced by dehydration and high salt. Kinase activity could not be detected in vitro., encodes a calcium-dependent protein kinase whose gene expression is induced by dehydration and high	4.66175	4.56888	5.70643	5.93779	4.97163	5.03164	4.13898	5.40764	-1.2068	0.43323	-0.386323	0.765077	1.0488	2.06881	0.228326	1.17147	0.0497305	0.772787	0.0993089	0.6984
Leucine-rich repeat protein kinase family protein	260820_at	0	AT1G06840	leucine-rich repeat transmembrane protein kinase, putative; similar to ATP binding / kinase/ protein serine/threonine kinase [Arabidopsis thaliana] (TAIR:AT5G01950.1); similar to leucine-rich repeat transmembrane protein kinase, putative [Arabidopsis thal	6.09265	6.2486	7.40338	7.58266	5.87824	6.10606	5.85542	7.04932	-1.32239	0.399871	0.178473	1.13169	1.04064	2.05715	-0.46022	0.726875	0.0300783	0.946286	0.0908115	0.40284
ATMLO6_MLO6__Seven transmembrane MLO family protein	265008_at	0	AT1G61560	A member of a large family of seven-transmembrane domain proteins specific to plants, homologs of the barley mildew resistance locus o (MLO) protein. The Arabidopsis genome contains 15 genes encoding MLO proteins, with localization in plasma membrane. Phy	3.48329	4.06946	5.54824	5.86103	4.40343	4.38542	3.95805	5.16365	-1.92826	0.262747	-0.618043	0.651554	1.14378	2.2096	-0.16643	0.891045	0.00833776	0.535972	0.0899534	0.795045
ATCYSA_CYSA_FL3-27__cystatin A	245096_at	0	AT2G40880	cysteine proteinase inhibitor homolog, cysteine proteinase inhibitor homolog, cysteine proteinase inhibitor homolog	4.22754	4.59787	6.22713	6.66256	4.85647	4.73878	4.74019	5.91085	-2.03214	0.244492	-0.384922	0.76582	1.11933	2.17245	-0.527895	0.693566	0.00520416	0.778942	0.0841099	0.358918
EARLI1_pEARLI 1__Bifunctional inhibitor/lipid-transfer protein/seed storage 2S albumin superfamily protein	254805_at	6	AT4G12480	a putative lipid transfer protein, vernalization-responsive and cold-induced	0.892905	0.80892	2.51057	3.49014	0.871021	1.0104	1.33676	2.29979	-2.14944	0.2254	-0.0898002	0.939653	1.18208	2.26904	-0.877561	0.544287	0.00502056	0.987434	0.0829748	0.158091
unknown protein; Has 665200 Blast hits to 205811 proteins in 4684 species: Archae - 3320; Bacteria - 107592; Metazoa - 249086; Fungi - 76753; Plants - 38542; Viruses - 3008; Other Eukaryotes - 186899 (source: NCBI BLink).	245677_at	0	AT1G56660	similar to unknown protein [Arabidopsis thaliana] (TAIR:AT3G28770.1); similar to KED [Nicotiana tabacum] (GB:BAA95789.1)	2.82915	2.24836	3.5518	3.79146	3.36965	2.89272	2.20032	3.06133	-1.13287	0.456006	-0.592431	0.663224	1.04081	2.05738	0.500363	1.41457	0.045461	0.470692	0.0789008	0.338718
ARD_ARD3_ATARD3__acireductone dioxygenase 3	245035_at	0	AT2G26400	Encodes a protein predicted to belong to the acireductone dioxygenase (ARD/ARDâ€™)family., Encodes a protein predicted to belong to the acireductone dioxygenase (ARD/ARDâ€™)family., Encodes a protein predicted to belong to the acireductone dioxygenase (AR	4.9814	6.19174	8.08913	7.56281	5.48446	5.81334	6.21574	6.84035	-2.2394	0.211775	-0.0623281	0.957717	1.29792	2.45875	-0.879145	0.54369	0.00573165	0.993325	0.0772684	0.184882
GH3.4__Auxin-responsive GH3 family protein AUR3_BRU6_GH3-2_GH3.2_YDK1__Auxin-responsive GH3 family protein	262099_s_at	0	At1g59500 At4g37390	GH3.4__Auxin-responsive GH3 family protein	5.32404	5.41921	6.54904	6.64089	4.70423	4.58753	4.93002	6.08315	-1.22334	0.428291	0.725748	1.65376	1.08838	2.12635	-0.860708	0.550682	0.0336294	0.329454	0.0684935	0.11591
PUB24__plant U-box 24	258787_at	0	AT3G11840	U-box domain-containing protein; similar to U-box domain-containing protein [Arabidopsis thaliana] (TAIR:AT2G35930.1); similar to hypothetical protein [Nicotiana benthamiana] (GB:BAF02552.1); contains InterPro domain Armadillo-like helical; (InterPro:IPR0	3.02047	3.43143	5.07839	5.48688	3.74275	3.69078	3.21458	4.60966	-2.05669	0.240367	-0.490818	0.711622	1.37051	2.58562	-0.19536	0.873355	0.00905629	0.728478	0.0669544	0.779122
ANAC102_NAC102__NAC domain containing protein 102	247351_at	0	AT5G63790	ANAC102 (Arabidopsis NAC domain containing protein 102); transcription factor; similar to ATAF2 (Arabidopsis NAC domain containing protein 81) [Arabidopsis thaliana] (TAIR:AT5G08790.1); similar to NAC-domain protein 5-1 [Brassica napus] (GB:AAP35050.1); c	5.8931	5.67074	6.99396	7.23354	6.14035	6.12392	5.19348	6.51906	-1.33183	0.397264	-0.350217	0.784466	1.25748	2.39077	0.275864	1.21072	0.040795	0.828431	0.066455	0.652418
ATMSRB7_MSRB7__methionine sulfoxide reductase B7 ATMSRB8_MSRB8__methionine sulfoxide reductase B8	254385_s_at	0	At4g21830 At4g21840	ATMSRB7_MSRB7__methionine sulfoxide reductase B7	7.39215	7.25867	8.47812	8.44816	7.62512	7.74022	6.98779	7.93678	-1.13773	0.454474	-0.35726	0.780646	1.00086	2.00119	0.220384	1.16504	0.0242328	0.700027	0.0552134	0.632535
unknown protein; FUNCTIONS IN: molecular_function unknown; INVOLVED IN: biological_process unknown; LOCATED IN: endomembrane system; EXPRESSED IN: sperm cell, root; BEST Arabidopsis thaliana protein match is: unknown protein (TAIR:AT1G36622.1); Has 14 Blast hits to 14 proteins in 2 species: Archae - 0; Bacteria - 0; Metazoa - 0; Fungi - 0; Plants - 14; Viruses - 0; Other Eukaryotes - 0 (source: N…	256499_at	0	AT1G36640	similar to unknown protein [Arabidopsis thaliana] (TAIR:AT1G36622.1)	4.40831	4.60002	6.04447	6.61927	4.414	4.54053	4.78426	5.67346	-1.82771	0.281712	0.0268929	1.01882	1.10301	2.14802	-0.751592	0.593948	0.00400095	0.996789	0.0542819	0.139967
Major facilitator superfamily protein	255877_at	0	AT2G40460	proton-dependent oligopeptide transport (POT) family protein; similar to ATPTR3/PTR3 (PEPTIDE TRANSPORTER PROTEIN 3), transporter [Arabidopsis thaliana] (TAIR:AT5G46050.1); similar to TGF-beta receptor, type I/II extracellular re (GB:ABE86036.1); similar	2.8006	2.46734	4.40358	4.52895	3.20742	2.46233	3.15707	3.7078	-1.83229	0.280818	-0.200906	0.870004	1.03383	2.04745	-0.597555	0.660873	0.00282971	0.90484	0.0533837	0.202109
Leucine-rich repeat protein kinase family protein	266784_at	0	AT2G28960	leucine-rich repeat protein kinase, putative; similar to leucine-rich repeat family protein / protein kinase family protein [Arabidopsis thaliana] (TAIR:AT2G29000.1); similar to leucine-rich repeat protein kinase, putative [Arabidopsis thaliana] (TAIR:AT2	5.76001	5.58687	6.56242	6.83756	6.0312	5.86489	5.19951	6.11858	-1.02654	0.490884	-0.274601	0.826679	1.04094	2.05757	0.289	1.22179	0.0399308	0.818835	0.0517752	0.530668
ASPGB1__N-terminal nucleophile aminohydrolases (Ntn hydrolases) superfamily protein	258338_at	0	AT3G16150	L-asparaginase, putative / L-asparagine amidohydrolase, putative; Identical to Probable L-asparaginase 2 precursor (EC 3.5.1.1) (L-asparagine amidohydrolase 2) [Contains: L-asparaginase 2 subunit alpha; L- asparaginase 2 subunit beta] [Arabidopsis Thalian	4.48811	5.10817	7.42364	7.57904	5.76736	5.92682	6.82191	6.0478	-2.7032	0.153552	-1.04895	0.483319	1.06649	2.09433	-0.587761	0.665375	0.000409221	0.0894866	0.0514771	0.216481
ATGLR1.2_GLR1.2__Glutamate receptor family protein	248700_at	5	AT5G48400	member of Putative ligand-gated ion channel subunit family, member of Putative ligand-gated ion channel subunit family	1.15052	1.39363	3.08421	3.28652	1.20437	1.27087	2.58591	1.60102	-1.91329	0.265487	0.0344555	1.02417	1.0919	2.13155	-0.855842	0.552543	0.00270163	0.995076	0.0498875	0.0897061
Sec14p-like phosphatidylinositol transfer family protein	255923_at	0	AT1G22180	SEC14 cytosolic factor family protein / phosphoglyceride transfer family protein; similar to SEC14 cytosolic factor family protein / phosphoglyceride transfer family protein [Arabidopsis thaliana] (TAIR:AT4G08690.1); similar to Os02g0752000 [Oryza sativa	5.38377	5.40823	6.78068	7.07395	5.84674	5.51702	5.37923	6.29853	-1.53131	0.345962	-0.285876	0.820244	1.08843	2.12643	-0.157003	0.896886	0.00759078	0.813612	0.0482968	0.750512
ATCCR2_CCR2__cinnamoyl coa reductase	261899_at	0	AT1G80820	Encodes an cinnamoyl CoA reductase isoform. Involved in lignin biosynthesis., Encodes an cinnamoyl CoA reductase isoform. Involved in lignin biosynthesis.	4.55259	4.72845	6.51616	6.44611	4.61561	4.47613	4.81777	5.86297	-1.84062	0.279202	0.094646	1.0678	1.14076	2.20498	-0.7945	0.576543	0.00368076	0.98295	0.0469907	0.119262
SARD1__Calmodulin binding protein-like	260068_at	2	AT1G73805	calmodulin-binding protein; similar to calmodulin binding [Arabidopsis thaliana] (TAIR:AT2G18750.2); similar to putative calmodulin-binding protein-related [Medicago truncatula] (GB:ABE78901.1); contains InterPro domain Calmodulin binding protein-like; (I	1.38649	1.39363	3.17499	3.70092	1.7478	1.7159	2.78758	1.99381	-2.04789	0.241837	-0.341789	0.789062	1.04726	2.0666	-0.658845	0.633385	0.00138072	0.71795	0.0460334	0.15092
alpha/beta-Hydrolases superfamily protein	265341_at	0	AT2G18360	hydrolase, alpha/beta fold family protein; similar to hydrolase, alpha/beta fold family protein [Arabidopsis thaliana] (TAIR:AT4G36610.1); similar to alpha/beta fold family protein [Lycopersicon esculentum] (GB:AAU03365.1); similar to Os02g0706900 [Oryza	6.00728	5.95948	7.43037	7.32383	5.71471	5.6238	5.8395	6.77449	-1.39372	0.380582	0.314128	1.24326	1.07011	2.09959	-0.637741	0.642718	0.00905629	0.751403	0.0420174	0.161006
CYP76C4__cytochrome P450, family 76, subfamily C, polypeptide 4	267502_at	0	AT2G45550	member of CYP76C	6.53214	6.63	7.72306	7.99068	6.67636	6.34137	6.407	7.21124	-1.2758	0.412996	0.0722016	1.05132	1.04775	2.0673	-0.300257	0.812108	0.0121548	0.985653	0.0415897	0.487174
Protein kinase protein with adenine nucleotide alpha hydrolases-like domain	260924_at	1	AT1G21590	protein kinase family protein; similar to protein kinase family protein [Arabidopsis thaliana] (TAIR:AT1G77280.1); similar to At5g63940 [Oryza sativa (japonica cultivar-group)] (GB:AAX96058.1); contains InterPro domain UspA; (InterPro:IPR006016); contains	3.12783	2.66407	4.51728	4.32411	3.94151	3.28173	3.16365	3.56897	-1.52474	0.347541	-0.715665	0.608924	1.05439	2.07684	0.24531	1.18535	0.00533117	0.224768	0.041479	0.576236
ATCHIP_CHIP__carboxyl terminus of HSC70-interacting protein	259019_at	0	AT3G07370	Encodes AtCHIP, a new class of E3 ubiquitin ligases with three tetratricopeptide repeats and a U-box domain, structurally similar to the animal CHIP proteins. Plays an important role in plant cellular metabolism under temperature stress conditions. Functi	4.1121	4.15833	5.49825	5.51356	4.34878	4.09276	3.5058	4.75074	-1.37069	0.386707	-0.0855538	0.942423	1.37763	2.59841	0.0924969	1.06621	0.0284063	0.986975	0.0402045	0.884289
NAD-dependent epimerase/dehydratase family protein	266265_at	0	AT2G29340	short-chain dehydrogenase/reductase (SDR) family protein; similar to tropinone reductase, putative / tropine dehydrogenase, putative [Arabidopsis thaliana] (TAIR:AT2G29320.1); similar to Tropinone reductase, putative, expressed [Oryza sativa (japonica cul	2.66058	2.91808	4.9258	5.16325	4.56045	4.41129	2.50865	4.11219	-2.25519	0.209469	-1.69654	0.308525	1.7341	3.32672	1.17545	2.25863	0.00846898	0.0709728	0.039995	0.11251
	248320_at	0	248320_at		2.77431	2.8827	6.43851	6.59802	2.3663	2.43723	3.08029	5.30223	-3.68976	0.0774946	0.426739	1.34419	2.32701	5.01763	-1.78949	0.289274	0.0029855	0.896194	0.0384107	0.0748538
EXS (ERD1/XPR1/SYG1) family protein	261261_at	3	AT1G26730	EXS family protein / ERD1/XPR1/SYG1 family protein; similar to SHB1 (SHORT HYPOCOTYL UNDER BLUE1) [Arabidopsis thaliana] (TAIR:AT4G25350.1); similar to unknown protein [Arabidopsis thaliana] (TAIR:AT1G35350.1); similar to unknown protein [Arabidopsis thal	2.60467	2.55578	4.08963	3.70175	2.8117	2.47122	3.20739	2.54129	-1.31546	0.401796	-0.061232	0.958445	1.02135	2.02982	-0.232879	0.850935	0.00792313	0.987258	0.0372119	0.570683
Toll-Interleukin-Resistance (TIR) domain family protein	262382_at	2	AT1G72920	disease resistance protein (TIR-NBS class), putative; similar to disease resistance protein (TIR-NBS class), putative [Arabidopsis thaliana] (TAIR:AT1G72940.1); similar to TMV resistance protein N (GB:Q40392); contains InterPro domain Toll-Interleukin rec	2.15075	2.15777	4.07795	4.60554	2.35702	2.54847	2.14449	3.41616	-2.18749	0.219533	-0.298489	0.813103	1.56142	2.95144	-0.32758	0.796872	0.00468025	0.87863	0.0343416	0.594443
Leucine-rich repeat protein kinase family protein	246368_at	0	AT1G51890	leucine-rich repeat protein kinase, putative; similar to protein kinase family protein [Arabidopsis thaliana] (TAIR:AT1G51910.1); similar to leucine-rich repeat protein kinase, putative [Arabidopsis thaliana] (TAIR:AT1G51880.1); similar to leucine-rich re	5.46784	5.59563	7.25131	7.52705	5.7845	5.69321	5.3753	6.57057	-1.85744	0.275965	-0.207119	0.866265	1.41625	2.66891	-0.234077	0.850229	0.00634861	0.928502	0.0339193	0.678861
ATPase E1-E2 type family protein / haloacid dehalogenase-like hydrolase family protein	260731_at	0	AT1G17500	haloacid dehalogenase-like hydrolase family protein; Identical to Putative phospholipid-transporting ATPase 4 (EC 3.6.3.1) (Aminophospholipid flippase 4) (ALA4) [Arabidopsis Thaliana] (GB:Q9LNQ4); similar to haloacid dehalogenase-like hydrolase family pro	5.38528	5.32443	6.41851	6.63267	5.3168	5.50852	5.00502	5.84791	-1.17073	0.444197	-0.0578029	0.960726	1.09912	2.14224	-0.0138098	0.990473	0.0163739	0.989732	0.0332917	0.977846
ARM repeat superfamily protein	258606_at	2	AT3G02840	immediate-early fungal elicitor family protein; similar to U-box domain-containing protein [Arabidopsis thaliana] (TAIR:AT5G37490.1); similar to immediate-early fungal elicitor protein CMPG1 [Petroselinum crispum] (GB:AAK69401.1); contains InterPro domain	2.19223	2.81934	4.39144	4.82958	2.33918	3.04729	2.82852	3.50495	-2.10473	0.232496	-0.187454	0.878154	1.44377	2.72032	-0.473498	0.720216	0.00350578	0.941174	0.0321218	0.390546
unknown protein; Has 27 Blast hits to 27 proteins in 9 species: Archae - 0; Bacteria - 0; Metazoa - 0; Fungi - 0; Plants - 27; Viruses - 0; Other Eukaryotes - 0 (source: NCBI BLink).	247913_at	3	AT5G57510	similar to Os08g0448100 [Oryza sativa (japonica cultivar-group)] (GB:NP_001061936.1)	2.03564	2.35041	3.58459	5.12348	2.02695	2.39908	2.1412	2.7226	-2.16101	0.2236	-0.0199914	0.986239	1.92214	3.78984	-0.218882	0.859231	0.012204	0.999017	0.0319181	0.779231
ATWRKY31_WRKY31__WRKY DNA-binding protein 31	254347_at	5	AT4G22070	member of WRKY Transcription Factor; Group II-b, member of WRKY Transcription Factor; Group II-b	1.86624	1.40589	2.56566	3.01682	1.3685	1.57673	1.96577	1.53461	-1.15518	0.44901	0.163445	1.11996	1.04105	2.05773	-0.277574	0.824977	0.0123785	0.914869	0.0306486	0.479809
unknown protein; BEST Arabidopsis thaliana protein match is: unknown protein (TAIR:AT5G03890.1); Has 57 Blast hits to 57 proteins in 10 species: Archae - 0; Bacteria - 0; Metazoa - 0; Fungi - 0; Plants - 57; Viruses - 0; Other Eukaryotes - 0 (source: NCBI BLink).	258935_at	2	AT3G10120	similar to unknown protein [Arabidopsis thaliana] (TAIR:AT5G03890.1); similar to conserved hypothetical protein [Medicago truncatula] (GB:ABE77863.1)	2.36319	2.60485	4.58244	4.73495	2.49275	2.27244	2.2444	3.67603	-2.17467	0.221492	0.101425	1.07283	1.69848	3.24559	-0.577618	0.670069	0.00621945	0.986975	0.0305458	0.366057
CES101__lectin protein kinase family protein	264223_s_at	1	AT3G16030	CES101 (CALLUS EXPRESSION OF RBCS 101); carbohydrate binding / kinase; similar to B120, protein kinase/ sugar binding [Arabidopsis thaliana] (TAIR:AT4G21390.1); similar to SFR1 [Brassica oleracea var. acephala] (GB:CAA74661.1); contains InterPro domain Se	3.17758	3.29634	4.56343	5.01208	3.78173	4.04624	3.51292	4.05048	-1.5508	0.341321	-0.677029	0.625452	1.00606	2.00842	0.132288	1.09603	0.00246658	0.178616	0.0300225	0.738494
VQ motif-containing protein	260804_at	6	AT1G78410	VQ motif-containing protein; similar to Avr9/Cf-9 rapidly elicited protein 169 [Nicotiana tabacum] (GB:AAG43552.1); contains InterPro domain VQ; (InterPro:IPR008889)	1.15584	1.22548	2.44232	3.27956	1.16445	1.16126	1.51431	1.8824	-1.67028	0.314193	0.0278053	1.01946	1.16259	2.23858	-0.535497	0.689921	0.00330847	0.996452	0.029182	0.222719
ATGSTF3_GST16_GSTF3__glutathione S-transferase F3 ATGSTF2_ATPM24_ATPM24.1_GST2_GSTF2__glutathione S-transferase PHI 2	266746_s_at	0	At2g02930 At4g02520	ATGSTF3_GST16_GSTF3__glutathione S-transferase F3	9.45405	9.2263	10.9152	10.9557	8.959	8.75125	9.06289	10.1069	-1.59526	0.330962	0.485047	1.39963	1.35052	2.55005	-0.729785	0.602994	0.00801086	0.566688	0.027679	0.151872
Toll-Interleukin-Resistance (TIR) domain-containing protein	262383_at	0	AT1G72940	disease resistance protein (TIR-NBS class), putative; similar to disease resistance protein (TIR-NBS class), putative [Arabidopsis thaliana] (TAIR:AT1G72950.1); similar to resistance gene analog PU3 [Helianthus annuus] (GB:AAL07535.1); contains InterPro d	4.32914	4.45091	6.06553	6.04411	4.09026	3.90553	4.13837	5.22271	-1.6648	0.315389	0.39213	1.31233	1.37428	2.59238	-0.682647	0.623021	0.00692543	0.709771	0.0272368	0.183102
ATGST11_ATGSTF7_ATGSTF8_GST11_GSTF7__glutathione S-transferase 7 ATGST1_ATGSTF3_ATGSTF6_ERD11_GST1_GSTF6__glutathione S-transferase 6	262119_s_at	0	At1g02920 At1g02930	ATGST11_ATGSTF7_ATGSTF8_GST11_GSTF7__glutathione S-transferase 7	8.20674	8.55599	11.2947	11.2328	8.81997	8.57532	8.76202	10.1503	-2.88236	0.135619	-0.316278	0.803139	1.80757	3.50052	-0.758519	0.591103	0.00144008	0.873766	0.0229193	0.235999
PMAT1__HXXXD-type acyl-transferase family protein	249494_at	6	AT5G39050	transferase family protein; similar to transferase family protein [Arabidopsis thaliana] (TAIR:AT5G39080.1); similar to AT5g39050/MXF12_60 [Medicago truncatula] (GB:ABE91277.1); contains InterPro domain Transferase; (InterPro:IPR003480)	1.5375	1.31681	2.8884	3.14559	1.68643	1.13102	1.75894	2.10917	-1.58984	0.332209	0.0184314	1.01286	1.08294	2.11835	-0.525331	0.694799	0.00200395	0.997314	0.0213302	0.167458
ATMYB58_MYB58__myb domain protein 58	262715_at	2	AT1G16490	Member of the R2R3 factor gene family., Member of the R2R3 factor gene family.	1.79772	1.62979	3.8046	3.65147	1.68732	1.38143	1.37923	2.64148	-2.01428	0.247538	0.17938	1.1324	1.71768	3.28907	-0.475979	0.718979	0.00558911	0.950042	0.0200709	0.411786
Double Clp-N motif-containing P-loop nucleoside triphosphate hydrolases superfamily protein	252047_at	0	AT3G52490	heat shock protein-related; similar to heat shock protein-related [Arabidopsis thaliana] (TAIR:AT4G29920.1); similar to OJ991214_12.16 [Oryza sativa (japonica cultivar-group)] (GB:CAE01527.2); contains InterPro domain Clp, N terminal; (InterPro:IPR004176)	3.65202	3.90504	4.9078	4.95474	4.39858	4.12426	3.40011	4.11821	-1.15274	0.44977	-0.48289	0.715543	1.17211	2.25341	0.502259	1.41643	0.0128919	0.416883	0.0200077	0.211923
MADS-box transcription factor family protein	260845_at	4	AT1G17310	MADS-box protein (AGL100); similar to MADS-box protein (AGL60) [Arabidopsis thaliana] (TAIR:AT1G72350.1); similar to SRF-type transcription factor family protein, expressed [Oryza sativa (japonica cultivar-group)] (GB:ABA97557.1); contains InterPro domain	2.13021	2.05548	4.01929	4.75079	2.39421	2.15164	3.21065	3.26323	-2.2922	0.204165	-0.180083	0.882652	1.1481	2.21622	-0.964012	0.512629	0.000338788	0.889667	0.0192133	0.0293822
Protein of unknown function (DUF1645)	265479_at	0	AT2G15760	calmodulin-binding protein; similar to AR781 [Arabidopsis thaliana] (TAIR:AT2G26530.2); similar to conserved hypothetical protein [Medicago truncatula] (GB:ABE83385.1); contains InterPro domain Protein of unknown function DUF1645; (InterPro:IPR012442)	4.60499	4.39591	5.77703	6.22625	4.17667	4.31763	5.13186	4.50956	-1.50119	0.353262	0.253302	1.19193	1.18093	2.26723	-0.57356	0.671957	0.00354797	0.7954	0.0191747	0.157382
Leucine-rich repeat protein kinase family protein	247197_at	0	AT5G65240	leucine-rich repeat family protein / protein kinase family protein; similar to leucine-rich repeat family protein / protein kinase family protein [Arabidopsis thaliana] (TAIR:AT5G10290.1); similar to 4D11_24 [Brassica rapa subsp. pekinensis] (GB:AAZ67538.	2.94968	2.95842	4.11746	4.0251	3.06186	2.78267	2.65055	3.29929	-1.11723	0.460979	0.031785	1.02228	1.09635	2.13814	-0.0526576	0.964159	0.0100464	0.994063	0.0184114	0.899119
SLAH2__SLAC1 homologue 2	253828_at	0	AT4G27970	C4-dicarboxylate transporter/malic acid transport family protein; similar to C4-dicarboxylate transporter/malic acid transport family protein [Arabidopsis thaliana] (TAIR:AT5G24030.1); similar to unknown protein [Oryza sativa (japonica cultivar-group)] (G	3.93029	3.76433	5.1365	4.93748	4.24727	4.23487	3.65617	4.28475	-1.18968	0.438399	-0.393763	0.761142	1.06653	2.0944	0.270614	1.20632	0.0063868	0.478505	0.0183372	0.443353
ATUPS2_UPS2__ureide permease 2	265713_at	3	AT2G03530	Mediate high-affinity uracil and 5-FU (a toxic uracil analogue) transport when expressed in yeast and Xenopus oocytes.Involved in allantoin transport., Mediate high-affinity uracil and 5-FU (a toxic uracil analogue) transport when expressed in yeast and X	2.37484	2.11661	4.04	3.89567	2.48691	2.11542	2.61073	3.13511	-1.72211	0.303105	-0.055444	0.962298	1.09491	2.136	-0.571755	0.672798	0.00115135	0.986975	0.0182469	0.127945
UDP-Glycosyltransferase superfamily protein	254575_at	1	AT4G19460	glycosyl transferase family 1 protein; similar to glycosyl transferase family 1 protein [Arabidopsis thaliana] (TAIR:AT1G73160.1); similar to glycosyltransferase family-like protein [Oryza sativa (japonica cultivar-group)] (GB:BAD10154.1); similar to Os01	2.98602	2.86015	3.84676	4.01815	2.41374	2.09679	2.51432	3.12297	-1.00937	0.496762	0.667824	1.58867	1.11381	2.16417	-0.563385	0.676712	0.0162741	0.168627	0.0176551	0.135973
unknown protein; BEST Arabidopsis thaliana protein match is: unknown protein (TAIR:AT2G10440.1); Has 103701 Blast hits to 43153 proteins in 1828 species: Archae - 30; Bacteria - 7385; Metazoa - 38639; Fungi - 11531; Plants - 7727; Viruses - 307; Other Eukaryotes - 38082 (source: NCBI BLink).	259488_at	0	AT1G15780	similar to unknown protein [Arabidopsis thaliana] (TAIR:AT2G10440.1); similar to Globin-like [Medicago truncatula] (GB:ABE79971.1); similar to Os08g0564800 [Oryza sativa (japonica cultivar-group)] (GB:NP_001062533.1); similar to CTV.22 [Poncirus trifoliat	6.327	5.85322	7.23604	7.47118	5.93091	5.71815	5.70037	6.38612	-1.2635	0.416532	0.265581	1.20212	1.31036	2.48003	-0.218721	0.859327	0.0115662	0.80441	0.0167949	0.612463
ATGSTU11_GSTU11__glutathione S-transferase TAU 11	260405_at	3	AT1G69930	Encodes glutathione transferase belonging to the tau class of GSTs. Naming convention according to Wagner et al. (2002)., Encodes glutathione transferase belonging to the tau class of GSTs. Naming convention according to Wagner et al. (2002).	2.53404	2.05909	3.50354	3.97897	2.44278	2.54757	2.67037	2.61394	-1.44469	0.367372	-0.198607	0.871392	1.0991	2.14221	-0.146982	0.903138	0.00250288	0.840326	0.0163338	0.686425
NIMIN-3__NIM1-interacting 3	264507_at	2	AT1G09415	encodes a kinase that physically interacts with NPR1/NIM1	3.17936	3.55474	5.06671	4.5618	2.4133	2.61627	2.09632	3.45572	-1.4472	0.366732	0.852262	1.80533	2.03824	4.10743	-0.261229	0.834377	0.0417446	0.372722	0.0162642	0.698748
Concanavalin A-like lectin protein kinase family protein	250695_at	0	AT5G06740	lectin protein kinase family protein; similar to lectin protein kinase, putative [Arabidopsis thaliana] (TAIR:AT5G55830.1); similar to OSJNBa0088A01.21 [Oryza sativa (japonica cultivar-group)] (GB:CAD41381.2); similar to lectin-like protein kinase [Populu	5.13738	5.73721	6.70455	7.05807	5.02372	5.11906	5.57507	5.81463	-1.44401	0.367544	0.36591	1.28869	1.18646	2.27593	-0.623462	0.649111	0.00324513	0.565502	0.0147165	0.110553
AtGILP_GILP__CONTAINS InterPro DOMAIN/s: LPS-induced tumor necrosis factor alpha factor (InterPro:IPR006629); Has 30201 Blast hits to 17322 proteins in 780 species: Archae - 12; Bacteria - 1396; Metazoa - 17338; Fungi - 3422; Plants - 5037; Viruses - 0; Other Eukaryotes - 2996 (source: NCBI BLink).	250289_at	0	AT5G13190	similar to LITAF-domain-containing protein [Pisum sativum] (GB:AAY40471.1); similar to Os02g0515600 [Oryza sativa (japonica cultivar-group)] (GB:NP_001046956.1); contains InterPro domain LPS-induced tumor necrosis factor alpha factor; (InterPro:IPR006629)	7.2658	7.38881	8.59747	8.71596	7.19109	7.52144	7.13993	7.78821	-1.32941	0.397931	-0.0289622	0.980125	1.19264	2.28571	-0.107805	0.927999	0.0050296	0.994606	0.0146656	0.786399
ATWRKY33_WRKY33__WRKY DNA-binding protein 33	267028_at	0	AT2G38470	Member of the plant WRKY transcription factor family. Regulates the antagonistic relationship between defense pathways mediating responses to P. syringae and necrotrophic fungal pathogens., Member of the plant WRKY transcription factor family. Regulates	6.37987	6.87148	8.01901	8.24458	6.65032	6.79207	7.02627	7.18601	-1.50611	0.352058	-0.0955198	0.935935	1.02565	2.03588	-0.384939	0.765811	0.00126384	0.953735	0.0146192	0.237325
JAZ8_TIFY5A__jasmonate-zim-domain protein 8	256159_at	4	AT1G30135	similar to unknown protein [Arabidopsis thaliana] (TAIR:AT2G34600.1); similar to ZIM [Medicago truncatula] (GB:ABE81432.1); contains InterPro domain ZIM; (InterPro:IPR010399), similar to unknown protein [Arabidopsis thaliana] (TAIR:AT2G34600.1); similar t	1.5823	1.23558	2.94746	3.14477	1.34789	1.75722	1.91005	2.09258	-1.63717	0.321486	-0.143615	0.905248	1.0448	2.06308	-0.448758	0.732673	0.000905261	0.903807	0.0145478	0.180154
NIMIN-1_NIMIN1__NIM1-interacting 1	260904_at	3	AT1G02450	NIMIN1 modulates PR gene expression according the following model: NPR1 forms a ternary complex with NIMIN1 and TGA factors upon SAR induction that binds to a positive regulatory cis-element of the PR-1 promoter, termed LS7. This leads to PR-1 gene induc	2.28833	3.31232	4.14002	3.68184	2.25552	2.15978	2.38551	2.10977	-1.1106	0.463101	0.592677	1.50804	1.66329	3.16737	-0.0399937	0.972659	0.0477873	0.467506	0.0145308	0.948179
EXS (ERD1/XPR1/SYG1) family protein	262649_at	0	AT1G14040	similar to EXS family protein / ERD1/XPR1/SYG1 family protein [Arabidopsis thaliana] (TAIR:AT2G03260.1); similar to EXS family protein / ERD1/XPR1/SYG1 family protein [Arabidopsis thaliana] (TAIR:AT2G03250.1); similar to EXS family protein / ERD1/XPR1/SYG	6.22328	6.08496	7.67805	7.8762	6.28428	5.97437	6.26615	6.89805	-1.623	0.324659	0.0247958	1.01734	1.19502	2.28948	-0.45278	0.730634	0.00185028	0.996452	0.0143774	0.231063
unknown protein; Has 30201 Blast hits to 17322 proteins in 780 species: Archae - 12; Bacteria - 1396; Metazoa - 17338; Fungi - 3422; Plants - 5037; Viruses - 0; Other Eukaryotes - 2996 (source: NCBI BLink).	246842_at	0	AT5G26731	similar to unknown protein [Arabidopsis thaliana] (TAIR:AT3G05937.1); similar to At5g26741/At5g26741 [Medicago truncatula] (GB:ABE81791.1)	3.92359	3.74865	6.15809	5.92884	4.24914	3.70642	4.22885	4.97242	-2.20735	0.216532	-0.141665	0.906472	1.44283	2.71854	-0.622851	0.649386	0.000995398	0.947411	0.01426	0.175668
ATWRKY46_WRKY46__WRKY DNA-binding protein 46	263783_at	1	AT2G46400	member of WRKY Transcription Factor; Group III, member of WRKY Transcription Factor; Group III	2.95633	3.2962	5.1266	5.5484	3.79364	4.05906	4.35837	4.01433	-2.21124	0.215948	-0.800087	0.574315	1.15115	2.22091	-0.260004	0.835086	0.000283937	0.0893663	0.0139739	0.466579
ATNAS4_NAS4__nicotianamine synthase 4	259632_at	0	AT1G56430	nicotianamine synthase, putative; Identical to Probable nicotianamine synthase 4 (EC 2.5.1.43) (S-adenosyl-L- methionine:S-adenosyl-L-methionine:S-adenosyl-methionine 3-amino-3- carboxypropyltransferase 4) (NAS4) [Arabidopsis Thaliana] (GB:Q9C7X5); simila	5.62954	5.89067	7.64844	7.60679	3.93283	3.63662	4.29931	6.03771	-1.86751	0.274046	1.97538	3.93232	2.4591	5.49875	-1.38379	0.383212	0.0272948	0.0519941	0.0137342	0.0866133
IGMT2__O-methyltransferase family protein	261449_at	3	AT1G21120	O-methyltransferase, putative; similar to O-methyltransferase, putative [Arabidopsis thaliana] (TAIR:AT1G21100.1); similar to O-methyltransferase, putative [Arabidopsis thaliana] (TAIR:AT1G21110.1); similar to O-methyltransferase, putative [Arabidopsis th	0.727343	1.17169	4.14299	4.28603	2.73115	2.59492	1.17232	2.72355	-3.26499	0.104025	-1.71352	0.304916	2.26658	4.8118	0.7151	1.6416	0.00127259	0.0654566	0.0136825	0.305983
UGT73C7__UDP-glucosyl transferase 73C7	251971_at	6	AT3G53160	UGT73C7 (UDP-glucosyl transferase 73C7); UDP-glycosyltransferase/ transferase, transferring glycosyl groups; similar to UDP-glucoronosyl/UDP-glucosyl transferase family protein [Arabidopsis thaliana] (TAIR:AT2G36770.1); similar to glucosyltransferase-14 [	1.48906	1.7581	2.68605	3.10998	1.75955	1.38742	1.84141	1.70122	-1.27444	0.413386	0.0500934	1.03533	1.12671	2.18359	-0.197827	0.871863	0.00376613	0.987434	0.0125323	0.563992
histone deacetylase-related / HD-related	247557_at	6	AT5G61050	histone deacetylase-related / HD-related; similar to HDA05 (HISTONE DEACETYLASE5), histone deacetylase [Arabidopsis thaliana] (TAIR:AT5G61060.1); similar to HDA1 [Zea mays] (GB:AAP92528.1); contains InterPro domain Histone deacetylase superfamily; (InterP	1.09534	1.21903	2.13594	2.74739	1.0188	1.09867	1.2978	1.3333	-1.28448	0.410519	0.09845	1.07062	1.12612	2.18271	-0.256811	0.836936	0.00349536	0.954835	0.012025	0.446015
Protein of unknown function (DUF506)	267623_at	0	AT2G39650	similar to unknown protein [Arabidopsis thaliana] (TAIR:AT3G07350.1); similar to unknown protein [Oryza sativa (japonica cultivar-group)] (GB:AAP44687.1); similar to expressed protein [Oryza sativa (japonica cultivar-group)] (GB:AAT76408.1); similar to Os	4.14541	4.55099	5.72149	5.89154	4.273	4.32421	4.92456	4.65665	-1.45831	0.36392	0.0496017	1.03498	1.01591	2.02218	-0.492001	0.711038	0.00109717	0.98625	0.0118949	0.119623
Cupredoxin superfamily protein	265482_at	6	AT2G15780	glycine-rich protein; similar to glycine-rich protein [Arabidopsis thaliana] (TAIR:AT2G15770.1); similar to Os06g0216700 [Oryza sativa (japonica cultivar-group)] (GB:NP_001057147.1); similar to major ampullate spidroin 2-2 [Kukulcania hibernalis] (GB:AAT0	1.63204	1.89766	4.24787	4.4574	1.32653	1.64819	3.06079	1.89055	-2.58778	0.166341	0.277489	1.21208	1.87697	3.67302	-0.988304	0.50407	0.00132206	0.875796	0.0117652	0.0944066
RBK1__ROP binding protein kinases 1	250443_at	0	AT5G10520	protein kinase family protein; similar to protein kinase, putative [Arabidopsis thaliana] (TAIR:AT5G65530.1); similar to putative receptor protein kinase PERK1 [Oryza sativa (japonica cultivar-group)] (GB:BAD45880.1); similar to Os06g0663900 [Oryza sativa	5.53522	5.59528	6.78568	7.08664	5.59335	5.83496	5.62308	6.06551	-1.37091	0.386648	-0.1489	0.901938	1.09187	2.1315	-0.13014	0.913743	0.00212815	0.894281	0.0116998	0.697664
exostosin family protein	251594_at	1	AT3G57630	exostosin family protein; similar to exostosin family protein [Arabidopsis thaliana] (TAIR:AT5G22940.1); similar to Os03g0174300 [Oryza sativa (japonica cultivar-group)] (GB:NP_001049126.1); similar to Unknown protein [Oryza sativa (japonica cultivar-grou	4.64112	4.25681	5.52994	5.4	4.0682	4.07326	4.55192	4.00798	-1.016	0.494484	0.378232	1.29975	1.18502	2.27367	-0.209214	0.865008	0.0134728	0.505562	0.0116998	0.55501
ATHCHIB_B-CHI_CHI-B_HCHIB_PR-3_PR3__basic chitinase	256243_at	0	AT3G12500	encodes a basic chitinase involved in ethylene/jasmonic acid mediated signalling pathway during systemic acquired resistance based on expression analyses., encodes a basic chitinase involved in ethylene/jasmonic acid mediated signalling pathway during sys	8.95661	8.78924	11.0701	11.2055	8.77426	8.47298	8.79455	9.91499	-2.26487	0.208069	0.249302	1.18863	1.78302	3.44146	-0.731151	0.602423	0.00198526	0.887965	0.0116523	0.175928
C2H2-type zinc finger family protein	251950_at	5	AT3G53600	zinc finger (C2H2 type) family protein; similar to zinc finger (C2H2 type) family protein (ZAT11) [Arabidopsis thaliana] (TAIR:AT2G37430.1); similar to Zinc finger, C2H2-type [Medicago truncatula] (GB:ABE93962.1); contains InterPro domain Zinc finger, C2H	1.1055	1.00202	2.68865	3.23394	1.26458	1.41253	1.65861	1.94193	-1.90753	0.266548	-0.284789	0.820862	1.16102	2.23616	-0.461718	0.726121	0.000473714	0.669369	0.0109899	0.184045
ATHS83_AtHsp90-1_ATHSP90.1_HSP81-1_HSP81.1_HSP83_HSP90.1__heat shock protein 90.1	248332_at	1	AT5G52640	Arabidopsis thaliana 81 kDA heat shock protein. Sequence analysis revealed that the exons are interrupted by the presence of three introns of 315, 83, and 88 base pairs. 88% similar to HSP81-2 at amino acid level., Arabidopsis thaliana 81 kDA heat shock p	1.93677	2.21571	3.19682	3.49671	1.62602	1.6046	2.43281	1.95982	-1.27053	0.414508	0.460923	1.37642	1.15045	2.21983	-0.581004	0.668498	0.00360686	0.335222	0.0108112	0.100085
Protein kinase superfamily protein	256366_at	0	AT1G66880	serine/threonine protein kinase family protein; similar to serine/threonine protein kinase family protein [Arabidopsis thaliana] (TAIR:AT5G38210.1); similar to wall-associated kinase 4-like [Oryza sativa (japonica cultivar-group)] (GB:BAD82478.1); similar	5.7655	6.01539	7.19565	7.34619	4.87362	5.03285	5.3349	6.20325	-1.38048	0.384092	0.937214	1.91483	1.50184	2.83204	-0.815845	0.568076	0.00889811	0.104219	0.0107769	0.0806264
FAD-binding Berberine family protein	261005_at	4	AT1G26420	FAD-binding domain-containing protein; similar to FAD-binding domain-containing protein [Arabidopsis thaliana] (TAIR:AT1G26410.1); similar to FAD-binding domain-containing protein [Arabidopsis thaliana] (TAIR:AT1G26380.1); similar to FAD-binding domain-co	0.91221	1.10896	3.11716	3.83602	1.32431	1.22469	2.0248	2.26013	-2.46601	0.180991	-0.263916	0.832824	1.33413	2.52123	-0.867964	0.547919	0.000245266	0.770143	0.0107159	0.0442439
Cystathionine beta-synthase (CBS) protein	260413_at	0	AT1G69800	CBS domain-containing protein; similar to CBS domain-containing protein [Arabidopsis thaliana] (TAIR:AT3G48530.1); similar to CBS [Medicago truncatula] (GB:ABE77489.1); contains InterPro domain CBS; (InterPro:IPR000644)	4.27758	4.37796	5.53673	5.95669	4.23184	4.47787	4.69738	4.04856	-1.41894	0.373986	-0.0270881	0.981399	1.37374	2.59142	-0.0181143	0.987523	0.00494299	0.995898	0.0104806	0.970284
BGLU32__beta glucosidase 32	249744_at	6	AT5G24550	glycosyl hydrolase family 1 protein; similar to DIN2 (DARK INDUCIBLE 2), hydrolase, hydrolyzing O-glycosyl compounds [Arabidopsis thaliana] (TAIR:AT3G60140.1); similar to glycosyl hydrolase family 1 protein [Arabidopsis thaliana] (TAIR:AT2G44460.1); simil	0.939194	1.16699	2.38699	3.57369	0.930086	0.944292	1.14145	1.0485	-1.92725	0.26293	0.115901	1.08365	1.88537	3.69447	-0.157785	0.8964	0.00493605	0.97791	0.0100419	0.7836
NAC (No Apical Meristem) domain transcriptional regulator superfamily protein	257846_at	5	AT3G12910	transcription factor; similar to ANAC042 (Arabidopsis NAC domain containing protein 42), transcription factor [Arabidopsis thaliana] (TAIR:AT2G43000.1); similar to putative development regulation gene OsNAC4 protein [Oryza sativa (japonica cultivar-group)	0.96014	1.22548	2.1416	2.53795	1.32013	1.15955	1.33364	1.21242	-1.24696	0.421334	-0.147025	0.903111	1.06675	2.0947	-0.0331914	0.977256	0.00243017	0.881557	0.00956337	0.925407
BEST Arabidopsis thaliana protein match is: plastid movement impaired 2 (TAIR:AT1G66480.1); Has 1807 Blast hits to 1807 proteins in 277 species: Archae - 0; Bacteria - 0; Metazoa - 736; Fungi - 347; Plants - 385; Viruses - 0; Other Eukaryotes - 339 (source: NCBI BLink).	249586_at	5	AT5G37840	similar to PMI2 (plastid movement impaired 2) [Arabidopsis thaliana] (TAIR:AT1G66480.1); similar to At1g66480 [Medicago truncatula] (GB:ABE83549.1)	1.35047	1.62389	3.48823	4.47837	1.38654	1.62485	2.2198	2.28108	-2.49612	0.177253	-0.0185141	0.987249	1.73286	3.32387	-0.744743	0.596774	0.000738219	0.997314	0.00871858	0.136159
ATP-dependent caseinolytic (Clp) protease/crotonase family protein	262619_at	0	AT1G06550	enoyl-CoA hydratase/isomerase family protein; similar to CHY1 (BETA-HYDROXYISOBUTYRYL-COA HYDROLASE 1), 3-hydroxyisobutyryl-CoA hydrolase [Arabidopsis thaliana] (TAIR:AT5G65940.1); similar to Os01g0752200 [Oryza sativa (japonica cultivar-group)] (GB:NP_00	5.93327	6.06317	7.26606	7.18641	5.47029	5.51427	5.70947	6.31683	-1.22802	0.426903	0.505939	1.42005	1.21309	2.31834	-0.520868	0.696952	0.00431618	0.27654	0.00839927	0.134794
MMP__matrix metalloproteinase	264716_at	0	AT1G70170	mutant has Late flowering; Early senescence; Matrix Metalloproteinase	5.66834	5.91007	6.9824	7.37125	5.56388	5.59667	6.19964	5.91209	-1.38762	0.382195	0.208932	1.15583	1.12096	2.17491	-0.475596	0.71917	0.00158806	0.77365	0.00838642	0.137699
C2H2_CZF2_ZAT6__zinc finger of Arabidopsis thaliana 6	245711_at	0	AT5G04340	putative c2h2 zinc finger transcription factor mRNA,, putative c2h2 zinc finger transcription factor mRNA,, putative c2h2 zinc finger transcription factor mRNA,	6.26578	6.44571	7.48299	7.8128	6.26578	6.17761	6.71728	6.38178	-1.29214	0.408344	0.134048	1.09737	1.09836	2.14112	-0.327828	0.796735	0.00197551	0.901011	0.0080218	0.278694
PROPEP3__elicitor peptide 3 precursor	247215_at	0	AT5G64905	PROPEP3 (Elicitor peptide 3 precursor); Identical to Elicitor peptide 3 precursor (PEP3) [Arabidopsis Thaliana] (GB:Q8LAX3); similar to 80C09_18 [Brassica rapa subsp. pekinensis] (GB:AAZ41829.1)	4.39408	5.05064	6.28035	6.48092	4.39494	4.48577	3.58818	4.77717	-1.65828	0.316817	0.282	1.21588	2.19796	4.5883	0.257683	1.19556	0.0165556	0.889711	0.00800921	0.677504
Leucine-rich repeat protein kinase family protein	248570_at	0	AT5G49780	leucine-rich repeat transmembrane protein kinase, putative; similar to leucine-rich repeat transmembrane protein kinase, putative [Arabidopsis thaliana] (TAIR:AT1G79620.1); similar to leucine-rich repeat transmembrane protein kinase, putative [Arabidopsis	5.37236	5.31555	6.24022	6.66209	5.38704	4.90852	5.25825	4.80322	-1.1072	0.464195	0.196178	1.14566	1.42042	2.67663	0.117042	1.08451	0.0140966	0.87192	0.00786388	0.776402
protein kinase family protein / peptidoglycan-binding LysM domain-containing protein	267289_at	0	AT2G23770	protein kinase family protein / peptidoglycan-binding LysM domain-containing protein; similar to protein kinase family protein / peptidoglycan-binding LysM domain-containing protein [Arabidopsis thaliana] (TAIR:AT2G33580.1); similar to Os02g0193000 [Oryza	3.50566	3.74839	5.54164	5.89151	4.07556	3.88335	4.57107	4.70189	-2.08955	0.234954	-0.352429	0.783264	1.0801	2.11418	-0.657026	0.634184	0.000137877	0.428208	0.00776999	0.0442788
Peroxidase superfamily protein	255111_at	0	AT4G08780	peroxidase, putative; Identical to Peroxidase 38 precursor (EC 1.11.1.7) (Atperox P38) (PER38) [Arabidopsis Thaliana] (GB:Q9LDA4); similar to peroxidase, putative [Arabidopsis thaliana] (TAIR:AT4G08770.1); similar to Peroxidase C2 precursor (GB:P17179); c	7.6677	7.48679	9.23181	9.44023	6.16915	5.68457	6.35351	7.68737	-1.75878	0.295499	1.65038	3.13917	2.31558	4.97804	-1.09358	0.468597	0.0155014	0.0505161	0.00774063	0.0990417
AIG1__P-loop containing nucleoside triphosphate hydrolases superfamily protein	260116_at	6	AT1G33960	Identified as a gene that is induced by avirulence gene avrRpt2 and RPS2 after infection with Pseudomonas syringae pv maculicola strain ES4326 carrying avrRpt2	1.03267	0.813066	2.8289	2.66589	0.859337	0.752269	1.68925	0.973086	-1.82453	0.282333	0.117067	1.08453	1.41623	2.66888	-0.525363	0.694784	0.00116002	0.95076	0.00764822	0.18047
Concanavalin A-like lectin protein kinase family protein	266282_at	4	AT2G29220	lectin protein kinase, putative; similar to lectin protein kinase, putative [Arabidopsis thaliana] (TAIR:AT2G29250.1); similar to putative receptor-type protein kinase LRK1 [Oryza sativa (japonica cultivar-group)] (GB:BAC24925.1); contains InterPro domain	1.49935	1.93336	4.7621	4.99662	2.58256	2.8944	2.69448	3.55157	-3.16301	0.111645	-1.02212	0.492391	1.75634	3.37839	-0.384547	0.766019	0.000193179	0.103524	0.00764822	0.418937
WNK7__Protein kinase superfamily protein	260771_at	0	AT1G49160	Encodes a member of the WNK family (9 members in all) of protein kinases, the structural design of which is clearly distinct from those of other known protein kinases, such as receptor-like kinases and mitogen-activated protein kinases. Its	4.84925	4.83967	6.37393	6.61016	4.45148	4.52853	4.69975	5.43214	-1.64758	0.319175	0.35446	1.27851	1.4261	2.68719	-0.57594	0.670849	0.00195666	0.607005	0.00738191	0.145084
anac016_NAC016__NAC domain containing protein 16	262542_at	0	AT1G34180	ANAC016 (Arabidopsis NAC domain containing protein 16); similar to ANAC017 (Arabidopsis NAC domain containing protein 17), transcription factor [Arabidopsis thaliana] (TAIR:AT1G34190.1); similar to nam-like protein 7 [Petunia x hybrida] (GB:AAM34770.1); c	5.65341	5.56698	6.86567	7.04855	4.86584	4.687	4.82166	5.74604	-1.34691	0.393132	0.83378	1.78235	1.67326	3.18934	-0.507433	0.703473	0.0112731	0.163478	0.00736006	0.261322
BGLU45__beta-glucosidase 45	264433_at	0	AT1G61810	BGLU45; hydrolase, hydrolyzing O-glycosyl compounds; similar to BGLU46, hydrolase, hydrolyzing O-glycosyl compounds [Arabidopsis thaliana] (TAIR:AT1G61820.1); similar to Glycoside hydrolase, family 1 [Medicago truncatula] (GB:ABE77795.1); contains InterPr	2.23729	2.09836	4.07766	3.82992	2.03688	2.06498	2.73737	3.06346	-1.78596	0.289982	0.116894	1.0844	1.05337	2.07537	-0.849488	0.554982	0.000242843	0.914473	0.00708441	0.0137155
ATH5_ATTRX5_LIV1_TRX5__thioredoxin H-type 5	260943_at	0	AT1G45145	encodes a cytosolic thioredoxin that reduces disulfide bridges of target proteins by the reversible formation of a disulfide bridge between two neighboring Cys residues present in the active site. Thioredoxins have been found to regulate a variety of biol	9.19294	8.90113	10.2145	10.4919	9.19317	8.98006	8.7303	9.26579	-1.30616	0.404396	-0.039581	0.972937	1.35515	2.55823	0.0885659	1.06331	0.00448111	0.992496	0.00705935	0.819045
RPM1-interacting protein 4 (RIN4) family protein	252364_at	0	AT3G48450	nitrate-responsive NOI protein, putative; similar to nitrate-responsive NOI protein, putative [Arabidopsis thaliana] (TAIR:AT5G63270.1); similar to Os04g0620600 [Oryza sativa (japonica cultivar-group)] (GB:NP_001053908.1); similar to Nitrate-induced NOI [	4.51813	5.18173	6.0596	6.26549	4.4574	4.28292	3.30524	4.47755	-1.31261	0.402591	0.479773	1.39452	2.27115	4.82708	0.478765	1.39355	0.0438173	0.69772	0.00696182	0.426593
RING/U-box superfamily protein	265853_at	6	AT2G42360	zinc finger (C3HC4-type RING finger) family protein; Identical to RING-H2 finger protein ATL2L (ATL2L) [Arabidopsis Thaliana] (GB:Q9SLC3); similar to zinc finger (C3HC4-type RING finger) family protein [Arabidopsis thaliana] (TAIR:AT2G42350.1); similar to	1.64614	1.73038	3.54925	3.75884	1.68102	1.65799	2.77855	2.43404	-1.96578	0.256	0.0187602	1.01309	1.04775	2.0673	-0.936796	0.522392	0.000135458	0.995898	0.00667648	0.00839498
CML37_CML39__calmodulin like 37	249197_at	1	AT5G42380	calmodulin-related protein, putative; similar to calcium-binding EF hand family protein [Arabidopsis thaliana] (TAIR:AT1G76650.1); similar to regulator of gene silencing [Lycopersicon esculentum] (GB:AAT65969.1); contains InterPro domain EF-Hand type; (In	1.43498	1.52435	3.74113	3.9	1.3686	2.17685	1.92041	2.35458	-2.3409	0.197387	-0.293066	0.816166	1.68307	3.2111	-0.36477	0.776593	0.000619274	0.778942	0.00651529	0.405796
OPCL1__OPC-8:0 CoA ligase1	259518_at	0	AT1G20510	OPCL1 (OPC-8:0 COA LIGASE1); 4-coumarate-CoA ligase; similar to 4-coumarate--CoA ligase family protein / 4-coumaroyl-CoA synthase family protein [Arabidopsis thaliana] (TAIR:AT1G20480.1); similar to 4-coumarate--CoA ligase family protein / 4-coumaroyl-CoA	5.05905	4.93863	5.92717	6.08233	4.85757	4.47335	4.94449	4.91628	-1.00591	0.497956	0.333376	1.25996	1.07436	2.10579	-0.264922	0.832244	0.004713	0.433665	0.00645182	0.343479
APS3__Pseudouridine synthase/archaeosine transglycosylase-like family protein	245254_at	1	AT4G14680	ATP sulfurylase	4.96328	4.58641	5.97232	6.33816	4.65001	4.72669	4.90251	5.0217	-1.3804	0.384113	0.086494	1.06179	1.19313	2.28649	-0.273758	0.827162	0.00165906	0.959045	0.00643966	0.377419
PLDGAMMA3__phospholipase D gamma 3	254894_at	0	AT4G11840	member of C2-PLD subfamily	4.34572	4.38952	5.75874	5.96693	4.55087	4.56302	4.1619	4.81882	-1.49521	0.354728	-0.189322	0.877018	1.37248	2.58915	0.0665877	1.04724	0.00219278	0.858145	0.00631594	0.867061
ATMC8_AtMCP2e_MC8_MCP2e__metacaspase 8	262731_at	2	AT1G16420	latex-abundant protein, putative (AMC8) / caspase family protein; similar to latex-abundant protein, putative (AMC4) / caspase family protein [Arabidopsis thaliana] (TAIR:AT1G79310.1); similar to metacaspase 1 [Lycopersicon esculentum] (GB:AAM51555.1); co	2.16668	1.98523	3.04303	3.55738	1.63925	1.50935	2.12511	1.70764	-1.22425	0.428021	0.50166	1.41584	1.38383	2.60961	-0.342075	0.788906	0.00605434	0.324697	0.00631594	0.33942
Heavy metal transport/detoxification superfamily protein	248327_at	0	AT5G52750	heavy-metal-associated domain-containing protein; similar to heavy-metal-associated domain-containing protein [Arabidopsis thaliana] (TAIR:AT5G52760.1); similar to unknown [Populus tremuloides] (GB:AAO63778.1); contains InterPro domain Heavy metal transpo	3.06747	2.68971	5.84951	5.66882	3.54267	3.3819	4.21246	4.67394	-2.88057	0.135788	-0.583695	0.667252	1.31597	2.48969	-0.980911	0.50666	6.27963e-05	0.202834	0.00630787	0.0171853
CYP706A1__cytochrome P450, family 706, subfamily A, polypeptide 1 CYP706A2__cytochrome P450, family 706, subfamily A, polypeptide 2	254331_s_at	0	At4g22690 At4g22710	CYP706A1__cytochrome P450, family 706, subfamily A, polypeptide 1	7.01373	7.1127	9.16226	9.26653	7.1738	7.24301	6.88366	7.89361	-2.15118	0.225129	-0.145187	0.904262	1.82576	3.54493	-0.180233	0.882561	0.00141675	0.950042	0.00620696	0.711347
SQE6__squalene monoxygenase 6	249775_at	6	AT5G24160	squalene monooxygenase 1,2 / squalene epoxidase 1,2 (SQP1,2); Identical to Squalene monooxygenase 1,2 (EC 1.14.99.7) (Squalene epoxidase 1,2) (SE 1,2) (SQP1,2) [Arabidopsis Thaliana] (GB:O65402); similar to SQP1 (Squalene monooxygenase 1) [Arabidopsis tha	1.08103	1.63461	2.53577	2.77003	1.15962	1.32354	1.32145	1.34843	-1.29508	0.407515	0.11624	1.08391	1.31796	2.49313	-0.0933557	0.93734	0.003253	0.939005	0.00581085	0.793316
DIN11__2-oxoglutarate (2OG) and Fe(II)-dependent oxygenase superfamily protein	252265_at	4	AT3G49620	encodes a protein similar to 2-oxoacid-dependent dioxygenase. Expression is induced after 24 hours of dark treatment, in senescing leaves and treatment with exogenous photosynthesis inhibitor. Induction of gene expression was suppressed in excised leaves	1.10788	1.36812	3.60092	4.3422	1.3703	1.21981	2.44487	1.97461	-2.73356	0.150355	-0.0570531	0.961226	1.76182	3.39125	-0.914686	0.530459	0.000265578	0.990113	0.00519536	0.055943
CML41__calmodulin-like 41	252136_at	4	AT3G50770	calmodulin-related protein, putative; Identical to Calmodulin-like protein 41 (CML41) [Arabidopsis Thaliana] (GB:Q8L3R2;GB:Q9SVM1); similar to calcium-binding EF hand family protein [Arabidopsis thaliana] (TAIR:AT1G76650.1); similar to calmodulin-like pro	1.76639	1.94811	3.98198	4.49161	2.14328	1.74086	2.8056	2.8289	-2.37955	0.19217	-0.0848257	0.942898	1.41954	2.67501	-0.875179	0.545186	0.000175028	0.970268	0.00511784	0.0302322
ATCNGC3_CNGC3_CNGC3.C__cyclic nucleotide gated channel 3 ATCNGC11_CNGC11_CNGC11__cyclic nucleotide-gated channels	263776_s_at	0	At2g46430 At2g46440	ATCNGC3_CNGC3_CNGC3.C__cyclic nucleotide gated channel 3	3.93722	4.05857	5.28942	5.43226	3.92203	3.56655	3.63605	4.19534	-1.36295	0.388787	0.253605	1.19218	1.44515	2.72291	-0.171405	0.887977	0.00341066	0.748932	0.00504708	0.637691
transcription factor-related	254634_at	3	AT4G18650	transcription factor-related; similar to ZW2 [Arabidopsis thaliana] (TAIR:AT1G58330.1); similar to predicted protein [Gossypium hirsutum] (GB:AAT64037.1)	2.6592	2.78462	4.48766	4.48598	2.74544	2.44543	3.33814	2.72502	-1.76491	0.294245	0.126477	1.09162	1.45524	2.74202	-0.436148	0.739105	0.000958862	0.937719	0.00499937	0.227898
Aldolase-type TIM barrel family protein	263807_at	0	AT2G04400	indole-3-glycerol phosphate synthase (IGPS); Identical to Indole-3-glycerol phosphate synthase, chloroplast precursor (EC 4.1.1.48) (IGPS) [Arabidopsis Thaliana] (GB:P49572;GB:Q8LBV5;GB:Q9SJC9); similar to indole-3-glycerol phosphate synthase, putative [A	6.07509	5.78232	7.35684	7.57988	6.17187	6.12872	5.55992	6.2407	-1.53965	0.343968	-0.221593	0.857618	1.56805	2.96503	0.249987	1.1892	0.00273599	0.832672	0.00495856	0.515721
unknown protein; FUNCTIONS IN: molecular_function unknown; INVOLVED IN: biological_process unknown; LOCATED IN: mitochondrion; EXPRESSED IN: 7 plant structures; EXPRESSED DURING: 4 anthesis, C globular stage, petal differentiation and expansion stage; Has 106 Blast hits to 103 proteins in 21 species: Archae - 0; Bacteria - 5; Metazoa - 0; Fungi - 4; Plants - 87; Viruses - 0; Other Eukaryotes - 10…	263282_at	0	AT2G14095	similar to Peptidase A11B, Ty1 A and B [Medicago truncatula] (GB:ABE93074.1)	3.58036	3.8896	5.12423	5.06908	4.0982	3.88822	3.93402	4.04685	-1.36167	0.389131	-0.258229	0.836114	1.10622	2.1528	0.00277236	1.00192	0.00086892	0.585933	0.00495102	0.992641
Heavy metal transport/detoxification superfamily protein	259251_at	0	AT3G07600	heavy-metal-associated domain-containing protein; similar to heavy-metal-associated domain-containing protein [Arabidopsis thaliana] (TAIR:AT5G48290.1); similar to heavy metal-associated domain, putative [Medicago truncatula] (GB:ABE90826.1); similar to O	5.65234	5.70687	6.66154	6.87395	5.27656	5.32438	5.39605	5.7924	-1.08814	0.470367	0.379135	1.30056	1.17352	2.25561	-0.293757	0.815775	0.00352335	0.359055	0.0048744	0.30424
AtHsp70-2_Hsp70-2__Heat shock protein 70 (Hsp 70) family protein	250994_at	6	AT5G02490	heat shock cognate 70 kDa protein 2 (HSC70-2) (HSP70-2); Identical to Heat shock cognate 70 kDa protein 2 (Hsc70.2) (HSC70-2) [Arabidopsis Thaliana] (GB:P22954;GB:Q9LZ53); similar to HSP70 (heat shock protein 70), ATP binding [Arabidopsis thaliana] (TAIR:	4.59307	4.5432	6.34191	6.69262	4.92312	4.75465	5.4545	5.20463	-1.94913	0.258973	-0.270747	0.82889	1.1877	2.2779	-0.490678	0.71169	0.000177337	0.598345	0.00481488	0.105201
Concanavalin A-like lectin protein kinase family protein	266281_at	6	AT2G29250	lectin protein kinase, putative; similar to lectin protein kinase, putative [Arabidopsis thaliana] (TAIR:AT2G29220.1); similar to putative receptor-type protein kinase LRK1 [Oryza sativa (japonica cultivar-group)] (GB:BAC24925.1); contains InterPro domain	0.896844	1.27757	2.72269	3.33579	1.24977	1.73758	1.23257	1.35381	-1.94203	0.26025	-0.406467	0.754469	1.73605	3.33122	0.200489	1.14909	0.00133037	0.575913	0.00472429	0.640717
unknown protein; FUNCTIONS IN: molecular_function unknown; INVOLVED IN: biological_process unknown; BEST Arabidopsis thaliana protein match is: unknown protein (TAIR:AT2G32210.1); Has 74 Blast hits to 74 proteins in 7 species: Archae - 0; Bacteria - 0; Metazoa - 0; Fungi - 0; Plants - 74; Viruses - 0; Other Eukaryotes - 0 (source: NCBI BLink). unknown protein; BEST Arabidopsis thaliana protein ma…	265670_s_at	0	At2g32190 At2g32210	unknown protein; FUNCTIONS IN: molecular_function unknown; INVOLVED IN: biological_process unknown; BEST Arabidopsis thaliana protein match is: unknown protein (TAIR:AT2G32210.1); Has 74 Blast hits to 74 proteins in 7 species: Archae - 0; Bacteria - 0; Metazoa - 0; Fungi - 0; Plants - 74; Viruses - 0; Other Eukaryotes - 0 (source: NCBI BLink).	4.62508	4.65782	7.55822	7.61286	4.58248	4.61039	5.09258	6.13107	-2.94409	0.129939	0.0450141	1.03169	1.97371	3.92778	-1.01539	0.494695	0.000289403	0.993453	0.00472429	0.0531438
IGMT3__O-methyltransferase family protein IGMT2__O-methyltransferase family protein	261450_s_at	1	At1g21110 At1g21120	O-methyltransferase family protein	3.19835	2.82886	5.01475	5.12684	3.06553	2.886	2.06731	3.29684	-2.05719	0.240284	0.0378432	1.02658	2.38872	5.23692	0.293689	1.22577	0.00478449	0.996452	0.00460109	0.615814
ATBCB_BCB_BCB_SAG14__blue-copper-binding protein	246099_at	4	AT5G20230	Al-stress-induced gene, Al-stress-induced gene, Al-stress-induced gene	2.70887	2.2709	4.71111	4.95402	2.80576	2.72179	3.40859	3.61763	-2.34268	0.197144	-0.273889	0.827087	1.31945	2.49571	-0.749339	0.594876	0.000108794	0.641069	0.00431836	0.0348089
Nucleotide-diphospho-sugar transferase family protein	249021_at	1	AT5G44820	similar to unknown protein [Arabidopsis thaliana] (TAIR:AT4G19970.1); similar to H0307D04.3 [Oryza sativa (indica cultivar-group)] (GB:CAH66858.1); contains domain (Trans)glycosidases (SSF51445); contains domain PENTATRICOPEPTIDE REPEAT-CONTAINING PROTEIN	2.05788	1.93929	3.80345	3.28967	1.49864	1.51147	1.74308	2.23816	-1.54798	0.341989	0.493528	1.40788	1.55594	2.94025	-0.485564	0.714218	0.00213386	0.348554	0.00427052	0.193979
MAKR4__unknown protein; BEST Arabidopsis thaliana protein match is: unknown protein (TAIR:AT2G37380.1); Has 184 Blast hits to 178 proteins in 53 species: Archae - 0; Bacteria - 58; Metazoa - 9; Fungi - 0; Plants - 103; Viruses - 0; Other Eukaryotes - 14 (source: NCBI BLink).	266974_at	1	AT2G39370	similar to unknown protein [Arabidopsis thaliana] (TAIR:AT2G37380.1); similar to hypothetical protein [Oryza sativa (japonica cultivar-group)] (GB:AAT39179.1)	3.89207	3.74869	5.0004	5.01863	3.29625	2.80667	3.12685	3.6846	-1.18913	0.438566	0.768919	1.70399	1.60378	3.0394	-0.354267	0.782267	0.00896266	0.124127	0.00426143	0.347474
SULTR3;4__sulfate transporter 3;4	258287_at	1	AT3G15990	Encodes sulfate transporter Sultr3;4.	2.88084	2.6571	4.44093	4.32186	2.44906	2.29278	2.98178	3.33538	-1.61242	0.327049	0.398053	1.31773	1.22281	2.33401	-0.787661	0.579283	0.000474714	0.330708	0.00426118	0.0211066
HSP20-like chaperones superfamily protein	248434_at	3	AT5G51440	23.5 kDa mitochondrial small heat shock protein (HSP23.5-M); similar to ATHSP23.6-MITO (MITOCHONDRION-LOCALIZED SMALL HEAT SHOCK PROTEIN 23.6) [Arabidopsis thaliana] (TAIR:AT4G25200.1); similar to LMW heat shock protein [Euphorbia esula] (GB:AAF37726.1);	2.07104	2.05227	3.19624	2.96969	1.05181	1.2866	1.82758	2.04097	-1.02131	0.492669	0.892448	1.85632	1.14869	2.21712	-0.765069	0.588425	0.00359396	0.0197611	0.00418311	0.0181329
CIPK9_PKS6_SnRK3.12__CBL-interacting protein kinase 9	261581_at	6	AT1G01140	Encodes a CBL-interacting protein kinase with similarity to SOS2, Encodes a CBL-interacting protein kinase with similarity to SOS2, Encodes a CBL-interacting protein kinase with similarity to SOS2	1.28613	1.6009	4.40642	5.2046	1.16217	1.20526	2.75871	1.67467	-3.36199	0.0972612	0.259805	1.19732	2.58882	6.01605	-1.03298	0.4887	0.000497221	0.907696	0.00410903	0.104315
TRP3_TSA1__tryptophan synthase alpha chain	251847_at	0	AT3G54640	Catalyzes the conversion of indole-3-glycerolphosphate to indole, the penultimate reaction in the biosynthesis of tryptophan. Functions as a heterocomplex with tryptophan synthase beta subunit (TSA2)., Catalyzes the conversion of indole-3-glycerolphosphat	6.62706	6.43514	8.44401	8.73934	6.7143	6.60857	6.66971	7.30268	-2.06058	0.23972	-0.13034	0.913616	1.60548	3.04298	-0.324756	0.798434	0.000486231	0.937719	0.00380603	0.37894
unknown protein; FUNCTIONS IN: molecular_function unknown; INVOLVED IN: response to karrikin; LOCATED IN: endomembrane system; EXPRESSED IN: cotyledon, hypocotyl, leaf; EXPRESSED DURING: LP.04 four leaves visible; BEST Arabidopsis thaliana protein match is: unknown protein (TAIR:AT2G23270.1); Has 30201 Blast hits to 17322 proteins in 780 species: Archae - 12; Bacteria - 1396; Metazoa - 17338; Fun…	253044_at	6	AT4G37290	similar to unknown protein [Arabidopsis thaliana] (TAIR:AT2G23270.1)	1.72168	1.76815	3.19106	3.76444	1.67562	1.41151	2.04839	1.80372	-1.73283	0.30086	0.201351	1.14977	1.5517	2.93162	-0.382489	0.767113	0.000978584	0.835042	0.00359441	0.279355
transmembrane receptors	265723_at	4	AT2G32140	transmembrane receptor; similar to ATPP2-A5, transmembrane receptor [Arabidopsis thaliana] (TAIR:AT1G65390.2); similar to TIR; Disease resistance protein [Medicago truncatula] (GB:ABD28631.1); contains InterPro domain Toll-Interleukin receptor; (InterPro:	1.68019	1.5675	3.61859	3.954	1.90165	1.53828	2.35838	2.50975	-2.16245	0.223377	-0.0961231	0.935544	1.35223	2.55306	-0.714098	0.609586	0.000142066	0.948306	0.00357754	0.0388183
ABCC13_ATMRP11_MRP11__multidrug resistance-associated protein 11	266038_at	0	AT2G07680	member of MRP subfamily, member of MRP subfamily	3.2083	3.53575	4.50974	4.57738	3.26048	3.07081	3.3923	3.28116	-1.17153	0.44395	0.206388	1.1538	1.20683	2.30829	-0.171091	0.888171	0.00192455	0.722712	0.00349544	0.531144
NAPRT2__nicotinate phosphoribosyltransferase 2	267132_at	0	AT2G23420	nicotinate phosphoribosyltransferase family protein / NAPRTase family protein; similar to nicotinate phosphoribosyltransferase [Arabidopsis thaliana] (TAIR:AT4G36940.1); similar to B0222C05.1 [Oryza sativa (indica cultivar-group)] (GB:CAH66393.1); similar	4.63746	4.79676	6.31535	6.20362	4.3695	4.3068	4.90787	5.23234	-1.54238	0.343319	0.378963	1.30041	1.18938	2.28055	-0.731955	0.602088	0.000410973	0.316678	0.00349359	0.0211985
ACS6_ATACS6__1-aminocyclopropane-1-carboxylic acid (acc) synthase 6	254926_at	0	AT4G11280	encodes a a member of the 1-aminocyclopropane-1-carboxylate (ACC) synthase (S-adenosyl-L-methionine methylthioadenosine-lyase, EC 4.4.1.14) gene family, encodes a a member of the 1-aminocyclopropane-1-carboxylate (ACC) synthase (S-adenosyl-L-methionine me	5.91981	5.98917	7.3355	7.64288	5.92579	5.91246	6.31464	6.38916	-1.5347	0.34515	0.0353589	1.02481	1.13729	2.19968	-0.432772	0.740837	0.000317494	0.988951	0.00337633	0.10513
S-locus lectin protein kinase family protein	264757_at	0	AT1G61360	S-locus lectin protein kinase family protein; similar to S-locus protein kinase, putative [Arabidopsis thaliana] (TAIR:AT1G61390.1); similar to S-locus protein kinase, putative [Arabidopsis thaliana] (TAIR:AT1G11280.2); similar to S-locus protein kinase,	6.1487	6.19764	7.66844	7.8971	5.73881	5.83362	5.89701	6.52269	-1.6096	0.32769	0.386952	1.30763	1.57292	2.97506	-0.423633	0.745545	0.0013882	0.486201	0.0033323	0.232835
MAN1__Glycosyl hydrolase superfamily protein	259442_at	0	AT1G02310	glycosyl hydrolase family protein 5 / cellulase family protein / (1-4)-beta-mannan endohydrolase, putative; similar to (1-4)-beta-mannan endohydrolase, putative [Arabidopsis thaliana] (TAIR:AT5G66460.1); similar to (1-4)-beta-mannan endohydrolase [Coffea	2.29613	2.28419	4.12476	4.35044	1.87056	2.04652	2.67898	3.09172	-1.94744	0.259275	0.33162	1.25843	1.35225	2.5531	-0.92681	0.52602	0.00021652	0.482345	0.00316447	0.0123969
Plant invertase/pectin methylesterase inhibitor superfamily protein	252437_at	1	AT3G47380	invertase/pectin methylesterase inhibitor family protein; similar to invertase/pectin methylesterase inhibitor family protein / DC 1.2 homolog (FL5-2I22) [Arabidopsis thaliana] (TAIR:AT5G62350.1); similar to putative ripening-related protein [Vitis vinife	2.45568	2.49014	3.64771	3.70348	2.17763	2.32083	2.4299	1.79525	-1.20268	0.434467	0.223678	1.16771	1.56302	2.95471	0.136659	1.09936	0.00541327	0.790172	0.00310724	0.699785
MATE efflux family protein	248335_at	0	AT5G52450	MATE efflux protein-related; similar to MATE efflux family protein [Arabidopsis thaliana] (TAIR:AT2G34360.1); similar to MATE efflux family protein [Arabidopsis thaliana] (TAIR:AT1G73700.1); similar to Os04g0373400 [Oryza sativa (japonica cultivar-group)]	4.81184	4.91241	6.33196	6.37636	4.48167	4.41176	5.34412	5.05087	-1.49203	0.355511	0.415411	1.33368	1.15667	2.22942	-0.750777	0.594283	0.000365484	0.227303	0.00305637	0.0152268
CYP71A28__cytochrome P450, family 71, subfamily A, polypeptide 28	254513_at	1	AT4G20235	pseudogene of cytochrome P450	1.63169	1.56426	2.62018	2.69082	1.55497	1.44863	1.60294	1.64583	-1.05753	0.480455	0.0961749	1.06894	1.03112	2.04361	-0.122583	0.918541	0.00125611	0.909623	0.00303027	0.591196
APR3_ATAPR3_PRH-26_PRH26__APS reductase 3	254343_at	0	AT4G21990	Encodes a protein disulfide isomerase-like (PDIL) protein, a member of a multigene family within the thioredoxin (TRX) superfamily. This protein also belongs to the adenosine 5'-phosphosulfate reductase-like (APRL) group., Encodes a protein disulfide iso	5.20371	5.17329	7.26811	7.53485	5.46193	5.29007	6.2404	6.23954	-2.21297	0.215689	-0.187498	0.878127	1.16151	2.23691	-0.863969	0.549439	5.30086e-05	0.734312	0.00295659	0.0083766
	257363_at	5	257363_at		2.41727	2.5739	5.20414	5.30398	2.55932	3.11144	3.29312	3.76476	-2.75847	0.14778	-0.339797	0.790152	1.72512	3.30607	-0.693557	0.618328	0.000119234	0.620253	0.0029451	0.0828247
Peroxidase superfamily protein	261474_at	6	AT1G14540	anionic peroxidase, putative; Identical to Peroxidase 4 precursor (EC 1.11.1.7) (Atperox P4) (ATP46) (PER4) [Arabidopsis Thaliana] (GB:Q9LE15); similar to anionic peroxidase, putative [Arabidopsis thaliana] (TAIR:AT1G14550.1); similar to Lignin-forming an	2.73299	2.43438	4.46095	4.87926	3.00406	3.07499	2.51914	3.1531	-2.08642	0.235464	-0.455841	0.729085	1.83399	3.56521	0.203406	1.15141	0.00069187	0.464743	0.0029451	0.616827
RING/U-box superfamily protein	255074_at	0	AT4G09100	zinc finger (C3HC4-type RING finger) family protein; Identical to RING-H2 finger protein ATL4A (ATL4A) [Arabidopsis Thaliana] (GB:Q9M0R7;GB:Q4TU19); similar to zinc finger (C3HC4-type RING finger) family protein [Arabidopsis thaliana] (TAIR:AT2G35000.1);	3.79601	3.44877	6.09392	6.4908	3.80455	3.83471	3.9421	4.67423	-2.66997	0.15713	-0.197239	0.872218	1.9842	3.95642	-0.488536	0.712748	0.000269784	0.893295	0.00283452	0.256724
Plant invertase/pectin methylesterase inhibitor superfamily protein Plant invertase/pectin methylesterase inhibitor superfamily protein	248823_s_at	6	At5g46950 At5g46960	Plant invertase/pectin methylesterase inhibitor superfamily protein	0.627197	0.872988	2.48222	2.44755	0.918654	0.751814	1.34231	1.22548	-1.71479	0.304647	-0.0851417	0.942692	1.18098	2.26732	-0.448662	0.732722	0.000177273	0.942275	0.00277175	0.0944166
ABCC12_ATMRP13_MRP13__multidrug resistance-associated protein 13 ABCC11_ATMRP12_MRP12__multidrug resistance-associated protein 12	256308_s_at	1	At1g30410 At1g30420	ATMRP13_MRP13__multidrug resistance-associated protein 13	4.83651	4.73372	6.03488	6.1638	4.23013	4.01445	4.53672	4.93278	-1.31422	0.402142	0.66282	1.58317	1.36459	2.57503	-0.612451	0.654085	0.00155949	0.0857043	0.00274488	0.0559714
	265709_at	6	AT2G03540	similar to unknown protein [Arabidopsis thaliana] (TAIR:AT4G11710.1); similar to hypothetical protein 23.t00046 [Brassica oleracea] (GB:ABD65629.1); contains domain REVERSE TRANSCRIPTASES (PTHR19446); contains domain gb def: Hypothetical protein At2g15600	1.63227	1.65419	3.09461	2.91702	1.39179	1.61323	1.8818	1.81	-1.36258	0.388886	0.140725	1.10246	1.15991	2.23444	-0.343393	0.788186	0.000524807	0.838004	0.00272241	0.175658
Protein of unknown function, DUF538	249652_at	0	AT5G37070	similar to unknown protein [Arabidopsis thaliana] (TAIR:AT3G08890.2); similar to Protein of unknown function, DUF538 [Medicago truncatula] (GB:ABE91533.1); contains InterPro domain Protein of unknown function DUF538; (InterPro:IPR007493)	7.11843	7.16936	8.0826	8.25587	6.6937	6.562	7.07298	7.00144	-1.02534	0.491295	0.516047	1.43003	1.13202	2.19166	-0.40936	0.752957	0.00190476	0.0995219	0.00248443	0.10137
MADS-box family protein	256285_at	2	AT3G12510	similar to AGL56 (AGAMOUS LIKE-56), DNA binding / transcription factor [Arabidopsis thaliana] (TAIR:AT1G60880.1); similar to At3g12510-like protein [Boechera stricta] (GB:ABB89768.1); contains domain MADS BOX PROTEIN (PTHR11945); contains domain MADS BOX	3.21315	3.15322	5.17925	5.36134	3.03983	3.12076	3.50374	4.0207	-2.08711	0.235352	0.102889	1.07392	1.50807	2.84429	-0.681927	0.623332	0.000194126	0.946286	0.00243648	0.0495912
LOG8__Putative lysine decarboxylase family protein	250346_at	0	AT5G11950	Identical to Lysine decarboxylase-like protein At5g11950 [Arabidopsis Thaliana] (GB:Q84MC2;GB:Q570P8;GB:Q9LYH8); similar to unknown protein [Arabidopsis thaliana] (TAIR:AT2G37210.1); similar to Conserved hypothetical protein 730 [Medicago truncatula] (GB:	6.01827	5.8844	6.94702	7.01985	5.24356	5.18799	5.86874	5.88068	-1.0321	0.488998	0.735561	1.66505	1.10873	2.15655	-0.658936	0.633345	0.00146026	0.0216009	0.00223946	0.0165262
ATSUC2_SUC2_SUT1__sucrose-proton symporter 2	264204_at	0	AT1G22710	Encodes for a high-affinity transporter essential for phloem loading and long-distance transport. A major sucrose transporter, AtSUC2 can also transport a wide range of physiological and synthetic glucose conjugates with both &#945;- or &#946;-linkage.,	5.35643	5.14824	6.71143	6.80483	5.56278	5.35066	5.53711	5.51685	-1.5058	0.352136	-0.204386	0.867908	1.23115	2.34755	-0.0702577	0.952468	0.000336216	0.687472	0.00222623	0.793233
	253186_at	0	253186_at		3.6587	3.64427	5.20685	5.55613	3.17693	3.52084	3.77169	3.97585	-1.73	0.301451	0.302598	1.23336	1.50772	2.84361	-0.52488	0.695017	0.000465022	0.56096	0.00217975	0.103825
ABCG40_ATABCG40_ATPDR12_PDR12__pleiotropic drug resistance 12	261763_at	5	AT1G15520	ABC transporter family involved in resistant to lead. Localizes to plasma membrane. Upregulated by lead. Expressed in leaves, flowers. Not expressed in roots., ABC transporter family involved in resistant to lead. Localizes to plasma membrane. Upregulated	1.9286	1.81409	2.87846	3.0484	1.8575	1.89678	1.38655	1.75585	-1.09209	0.469082	-0.00579702	0.99599	1.39223	2.62485	0.305942	1.23623	0.00301164	0.999679	0.00199179	0.273069
SIB2__VQ motif-containing protein	267084_at	0	AT2G41180	sigA-binding protein-related; similar to SIB1 (SIGMA FACTOR BINDING PROTEIN 1), binding [Arabidopsis thaliana] (TAIR:AT3G56710.1); similar to VQ [Medicago truncatula] (GB:ABE93011.1); contains InterPro domain VQ; (InterPro:IPR008889)	3.97882	3.77425	6.04904	6.38922	3.95905	3.98202	4.88429	4.79032	-2.3426	0.197155	-0.0939985	0.936922	1.38182	2.60598	-0.866774	0.548372	5.89603e-05	0.940034	0.0019132	0.0113633
GLIP4__GDSL-motif lipase 4	258364_at	1	AT3G14225	Contains lipase signature motif and GDSL domain.	2.50262	2.80688	4.14145	4.43301	2.67746	2.88948	2.77952	2.8289	-1.63248	0.322532	-0.128722	0.914641	1.48302	2.79534	-0.0207387	0.985728	0.000473714	0.902251	0.00181379	0.952032
Pectinacetylesterase family protein	259033_at	0	At3g09405	Pectinacetylesterase family protein	3.58817	3.97179	5.24683	5.24921	3.51271	3.94884	3.21597	3.58479	-1.46804	0.361474	0.0492111	1.0347	1.84764	3.59911	0.330393	1.25736	0.00237632	0.989047	0.00161682	0.351304
Glycosyl hydrolase family protein with chitinase insertion domain Glycosyl hydrolase family protein with chitinase insertion domain	254540_s_at	4	At4g19770 At4g19800	Glycosyl hydrolase family protein with chitinase insertion domain	1.93326	2.14643	3.17219	3.17219	1.34388	1.0557	1.72759	1.27918	-1.13234	0.456174	0.840055	1.79012	1.6688	3.1795	-0.303598	0.810229	0.00506107	0.049942	0.00160195	0.341575
CW9__Disease resistance protein (CC-NBS-LRR class) family	262126_at	4	AT1G59620	Encodes CW9.	2.23449	2.07435	3.38237	3.18648	0.999806	1.35531	1.83169	1.54209	-1.13	0.456915	0.976865	1.96818	1.59753	3.02625	-0.509334	0.702547	0.00400095	0.022737	0.00159471	0.110661
CYP81D1_CYP91A1__cytochrome p450 81d1	246620_at	3	AT5G36220	member of CYP81D, member of CYP81D	2.02454	2.21971	3.98168	4.02632	1.5903	1.37605	2.54669	2.02523	-1.88188	0.271331	0.638954	1.5572	1.71804	3.28989	-0.802792	0.573239	0.000412416	0.140631	0.00157434	0.0320156
ATCHX18_CHX18__cation/H+ exchanger 18	249255_at	1	AT5G41610	member of Putative Na+/H+ antiporter family, member of Putative Na+/H+ antiporter family	2.86576	2.53113	4.50596	4.91318	2.47489	2.09711	2.59341	2.93006	-2.01112	0.24808	0.412445	1.33094	1.94784	3.85795	-0.47573	0.719103	0.000551291	0.478505	0.00155014	0.205372
Ankyrin repeat family protein / BTB/POZ domain-containing protein	254014_at	1	AT4G26120	ankyrin repeat family protein / BTB/POZ domain-containing protein; similar to NPR1 (NONEXPRESSER OF PR GENES 1), protein binding [Arabidopsis thaliana] (TAIR:AT1G64280.1); similar to putative NPR1 transcriptional factor [Brassica juncea] (GB:AAV52267.1);	2.16962	2.2589	3.54432	3.76284	2.02148	2.1471	2.3931	2.20204	-1.43932	0.368741	0.129973	1.09427	1.35602	2.55977	-0.213278	0.862575	0.000464358	0.870782	0.0015006	0.403123
ATMYB122_MYB122__myb domain protein 122	260394_at	3	AT1G74080	Encodes a putative transcription factor, member of the R2R3 factor gene family (MYB122)., Encodes a putative transcription factor, member of the R2R3 factor gene family (MYB122).	1.8515	1.7977	5.36175	5.72836	2.39197	2.11452	2.26353	3.31755	-3.72045	0.0758634	-0.428647	0.742958	2.75451	6.74823	-0.537296	0.689061	0.000133249	0.677429	0.0015006	0.299712
ABCA1_AtABCA1__ATP-binding cassette A1	260496_at	0	AT2G41700	ATPase, coupled to transmembrane movement of substances / amino acid permease; similar to ATATH11 (ABC2 homolog 11), ATPase, coupled to transmembrane movement of substances [Arabidopsis thaliana] (TAIR:AT5G61730.1); similar to ABC transporter family prote	5.92937	5.98036	7.03989	7.28408	5.48173	5.41001	5.76091	5.90063	-1.20712	0.433133	0.508992	1.42306	1.33121	2.51614	-0.384897	0.765834	0.00103975	0.121624	0.00146892	0.134794
	263523_at	6	AT2G24930	Ulp1 protease family protein; similar to Ulp1 protease family protein [Arabidopsis thaliana] (TAIR:AT3G30640.1); similar to Ulp1 protease family protein [Brassica oleracea] (GB:ABD65034.1); contains InterPro domain Peptidase C48, SUMO/Sentrin/Ubl1; (Inter	1.42254	1.74261	3.17499	3.76014	1.01772	1.41253	1.35617	0.845774	-1.88499	0.270746	0.367448	1.29007	2.36659	5.15721	0.114153	1.08234	0.00191501	0.667578	0.00140743	0.807165
Eukaryotic aspartyl protease family protein	251507_at	0	AT3G59080	DNA binding; similar to aspartyl protease family protein [Arabidopsis thaliana] (TAIR:AT2G42980.1); similar to Os02g0314600 [Oryza sativa (japonica cultivar-group)] (GB:NP_001046662.1); similar to Avr9/Cf-9 rapidly elicited protein 36 [Nicotiana tabacum]	2.70635	3.12722	4.87059	5.13173	2.82676	2.79866	3.27176	3.42883	-2.08437	0.235799	0.104077	1.07481	1.65087	3.14022	-0.537584	0.688924	0.000166171	0.94006	0.00140138	0.0944066
AtMYB51_BW51A_BW51B_HIG1_MYB51__myb domain protein 51	255753_at	0	AT1G18570	putative transcription factor: R2R3-MYB transcription family, putative transcription factor: R2R3-MYB transcription family, putative transcription factor: R2R3-MYB transcription family, putative transcription factor: R2R3-MYB transcription family, putativ	4.2017	4.23165	6.11272	6.29147	4.0451	3.76254	4.39984	4.75587	-1.98542	0.252539	0.312851	1.24216	1.62424	3.0828	-0.674032	0.626752	0.000179386	0.514921	0.0013243	0.0416617
AtRLP26_RLP26__receptor like protein 26 AtRLP27_RLP27__receptor like protein 27	267596_s_at	1	At2g33050 At2g33060	AtRLP26_RLP26__receptor like protein 26	3.33485	2.9582	6.10449	5.82705	3.64658	3.17826	3.54818	4.01525	-2.81924	0.141685	-0.265896	0.831682	2.18405	4.54428	-0.369297	0.77416	0.000136593	0.77555	0.00131062	0.349938
Glutamine amidotransferase type 1 family protein Glutamine amidotransferase type 1 family protein Glutamine amidotransferase type 1 family protein Glutamine amidotransferase type 1 family protein ASB1_TRP4_WEI7__anthranilate synthase beta subunit 1 Glutamine amidotransferase type 1 family protein	247864_s_at	0	At1g24807 At1g24909 At1g25083 At1g25155 At1g25220 At5g57890	Glutamine amidotransferase type 1 family protein	5.64094	5.55151	7.19832	7.33222	5.73161	5.4279	5.35015	5.75902	-1.66905	0.31446	0.0164662	1.01148	1.71069	3.27318	0.0251722	1.0176	0.000563117	0.996991	0.00129714	0.944884
BGLU31__beta glucosidase 31	249743_at	6	AT5G24540	glycosyl hydrolase family 1 protein; similar to glycosyl hydrolase family 1 protein [Arabidopsis thaliana] (TAIR:AT5G24550.1); similar to DIN2 (DARK INDUCIBLE 2), hydrolase, hydrolyzing O-glycosyl compounds [Arabidopsis thaliana] (TAIR:AT3G60140.1); simil	1.18349	0.949352	3.17978	3.6894	1.10288	1.01229	0.883218	1.49452	-2.36817	0.193691	0.00883303	1.00614	2.24572	4.74274	-0.131282	0.91302	0.000372358	0.999679	0.00129714	0.757866
UDP-Glycosyltransferase superfamily protein	245543_at	1	AT4G15260	UDP-glucoronosyl/UDP-glucosyl transferase family protein; similar to UDP-glucoronosyl/UDP-glucosyl transferase family protein [Arabidopsis thaliana] (TAIR:AT4G15280.1); similar to Anthocyanidin 3-O-glucosyltransferase (Flavonol 3-O-glucosyltransferase 6)	2.88944	3.0986	5.09504	5.39908	2.62536	2.74296	3.52209	3.76989	-2.25304	0.209782	0.309861	1.23959	1.60107	3.03368	-0.961828	0.513406	8.91705e-05	0.50233	0.0012824	0.00899646
YLS5__Class I glutamine amidotransferase-like superfamily protein	266167_at	0	AT2G38860	Encodes protease I (pfpI)-like protein YLS5.	7.08965	7.18174	9.12601	9.21445	6.9342	6.81729	7.81405	7.47055	-2.03454	0.244086	0.259948	1.19744	1.52793	2.88371	-0.766558	0.587818	0.000104417	0.575011	0.00116625	0.0175952
Peroxidase superfamily protein	246145_at	6	AT5G19880	peroxidase, putative; Identical to Peroxidase 58 precursor (EC 1.11.1.7) (Atperox P58) (ATP42) (PER58) [Arabidopsis Thaliana] (GB:P59120); similar to peroxidase, putative [Arabidopsis thaliana] (TAIR:AT5G06720.1); similar to peroxidase [Solanum lycopersic	1.24971	1.4822	3.38718	3.79465	1.175	0.927456	1.75954	1.8758	-2.22496	0.213905	0.314727	1.24378	1.77324	3.41821	-0.766443	0.587865	0.000134407	0.543516	0.00116625	0.0314046
glycosyl hydrolase family 81 protein	246532_at	0	AT5G15870	glycosyl hydrolase family 81 protein; similar to glycosyl hydrolase family 81 protein [Arabidopsis thaliana] (TAIR:AT1G18310.1); similar to hypothetical protein [Cleome spinosa] (GB:ABD96863.1); similar to beta-glucan-binding protein 4 [Medicago truncatul	6.19757	6.35843	7.76144	7.88354	6.16497	6.22052	6.48983	6.40747	-1.54449	0.342816	0.0852554	1.06088	1.37384	2.59159	-0.255908	0.83746	0.000210759	0.934404	0.00105565	0.279778
ATWRKY66_WRKY66__WRKY DNA-binding protein 66	260278_at	6	AT1G80590	member of WRKY Transcription Factor; Group III, member of WRKY Transcription Factor; Group III	1.32138	1.61736	3.38718	4.12188	1.55968	1.45861	1.46583	1.46375	-2.28516	0.205163	-0.0397749	0.972807	2.28974	4.88969	0.0443566	1.03122	0.000383619	0.992981	0.00104496	0.922757
ATGLR2.8_GLR2.8_GLR2.8__glutamate receptor 2.8	266780_at	3	AT2G29110	member of Putative ligand-gated ion channel subunit family, member of Putative ligand-gated ion channel subunit family	1.92985	2.01602	3.96388	4.25243	2.17694	2.16795	2.5416	2.67644	-2.13522	0.227633	-0.199513	0.870844	1.49913	2.82673	-0.436573	0.738888	6.69183e-05	0.710105	0.00102087	0.10406
PBP1__pinoid-binding protein 1	248164_at	0	AT5G54490	Encodes a PINOID (PID)-binding protein containing putative EF-hand calcium-binding motifs. The interaction is dependent on the presence of calcium. mRNA expression is up-regulated by auxin. Not a phosphorylation target of PID, likely acts upstream of PID	5.27924	5.16998	6.92266	6.84156	4.83848	4.64189	5.50351	5.42053	-1.6575	0.316988	0.484427	1.39903	1.42009	2.67602	-0.721836	0.606325	0.000162178	0.128769	0.000992869	0.0143475
ATWAKL10_WAKL10__WALL ASSOCIATED KINASE (WAK)-LIKE 10	261394_at	5	AT1G79680	wall-associated kinase, putative; Identical to Wall-associated receptor kinase-like 10 precursor (EC 2.7.11.-) (WAKL10) [Arabidopsis Thaliana] (GB:Q8VYA3;GB:Q9MA08); similar to wall-associated kinase, putative [Arabidopsis thaliana] (TAIR:AT1G19390.1); si	1.35854	1.63337	3.54842	3.6508	1.13885	1.41573	1.76463	1.96992	-2.10366	0.232668	0.218667	1.16366	1.73234	3.32266	-0.589986	0.664349	0.000118853	0.717962	0.000890619	0.0580492
PDF1.2b__plant defensin 1.2b	257365_x_at	6	AT2G26020	PDF1.2b (plant defensin 1.2b); Identical to Probable cysteine-rich antifungal protein At2g26020 precursor (AFP) [Arabidopsis Thaliana] (GB:O80994); similar to PDF1.2c (plant defensin 1.2c) [Arabidopsis thaliana] (TAIR:AT5G44430.1); similar to PDF1.2 (Low-	1.88195	2.11501	4.41228	3.83141	1.74778	1.68778	2.08268	1.77102	-2.12337	0.229511	0.280697	1.21478	2.19499	4.57888	-0.209069	0.865095	0.000359378	0.710105	0.000870291	0.564337
PLA-I{beta]2__alpha/beta-Hydrolases superfamily protein	245447_at	6	AT4G16820	lipase class 3 family protein; similar to DAD1 (DEFECTIVE ANTHER DEHISCENCE 1), triacylglycerol lipase [Arabidopsis thaliana] (TAIR:AT2G44810.1); similar to lipase-like protein [Oryza sativa] (GB:CAC39051.1); similar to Os02g0653900 [Oryza sativa (japonic	1.43276	1.41856	3.06173	3.27787	1.38005	1.25575	1.44385	1.67888	-1.74414	0.298511	0.107761	1.07755	1.60844	3.04922	-0.243465	0.844714	0.000177449	0.914473	0.000809115	0.345254
GAD3__glutamate decarboxylase 3 GAD4__glutamate decarboxylase 4	265221_s_at	1	At2g02000 At2g02010	GAD3__glutamate decarboxylase 3	2.05114	2.4895	4.64756	5.24622	1.95714	1.97573	1.91223	2.4849	-2.67657	0.156413	0.303884	1.23446	2.74833	6.71937	-0.232127	0.851379	0.000305159	0.764758	0.000797065	0.603059
ATMYB69_MYB69__myb domain protein 69	253327_at	1	AT4G33450	Member of the R2R3 factor gene family., Member of the R2R3 factor gene family.	3.00437	3.03641	4.60633	4.87646	2.88542	3.00975	3.17635	3.11903	-1.72101	0.303337	0.0727986	1.05175	1.5937	3.01823	-0.200103	0.870489	0.000163876	0.954835	0.000731594	0.423824
Protein kinase superfamily protein Protein kinase superfamily protein	263111_s_at	6	At1g65190 At1g65250	Protein kinase superfamily protein	3.2178	3.25264	4.60521	4.6296	2.36769	2.46888	2.88691	3.06346	-1.38219	0.383636	0.816932	1.76166	1.64222	3.12146	-0.556901	0.679761	0.000351352	0.0155226	0.000435529	0.0355681
BGLU27__beta glucosidase 27	251456_at	6	AT3G60120	glycosyl hydrolase family 1 protein; similar to PEN2 (PENETRATION 2), hydrolase, hydrolyzing O-glycosyl compounds [Arabidopsis thaliana] (TAIR:AT2G44490.1); similar to Glycoside hydrolase, family 1 [Medicago truncatula] (GB:ABE86373.1); contains InterPro	0.991655	1.19636	3.59977	4.26811	1.05407	1.09365	1.23207	1.45676	-2.83993	0.139668	0.0201474	1.01406	2.58952	6.01897	-0.270559	0.828998	0.000100084	0.996789	0.000435529	0.465157
AIG2-like (avirulence induced gene) family protein	258002_at	2	AT3G28930	avrRpt2-induced gene that exhibits RPS2- and avrRpt2-dependent induction early after infection with Pseudomonas syringae pv maculicola strain ES4326 carrying avrRpt2	3.47825	3.29447	5.63102	5.92237	3.24396	2.88897	3.30317	3.62992	-2.39034	0.190737	0.319891	1.24824	2.31015	4.95935	-0.400083	0.757815	0.000119234	0.563073	0.000425423	0.224914
XTH29__xyloglucan endotransglucosylase/hydrolase 29	254598_at	6	AT4G18990	xyloglucan:xyloglucosyl transferase, putative / xyloglucan endotransglycosylase, putative / endo-xyloglucan transferase, putative; Identical to Probable xyloglucan endotransglucosylase/hydrolase protein 29 precursor (EC 2.4.1.207) (At-XTH29) (XTH-29) (XTH	1.34165	1.23114	3.50331	3.99776	1.08479	1.23925	1.52352	1.57461	-2.46414	0.181226	0.124372	1.09003	2.20147	4.59947	-0.387046	0.764694	8.11605e-05	0.919173	0.000405941	0.214546
Glycoprotein membrane precursor GPI-anchored	249918_at	0	AT5G19240	Identical to Putative GPI-anchored protein At5g19240 precursor [Arabidopsis Thaliana] (GB:Q84VZ5;GB:Q8H7A4); similar to unknown protein [Arabidopsis thaliana] (TAIR:AT5G19230.1); similar to Os07g0645000 [Oryza sativa (japonica cultivar-group)] (GB:NP_0010	5.42864	5.33053	6.2578	6.62016	4.9244	5.00423	4.11423	4.38188	-1.05939	0.479834	0.415272	1.33355	2.19093	4.56599	0.716262	1.64292	0.00426508	0.306838	0.000295187	0.0310182
ACA7_ATACA7__alpha carbonic anhydrase 7	260649_at	6	AT1G08080	carbonic anhydrase family protein; similar to carbonate dehydratase/ zinc ion binding [Arabidopsis thaliana] (TAIR:AT1G08065.1); similar to putative dioscorin class A precursor [Oryza sativa (japonica cultivar-group)] (GB:BAD09854.1); contains InterPro do	1.20169	1.3821	3.67526	3.55525	1.16214	1.23058	1.68553	1.34048	-2.32336	0.199802	0.0955367	1.06846	2.10225	4.29379	-0.316645	0.802935	6.27963e-05	0.939005	0.000277761	0.252881
unknown protein; BEST Arabidopsis thaliana protein match is: unknown protein (TAIR:AT2G32210.1); Has 180 Blast hits to 180 proteins in 22 species: Archae - 0; Bacteria - 0; Metazoa - 0; Fungi - 10; Plants - 170; Viruses - 0; Other Eukaryotes - 0 (source: NCBI BLink).	262085_at	5	AT1G56060	similar to unknown protein [Arabidopsis thaliana] (TAIR:AT2G32190.1); similar to conserved hypothetical protein [Medicago truncatula] (GB:ABD32591.1)	2.64516	2.95124	6.72585	7.10396	2.76013	3.1131	3.16268	3.87939	-4.1167	0.0576434	-0.138414	0.908518	3.39387	10.5113	-0.584421	0.666917	3.81837e-05	0.947411	0.00027044	0.192289
CYP71B15_PAD3__Cytochrome P450 superfamily protein	258277_at	1	AT3G26830	Mutations in pad3 are defective in biosynthesis of the indole derived phytoalexin camalexin. Encodes a cytochrome P450 enzyme that catalyzes the conversion of dihydrocamalexic acid to camalexin., Mutations in pad3 are defective in biosynthesis of the indo	3.61559	3.27438	6.48722	6.65314	2.7665	2.63398	3.36141	3.85133	-3.1252	0.11461	0.744743	1.67568	2.96382	7.80185	-0.906126	0.533616	4.00494e-05	0.0947081	0.000133797	0.0228127
ACS2_AT-ACC2__1-amino-cyclopropane-1-carboxylate synthase 2	259439_at	3	AT1G01480	a member of the 1-aminocyclopropane-1-carboxylate (ACC) synthase (S-adenosyl-L-methionine methylthioadenosine-lyase, EC 4.4.1.14) gene family, isolated from a flower-specific cDNA library., a member of the 1-aminocyclopropane-1-carboxylate (ACC) synthase	2.66058	2.6127	4.64756	4.5813	2.48757	2.51966	2.33859	1.91565	-1.97779	0.253878	0.133024	1.09659	2.48731	5.60732	0.376498	1.29819	0.000141741	0.886009	0.000125797	0.187671
VQ motif-containing protein	253060_at	6	AT4G37710	VQ motif-containing protein; similar to VQ motif-containing protein [Arabidopsis thaliana] (TAIR:AT2G22880.1); contains InterPro domain VQ; (InterPro:IPR008889)	1.61108	1.84279	4.15485	4.5549	1.17132	1.17052	1.38655	1.35145	-2.62794	0.161775	0.556016	1.4702	2.98588	7.92207	-0.198076	0.871712	4.28884e-05	0.14506	5.67552e-05	0.491109
Receptor-like protein kinase-related family protein	257264_at	3	AT3G22060	contains Pfam profile: PF01657 Domain of unknown function that is usually associated with protein kinase domain Pfam:PF00069, however this protein does not have the protein kinase domain	2.3603	2.36998	5.93392	6.34315	1.72522	1.98183	2.22209	2.67374	-3.7734	0.0731298	0.511612	1.42564	3.69062	12.9118	-0.59439	0.662324	1.76184e-05	0.289289	4.85525e-05	0.102932
FAD-binding Berberine family protein	261182_at	6	AT1G34575	FAD-binding domain-containing protein; similar to FAD-binding domain-containing protein [Arabidopsis thaliana] (TAIR:AT1G30710.1); similar to carbohydrate oxidase [Helianthus annuus] (GB:AAL77103.1); contains InterPro domain FAD linked oxidase, N-terminal	1.48099	1.34007	4.14381	4.14737	1.40436	1.41385	1.38655	1.14157	-2.73506	0.150198	0.00142084	1.00099	2.88153	7.36931	0.145048	1.10577	1.65621e-05	0.999836	2.62607e-05	0.558158
CYP71A13__cytochrome P450, family 71, subfamily A, polypeptide 13	267567_at	6	AT2G30770	putative cytochrome P450	1.3927	1.38395	4.89553	5.26855	1.20418	1.19971	1.98387	1.8228	-3.69371	0.0772827	0.186383	1.13791	3.1787	9.05493	-0.70139	0.614979	7.13832e-06	0.76789	2.62607e-05	0.0269796
unknown protein; FUNCTIONS IN: molecular_function unknown; INVOLVED IN: biological_process unknown; LOCATED IN: endomembrane system; EXPRESSED IN: stem, stamen; EXPRESSED DURING: 4 anthesis; Has 22 Blast hits to 22 proteins in 5 species: Archae - 0; Bacteria - 0; Metazoa - 0; Fungi - 0; Plants - 22; Viruses - 0; Other Eukaryotes - 0 (source: NCBI BLink).	246370_at	3	AT1G51920	similar to unknown protein [Arabidopsis thaliana] (TAIR:AT1G51913.1)	2.44874	2.36882	5.15763	5.02371	1.32597	1.51439	2.02143	1.91267	-2.68189	0.155837	0.988598	1.98426	3.12362	8.71572	-0.546873	0.684502	1.71234e-05	0.00782449	1.74046e-05	0.0436656
CRK6__cysteine-rich RLK (RECEPTOR-like protein kinase) 6 CRK8__cysteine-rich RLK (RECEPTOR-like protein kinase) 8	254265_s_at	6	At4g23140 At4g23160	CRK6__cysteine-rich RLK (RECEPTOR-like protein kinase) 6	1.20107	1.35596	5.57362	5.85523	1.12862	1.13888	1.86027	1.46	-4.43591	0.0462017	0.144768	1.10555	4.05429	16.6136	-0.526388	0.694291	5.03344e-06	0.884356	1.29765e-05	0.0981357
CYP82C2__cytochrome P450, family 82, subfamily C, polypeptide 2	253505_at	5	AT4G31970	member of CYP82C	1.04098	1.18133	7.48744	7.56849	1.15635	1.28577	2.04839	2.2867	-6.41681	0.0117044	-0.109902	0.926651	5.36042	41.0817	-0.946485	0.518895	1.1107e-06	0.905422	2.48812e-06	0.00552704
ATOPT2_OPT2__oligopeptide transporter 2	264659_at	4	AT1G09930	oligopeptide transporter, oligopeptide transporter	2.36823	2.86442	4.25437	4.69362	1.4443	1.59477	2.23625	1.69462	-1.85768	0.27592	1.09679	2.13878	2.50856	5.69053	-0.4459	0.734126	0.00160617	0.0493946	0.000919942	0.284992
Protein kinase superfamily protein	255112_at	4	AT4G08800	protein kinase, putative; similar to CKL5 (Casein Kinase I-like 5), casein kinase I/ kinase [Arabidopsis thaliana] (TAIR:AT2G19470.1); similar to Protein kinase [Medicago truncatula] (GB:ABE81302.1); contains InterPro domain Serine/threonine protein kinas	3.26962	3.06805	4.66949	3.75977	1.42485	1.87251	1.53723	1.78013	-1.04579	0.484378	1.52016	2.86823	2.55595	5.88053	-0.0100048	0.993089	0.0458111	0.0244432	0.00155669	0.986235
Core-2/I-branching beta-1,6-N-acetylglucosaminyltransferase family protein	260473_at	4	AT1G10880	similar to unknown protein [Arabidopsis thaliana] (TAIR:AT5G11730.1); similar to expressed protein [Oryza sativa (japonica cultivar-group)] (GB:AAT77886.1); contains InterPro domain Protein of unknown function DUF266, plant; (InterPro:IPR004949)	3.67665	3.07863	5.01757	4.45694	1.41458	1.62799	2.0894	1.40427	-1.35962	0.389685	1.85635	3.62091	2.99043	7.94708	-0.225546	0.855271	0.0167166	0.0115959	0.000913604	0.656595
Cupredoxin superfamily protein	251401_at	0	AT3G60270	uclacyanin, putative; similar to UCC3 (UCLACYANIN 3), copper ion binding [Arabidopsis thaliana] (TAIR:AT3G60280.1); similar to uclacyanin 3-like protein [Oryza sativa] (GB:CAC39044.1); contains InterPro domain Cupredoxin; (InterPro:IPR008972); contains In	7.58047	7.51115	8.61968	9.12892	5.99565	5.62601	5.72598	6.44002	-1.32849	0.398185	1.73498	3.32875	2.7913	6.92256	-0.272168	0.828074	0.0116109	0.00955447	0.000797059	0.544001
	266177_at	3	AT2G02270	pseudogene, F-box protein (SKP1 interacting partner 3-related), contains similarity to SKP1 interacting partner 3 GI:10716951 from (Arabidopsis thaliana); blastp match of 37% identity and 4.7e-33 P-value to GP|28812128|dbj|BAC64996.1||AP004461 P0443G08.20	4.8187	5.04787	5.9454	6.38462	0.957032	1.32992	1.59023	1.45676	-1.23173	0.425806	3.78981	13.8307	4.64152	24.9595	-0.38002	0.768427	0.00439179	4.34936e-05	1.29765e-05	0.263404

## Sheet: Unique-Cd_repressed_in_Bur-0
	Supplementary Table S2: Genes with differential expression either between the accessions Bur-0 and Col-0 or between control and +Cd conditions.
	Genes in this Table show a significantly decreased expression in the accession Bur-0. In Col-0 these genes are not Cd responsive or changes are not significant.
	colour code:	red	upregulation
		green	downregulation
		blue	significant
Quelle: TAIR, affy_ATH1_array_elements-2010-12-20.txt - most recent (am 27.2.15 heruntergeladen)
					Bur-0 control 1	Bur-0 control 2	Bur-0 Cd 1	Bur-0 Cd 2	Col-0 control 1	Col-0 control 2	Col-0 Cd 1	Col-0 Cd 2	Coef: Bur-0 control - Bur-0 Cd	Fold Change: Bur-0 control - Bur-0 Cd	Coef: Bur-0 control - Col-0 control	Fold Change: Bur-0 control - Col-0 control	Coef: Bur-0 Cd - Col-0 Cd	Fold Change: Bur-0 Cd - Col-0 Cd	Coef: Col-0 control - Col-0 Cd	Fold Change: Col-0 control - Col-0 Cd	p.value.adj: Bur-0 control - Bur-0 Cd	p.value.adj: Bur-0 control - Col-0 control	p.value.adj: Bur-0 Cd - Col-0 Cd	p.value.adj: Col-0 control - Col-0 Cd
					Affy file name
annotation	AffyID	Absent calls	AGI	Desc	Weber1_(ATH1-121501).CEL	Weber2_(ATH1-121501).CEL	Weber3_(ATH1-121501).CEL	Weber4_(ATH1-121501).CEL	Weber5_(ATH1-121501).CEL	Weber6_(ATH1-121501).CEL	Weber7_(ATH1-121501).CEL	Weber8_(ATH1-121501).CEL
Terpenoid cyclases/Protein prenyltransferases superfamily protein	256736_at	0	AT3G29410	terpene synthase/cyclase family protein; similar to terpene synthase/cyclase family protein [Arabidopsis thaliana] (TAIR:AT1G33750.1); similar to terpene synthase/cyclase family protein [Arabidopsis thaliana] (TAIR:AT3G32030.1); similar to terpene synthas	5.49566	5.35385	3.9784	3.60622	8.52482	9.00787	8.71111	8.64202	1.63244	3.10037	-3.34159	0.0986461	-4.88425	0.0338605	0.0897811	1.06421	0.00105056	8.89454e-05	1.29765e-05	0.802574
Thioredoxin superfamily protein TPX2__thioredoxin-dependent peroxidase 2	264923_s_at	0	At1g60740 At1g65970	Thioredoxin superfamily protein	5.29122	5.30057	3.94155	4.17553	8.4393	8.50498	7.68947	7.31667	1.23735	2.35766	-3.17625	0.110625	-3.44453	0.0918529	0.969072	1.95758	0.00180662	4.34936e-05	2.38846e-05	0.00830191
Copper amine oxidase family protein	246601_at	0	AT1G31710	copper amine oxidase, putative; similar to copper amine oxidase, putative [Arabidopsis thaliana] (TAIR:AT1G31670.1); similar to ATAO1 (Arabidosis thaliana amine oxidase 1), copper ion binding [Arabidopsis thaliana] (TAIR:AT4G14940.1); similar to copper am	4.66276	4.61586	2.8289	3.46909	6.34281	6.26483	6.32069	5.48751	1.49031	2.8095	-1.66451	0.315452	-2.7551	0.148126	0.399715	1.31925	0.00985364	0.0166704	0.00116625	0.406671
Calcineurin-like metallo-phosphoesterase superfamily protein	245637_at	0	AT1G25230	purple acid phosphatase family protein; similar to ATPAP3/PAP3 (purple acid phosphatase 3), acid phosphatase/ protein serine/threonine phosphatase [Arabidopsis thaliana] (TAIR:AT1G14700.1); similar to purple acid phosphatase 1 [Solanum tuberosum] (GB:AAT3	5.59835	5.69235	4.0396	4.36525	7.25993	7.21074	6.53508	6.66185	1.44293	2.71872	-1.58999	0.332174	-2.39604	0.189986	0.636878	1.55496	0.000535611	0.00102884	0.000113739	0.0338668
ATBXL1_BXL1__beta-xylosidase 1	248622_at	0	AT5G49360	encodes a beta-xylosidase located in the extracellular matrix. Gene is expressed specifically in tissues undergoing secondary wall thickening. This is a member of glycosyl hydrolase family 3 and has six other closely related members., encodes a beta-xylos	4.4176	4.474	3.29028	2.98838	5.62519	5.80853	6.44886	5.92975	1.30647	2.47335	-1.27106	0.414355	-3.04998	0.120744	-0.472445	0.720742	0.00322688	0.011354	0.000115413	0.170301
BGAL4__beta-galactosidase 4	247954_at	0	AT5G56870	beta-galactosidase, putative / lactase, putative; similar to BGAL1 (BETA GALACTOSIDASE 1), beta-galactosidase [Arabidopsis thaliana] (TAIR:AT3G13750.1); similar to beta-galactosidase, putative / lactase, putative [Arabidopsis thaliana] (TAIR:AT3G52840.1);	6.95946	6.84305	5.64134	5.36992	8.15931	7.84076	7.42273	6.88858	1.39562	2.63102	-1.09878	0.46691	-1.65002	0.318636	0.844382	1.7955	0.00302451	0.0257356	0.00281651	0.0362502
Secretory carrier membrane protein (SCAMP) family protein	264835_at	0	AT1G03550	secretory carrier membrane protein (SCAMP) family protein; similar to secretory carrier membrane protein (SCAMP) family protein [Arabidopsis thaliana] (TAIR:AT2G20840.1); similar to similarity to SCAMP37 [Pisum sativum] (GB:AAC82326.1); similar to Os01g07	4.11336	3.90016	2.94746	3.04966	5.07582	5.10868	5.47061	5.06342	1.0082	2.0114	-1.08549	0.471232	-2.26846	0.207552	-0.174765	0.885912	0.00556482	0.0117701	0.000257336	0.549402
CYP81F4__cytochrome P450, family 81, subfamily F, polypeptide 4	253073_at	0	AT4G37410	member of CYP81F	6.38466	6.43838	5.49516	5.3273	7.01243	7.05943	6.99377	7.21028	1.00029	2.0004	-0.624407	0.648687	-1.69079	0.309756	-0.0660974	0.955218	0.00257413	0.0576959	0.00047652	0.801179
Eukaryotic aspartyl protease family protein	249626_at	0	AT5G37540	aspartyl protease family protein; similar to aspartyl protease family protein [Arabidopsis thaliana] (TAIR:AT1G66180.1); similar to Os01g0844500 [Oryza sativa (japonica cultivar-group)] (GB:NP_001044781.1); similar to Aspartic proteinase nepenthesin-1 pre	5.50255	5.42189	4.37742	4.10679	6.27164	6.33334	5.97728	5.84453	1.22011	2.32965	-0.840268	0.55854	-1.6688	0.314516	0.391584	1.31183	0.00108382	0.0195221	0.00060817	0.135172
Major facilitator superfamily protein	266526_at	1	AT2G16980	similar to unknown protein [Arabidopsis thaliana] (TAIR:AT2G16990.2); similar to Major facilitator superfamily MFS_1 [Medicago truncatula] (GB:ABE80432.1); contains InterPro domain Tetracycline resistance protein; (InterPro:IPR001958); contains InterPro d	4.7463	4.62081	2.42951	2.41325	5.24849	5.19731	4.4751	4.04487	2.26217	4.79713	-0.539343	0.688084	-1.8386	0.279592	0.962911	1.94924	8.5015e-05	0.15353	0.000689259	0.00868059
CAP (Cysteine-rich secretory proteins, Antigen 5, and Pathogenesis-related 1 protein) superfamily protein	265588_at	0	AT2G19970	pathogenesis-related protein, putative; similar to allergen V5/Tpx-1-related family protein [Arabidopsis thaliana] (TAIR:AT2G19980.1); similar to pathogenesis related protein 1 [Eutrema wasabi] (GB:BAF03626.1); contains InterPro domain Allergen V5/Tpx-1 r	7.89637	7.76728	6.36317	6.50303	8.52437	8.38014	7.75903	7.94418	1.39873	2.63669	-0.62043	0.650477	-1.41851	0.374099	0.600651	1.5164	0.000474714	0.0624175	0.00117471	0.0345912
ATSDAT_ATTDT_TDT__tonoplast dicarboxylate transporter	248756_at	0	AT5G47560	Encodes a tonoplast malate/fumarate transporter., Encodes a tonoplast malate/fumarate transporter., Encodes a tonoplast malate/fumarate transporter.	6.4344	6.6683	5.10351	5.02151	6.75738	6.74225	6.56375	6.30446	1.48884	2.80664	-0.198466	0.871477	-1.3716	0.386462	0.31571	1.24462	0.000448232	0.724025	0.0015956	0.233765
ATMTP11_MTP11__Cation efflux family protein	266963_at	0	AT2G39450	Encodes a Golgi-localized manganese transporter that is involved in Mn tolerance., Encodes a Golgi-localized manganese transporter that is involved in Mn tolerance.	6.44824	6.60003	5.54015	5.35825	7.00513	7.12079	6.62611	6.61792	1.07493	2.10662	-0.538825	0.688331	-1.17281	0.443556	0.440942	1.35749	0.00167365	0.0918124	0.00232311	0.0867654
Galactose oxidase/kelch repeat superfamily protein	251443_at	0	AT3G59940	kelch repeat-containing F-box family protein; similar to kelch repeat-containing F-box family protein [Arabidopsis thaliana] (TAIR:AT2G44130.1); similar to kelch repeat-containing F-box family protein-like [Oryza sativa (japonica cultivar-group)] (GB:BAD1	5.68858	5.61752	3.75724	3.75724	5.68426	5.4007	5.84838	5.18892	1.89582	3.72132	0.110569	1.07965	-1.76141	0.294959	0.0238327	1.01666	0.000727808	0.951692	0.00239049	0.956307
Peroxidase superfamily protein	250059_at	0	AT5G17820	peroxidase 57 (PER57) (P57) (PRXR10); Identical to Peroxidase 57 precursor (EC 1.11.1.7) (Atperox P57) (PRXR10) (ATP13a) (PER57) [Arabidopsis Thaliana] (GB:Q43729;GB:Q84WN8); similar to peroxidase, putative [Arabidopsis thaliana] (TAIR:AT3G03670.1); simil	9.06618	8.96503	7.51655	7.80675	9.39621	9.44533	8.76171	9.0468	1.35396	2.55613	-0.405166	0.75515	-1.24261	0.422608	0.516518	1.4305	0.00101795	0.295848	0.0033323	0.0808396
ARM repeat superfamily protein	262898_at	6	AT1G59850	binding; similar to binding [Arabidopsis thaliana] (TAIR:AT1G27210.1); similar to putative potyviral helper component protease-interacting protein 2 [Oryza sativa (japonica cultivar-group)] (GB:BAD45803.1); contains InterPro domain Armadillo-like helical;	3.2462	2.92292	1.9941	2.03596	3.15643	3.26619	3.02905	3.26619	1.06953	2.09874	-0.126755	0.915889	-1.13259	0.456097	0.0636938	1.04514	0.00324513	0.894281	0.00489024	0.832009
	253127_at	1	253127_at		3.61101	3.74517	2.46399	2.83873	4.40431	4.18757	3.76443	3.97542	1.02673	2.0374	-0.617851	0.651641	-1.21857	0.429709	0.426014	1.34352	0.00577739	0.117109	0.00495616	0.163246
ATHB-16_ATHB16_HB16__homeobox protein 16	252829_at	0	AT4G40060	Encodes a homeodomain leucine zipper class I (HD-Zip I) protein., Encodes a homeodomain leucine zipper class I (HD-Zip I) protein., Encodes a homeodomain leucine zipper class I (HD-Zip I) protein.	7.6089	7.51156	5.65364	5.46876	7.42585	7.38733	6.44301	6.6932	1.99903	3.99732	0.153644	1.11238	-1.00691	0.497612	0.838483	1.78817	8.99913e-05	0.816804	0.00575295	0.00969095
GLIP2__GDSL-motif lipase 2	263146_at	3	AT1G53940	Contains lipase signature motif and GDSL domain.	4.52561	4.00856	2.42448	2.94071	4.95451	5.42725	4.2427	4.32703	1.58449	2.99903	-0.923791	0.527122	-1.60227	0.329357	0.906011	1.87386	0.0035945	0.0938903	0.00648204	0.0495912
AtXTH12_XTH12__xyloglucan endotransglucosylase/hydrolase 12	247871_at	0	AT5G57530	xyloglucan:xyloglucosyl transferase, putative / xyloglucan endotransglycosylase, putative / endo-xyloglucan transferase, putative; Identical to Probable xyloglucan endotransglucosylase/hydrolase protein 12 precursor (EC 2.4.1.207) (At-XTH12) (XTH-12) (XTH	4.77917	4.04663	2.975	2.78885	3.69781	4.09868	4.4374	5.16012	1.53098	2.88982	0.514657	1.42865	-1.91684	0.264834	-0.900517	0.535695	0.0108407	0.541895	0.00686245	0.0930527
ABCG30_ATPDR2_PDR2__pleiotropic drug resistance 2	245540_at	0	AT4G15230	ATPDR2/PDR2 (PLEIOTROPIC DRUG RESISTANCE 2); ATPase, coupled to transmembrane movement of substances; Identical to Pleiotropic drug resistance protein 2 (PDR2) [Arabidopsis Thaliana] (GB:Q8GZ52;GB:O23376;GB:O23377;GB:Q7PC89); similar to ATPDR9/PDR9 (PLEIO	4.03174	4.19085	2.85674	3.30766	3.82015	3.90416	5.11215	4.32616	1.02909	2.04074	0.249138	1.1885	-1.63695	0.321536	-0.856996	0.552101	0.0320081	0.835042	0.00708441	0.0683516
DVL11_RTFL8__ROTUNDIFOLIA like 8	267591_at	0	AT2G39705	DVL11/RTFL8 (ROTUNDIFOLIA LIKE 8); similar to DVL8/RTFL7 (ROTUNDIFOLIA LIKE 7) [Arabidopsis thaliana] (TAIR:AT3G55515.1); similar to conserved hypothetical protein [Medicago truncatula] (GB:ABE83577.1); contains InterPro domain DVL; (InterPro:IPR012552),	5.1524	5.61879	4.04564	4.20255	5.55685	5.32175	5.3395	5.25546	1.2615	2.39745	-0.0537079	0.963457	-1.17338	0.44338	0.141822	1.1033	0.00269148	0.984998	0.00716921	0.658273
P-loop containing nucleoside triphosphate hydrolases superfamily protein	266905_at	0	AT2G34560	katanin, putative; similar to ERH3 (ECTOPIC ROOT HAIR 3), ATP binding / nucleoside-triphosphatase/ nucleotide binding [Arabidopsis thaliana] (TAIR:AT1G80350.1); similar to AAA ATPase [Medicago truncatula] (GB:ABE90089.1); contains InterPro domain AAA ATPa	6.54432	6.65712	5.72062	5.43164	7.39355	7.43677	6.46342	6.78248	1.02459	2.03438	-0.814446	0.568627	-1.04682	0.484032	0.792211	1.73173	0.00459923	0.0350485	0.00764822	0.0195302
EXL4__EXORDIUM like 4	245885_at	0	AT5G09440	phosphate-responsive protein, putative; similar to phosphate-responsive protein, putative [Arabidopsis thaliana] (TAIR:AT5G64260.1); similar to erg-1 [Solanum tuberosum] (GB:AAP42136.1); contains InterPro domain Phosphate-induced protein 1 conserved regio	7.03128	7.18995	6.11885	6.08799	7.57896	7.7068	7.58772	6.97738	1.00719	2.01	-0.532267	0.691467	-1.17913	0.441619	0.360335	1.28372	0.0120793	0.255819	0.0104196	0.291071
Glucose-methanol-choline (GMC) oxidoreductase family protein Glucose-methanol-choline (GMC) oxidoreductase family protein	262655_s_at	1	At1g14185 At1g14190	Glucose-methanol-choline (GMC) oxidoreductase family protein	2.81832	2.85256	1.56406	1.8413	3.57679	3.63622	3.02359	2.5358	1.13276	2.19278	-0.771066	0.585984	-1.07701	0.474009	0.82681	1.77376	0.00485719	0.0675508	0.0112947	0.0252356
SAUR-like auxin-responsive protein family	255645_at	0	AT4G00880	auxin-responsive family protein; similar to auxin-responsive family protein [Arabidopsis thaliana] (TAIR:AT2G46690.1); similar to Auxin responsive SAUR protein [Medicago truncatula] (GB:ABE93517.1); contains InterPro domain Auxin responsive SAUR protein;	5.41299	5.2475	4.18972	4.37422	5.61857	4.96996	5.35994	5.62681	1.04828	2.06806	0.0359799	1.02525	-1.2114	0.431848	-0.199108	0.871089	0.0151909	0.993325	0.0136825	0.598554
Plastid-lipid associated protein PAP / fibrillin family protein	246154_at	2	AT5G19940	plastid-lipid associated protein PAP-related / fibrillin-related; similar to plastid-lipid associated protein PAP / fibrillin family protein [Arabidopsis thaliana] (TAIR:AT3G26070.1); similar to PAP fibrillin [Medicago truncatula] (GB:ABE82162.1); similar	3.63877	3.78661	2.72507	2.67787	3.7242	3.41319	4.42795	3.64089	1.01122	2.01561	0.143991	1.10496	-1.33295	0.396955	-0.465724	0.724108	0.0277071	0.939005	0.0138921	0.262278
Peroxidase superfamily protein	249766_at	0	AT5G24070	peroxidase family protein; Identical to Probable peroxidase 61 precursor (EC 1.11.1.7) (Atperox P61) (PER61) [Arabidopsis Thaliana] (GB:Q9FLV5); similar to peroxidase, putative [Arabidopsis thaliana] (TAIR:AT2G43480.1); similar to putative peroxidase [Ory	4.97992	5.02179	3.21923	2.62244	4.88874	5.49677	4.51473	4.14663	2.08002	4.22813	-0.191901	0.875451	-1.40985	0.376352	0.862075	1.81765	0.00116002	0.903728	0.0139306	0.0680712
GASA1__GAST1 protein homolog 1	262947_at	0	AT1G75750	GA-responsive GAST1 protein homolog regulated by BR and GA antagonistically. Possibly involved in cell elongation based on expression data	8.62925	8.8382	7.59973	7.75788	9.1989	9.48007	8.48782	8.89008	1.05492	2.0776	-0.60576	0.657125	-1.01014	0.496498	0.650536	1.56975	0.0065577	0.145385	0.014144	0.0579577
PSAN__photosystem I reaction center subunit PSI-N, chloroplast, putative / PSI-N, putative (PSAN)	247320_at	2	AT5G64040	Encodes the only subunit of photosystem I located entirely in the thylakoid lumen. May be involved in the interaction between plastocyanin and the photosystem I complex.	4.30285	4.37079	2.96305	2.38973	4.20689	3.9582	3.71695	3.77743	1.66043	3.16112	0.25428	1.19274	-1.0708	0.476054	0.335352	1.26168	0.000975538	0.725778	0.0148125	0.319577
HAT1__Homeobox-leucine zipper protein 4 (HB-4) / HD-ZIP protein	245362_at	0	AT4G17460	Encodes homeobox protein HAT1.	5.78127	5.94748	4.97203	4.53101	6.61343	6.9292	6.57721	5.79017	1.11286	2.16273	-0.906938	0.533316	-1.43217	0.370573	0.587626	1.50277	0.0270408	0.129759	0.0149693	0.201811
2-oxoglutarate (2OG) and Fe(II)-dependent oxygenase superfamily protein	262637_at	0	AT1G06640	encodes a protein whose sequence is similar to a 2-oxoglutarate-dependent dioxygenase	7.23387	7.4313	6.41317	6.01529	7.98547	7.81301	7.02281	7.52685	1.11835	2.17099	-0.566658	0.675179	-1.0606	0.479433	0.624411	1.54158	0.00920148	0.244163	0.0196842	0.0973665
Plant invertase/pectin methylesterase inhibitor superfamily	262105_at	0	AT1G02810	pectinesterase family protein; similar to pectinesterase family protein [Arabidopsis thaliana] (TAIR:AT2G47550.1); similar to pectinesterase family protein [Arabidopsis thaliana] (TAIR:AT4G02330.1); similar to papillar cell-specific pectin methylesterase-	5.3053	5.27136	4.24787	3.77975	6.1726	6.15556	4.86423	5.63307	1.27452	2.41918	-0.87575	0.544971	-1.23484	0.424891	0.915431	1.88613	0.0115066	0.121624	0.0220813	0.0519218
AtMC9_AtMCP2f_MC9_MCP2f__metacaspase 9	245697_at	0	AT5G04200	latex-abundant protein, putative (AMC9) / caspase family protein; similar to latex abundant protein, putative (AMC5) / caspase family protein [Arabidopsis thaliana] (TAIR:AT1G79320.1); similar to Peptidase C14, caspase catalytic subunit p20 [Medicago trun	4.87863	4.72189	3.68304	3.7042	4.95153	5.42139	5.30304	4.5461	1.10664	2.15343	-0.386202	0.765141	-1.23095	0.426037	0.261892	1.19905	0.0222273	0.62421	0.0225816	0.543489
2-oxoglutarate (2OG) and Fe(II)-dependent oxygenase superfamily protein	263668_at	0	AT1G04350	encodes a protein whose sequence is similar to 2-oxoglutarate-dependent dioxygenase	3.26619	3.45875	1.84199	2.51775	3.35107	3.57852	3.79599	3.15406	1.1826	2.26986	-0.102325	0.931531	-1.29516	0.407492	-0.0102305	0.992934	0.0214599	0.974321	0.023205	0.985117
Family of unknown function (DUF716)	259653_at	0	AT1G55240	similar to unknown protein [Arabidopsis thaliana] (TAIR:AT1G55230.1); similar to Os09g0444900 [Oryza sativa (japonica cultivar-group)] (GB:NP_001063301.1); similar to Os08g0462800 [Oryza sativa (japonica cultivar-group)] (GB:NP_001061987.1); similar to pl	2.75211	2.70462	1.77098	1.49419	3.38897	3.15477	3.05934	2.36663	1.09578	2.13728	-0.543507	0.686101	-1.0804	0.472897	0.558884	1.47313	0.0145744	0.321804	0.0251635	0.159141
Terpenoid cyclases/Protein prenyltransferases superfamily protein	255751_at	1	AT1G31950	terpene synthase/cyclase family protein; similar to terpene synthase/cyclase family protein [Arabidopsis thaliana] (TAIR:AT3G14540.1); similar to terpene synthase/cyclase family protein [Arabidopsis thaliana] (TAIR:AT3G14490.1); similar to terpene synthas	3.09206	3.38786	2.0513	1.59796	3.68195	4.42645	4.1787	3.01822	1.41533	2.66721	-0.814242	0.568707	-1.77383	0.292431	0.455742	1.37149	0.0424093	0.390925	0.0264136	0.477957
SP1L2__SPIRAL1-like2	260353_at	0	AT1G69230	SPIRAL1-LIKE2 belongs to a six-member gene family in Arabidopsis; all members share a high sequence similarity in amino- and carboxy-terminal regions. Regulates cortical microtubule organization. Mutant plants exhibit altered patterns of root and organ gr	6.04495	6.21111	5.30078	4.89642	6.71257	6.50153	5.83577	6.36501	1.02942	2.04121	-0.479021	0.717464	-1.00179	0.49938	0.506656	1.42075	0.0148755	0.366486	0.0270664	0.174487
TBL25__TRICHOME BIREFRINGENCE-LIKE 25	261049_at	0	AT1G01430	similar to unknown protein [Arabidopsis thaliana] (TAIR:AT4G01080.1); similar to unknown protein Cr17 [Brassica napus] (GB:AAX51387.1); contains InterPro domain Protein of unknown function DUF231, plant; (InterPro:IPR004253)	5.41645	5.20316	4.38732	4.04236	5.49962	5.45162	5.93834	4.86839	1.09496	2.13607	-0.165817	0.891424	-1.18852	0.438752	0.0722557	1.05136	0.0485766	0.946585	0.049174	0.902661
ALMT1_ATALMT1__aluminum-activated malate transporter 1	257481_at	0	AT1G08430	Encodes a Al-activated malate efflux transporter. Is essential for aluminum tolerance but does not represent the major Al tolerance QTL., Encodes a Al-activated malate efflux transporter. Is essential for aluminum tolerance but does not represent the majo	4.16701	5.37032	3.27135	3.19023	4.79124	5.72861	4.7467	4.43195	1.53787	2.90366	-0.491259	0.711404	-1.35853	0.38998	0.670602	1.59174	0.0368714	0.739813	0.0751769	0.31842
TRAF-like family protein	246825_at	0	AT5G26260	meprin and TRAF homology domain-containing protein / MATH domain-containing protein; similar to meprin and TRAF homology domain-containing protein / MATH domain-containing protein [Arabidopsis thaliana] (TAIR:AT5G26280.1); similar to Ubiquitin carboxyl-te	4.70931	4.38096	2.55982	2.66468	4.45836	4.54546	3.08208	4.21408	1.93288	3.81818	0.0432243	1.03041	-1.03583	0.487735	0.853828	1.80729	0.00441846	0.994063	0.0831144	0.122855
IMS2_MAM-L_MAM3__2-isopropylmalate synthase 2	249867_at	0	AT5G23020	methylthioalkymalate synthase-like. Also known as 2-isopropylmalate synthase (IMS2)., methylthioalkymalate synthase-like. Also known as 2-isopropylmalate synthase (IMS2)., methylthioalkymalate synthase-like. Also known as 2-isopropylmalate synthase (IMS2)	8.57123	8.54485	6.96793	7.18692	9.38374	9.01547	7.48802	8.84145	1.48061	2.79067	-0.641566	0.641017	-1.08731	0.470637	1.03486	2.04892	0.0306037	0.530572	0.111461	0.110661
AGP30_ATAGP30__arabinogalactan protein 30	267457_at	3	AT2G33790	pollen Ole e 1 allergen protein containing 14.6% proline residues, similar to arabinogalactan protein (Daucus carota) GI:11322245, SP:Q03211 Pistil-specific extensin-like protein precursor (PELP) {Nicotiana tabacum}; contains Pfam profile PF01190: Pollen	6.9489	6.53969	1.97181	1.70639	6.72487	7.0835	5.64685	1.96967	4.90519	29.9647	-0.15989	0.895093	-1.96916	0.255402	3.09592	8.55	0.00844729	0.992981	0.226396	0.0637583
GDH3__glutamate dehydrogenase 3	259346_at	3	AT3G03910	glutamate dehydrogenase, putative; Identical to Probable glutamate dehydrogenase 3 (EC 1.4.1.3) (GDH 3) (GSH3) [Arabidopsis Thaliana] (GB:Q9S7A0); similar to GDH2 (GLUTAMATE DEHYDROGENASE 2), oxidoreductase [Arabidopsis thaliana] (TAIR:AT5G07440.1); simil	2.88288	2.66589	1.84829	1.65335	2.84193	2.55789	2.64833	2.84796	1.02357	2.03295	0.074479	1.05298	-0.997324	0.500928	-0.048232	0.967121	0.00476197	0.964165	0.0099535	0.881089
AMP1_COP2_HPT_MFO1_PT__Peptidase M28 family protein	251856_at	1	AT3G54720	Encodes glutamate carboxypeptidase. Various alleles show-increased cotyledon number and rate of leaf initiation, show transformation of leaves to cotyledons, altered flowering time and photomorphogenesis and an increased level of cytokinin biosynthesis. I	4.86368	5.04157	3.83594	3.21053	5.31303	5.14193	4.75554	4.28243	1.4294	2.69334	-0.274854	0.826534	-0.995756	0.501473	0.708494	1.6341	0.00485719	0.766455	0.0381278	0.0940661
ATPRP3_PRP3__proline-rich protein 3	251226_at	0	AT3G62680	Proline-rich protein, Proline-rich protein	7.30529	6.93544	4.85004	5.03053	6.69146	6.56711	6.24066	5.62621	2.18008	4.5318	0.491077	1.40549	-0.993153	0.502379	0.695854	1.61984	0.000393547	0.368728	0.0307157	0.0821441
Peroxidase superfamily protein	252238_at	0	AT3G49960	peroxidase, putative; Identical to Peroxidase 35 precursor (EC 1.11.1.7) (Atperox P35) (ATP21a) (PER35) [Arabidopsis Thaliana] (GB:Q96510); similar to peroxidase 73 (PER73) (P73) (PRXR11) [Arabidopsis thaliana] (TAIR:AT5G67400.1); similar to peroxidase 1	6.92918	6.34669	4.2777	4.43026	6.19519	5.98937	5.32933	5.36036	2.28396	4.87012	0.545658	1.45969	-0.990866	0.503176	0.747434	1.6788	0.000178234	0.236986	0.0209296	0.0465998
Cysteine/Histidine-rich C1 domain family protein	266088_at	0	AT2G37780	DC1 domain-containing protein; similar to DC1 domain-containing protein [Arabidopsis thaliana] (TAIR:AT2G37820.1); similar to Zinc finger, ZZ-type; Zinc finger, PHD-type; Protein kinase C, phorbol ester/diacylglycerol binding; C1-like [Medicago truncatula	5.2942	4.91781	3.44135	3.96454	5.61849	5.3244	4.91118	4.45516	1.40306	2.64461	-0.365442	0.776231	-0.980225	0.506901	0.788273	1.72701	0.00575984	0.626047	0.042217	0.0718483
PSBR__photosystem II subunit R	264092_at	0	AT1G79040	Encodes for the 10 kDa PsbR subunit of photosystem II (PSII). This subunit appears to be involved in the stable assembly of PSII, particularly that of the oxygen-evolving complex subunit PsbP. Mutants defective in this gene have reduced amounts of subunit	6.37152	6.20296	4.82242	4.92219	6.26643	5.95415	5.54786	6.11433	1.41493	2.66648	0.176951	1.13049	-0.958792	0.514488	0.279192	1.21352	0.00269723	0.872676	0.0275959	0.426912
GATA12__GATA transcription factor 12	246913_at	0	AT5G25830	zinc finger (GATA type) family protein; Identical to Putative GATA transcription factor 13 [Arabidopsis Thaliana] (GB:P69781); similar to zinc finger (GATA type) family protein [Arabidopsis thaliana] (TAIR:AT4G32890.1); similar to Zinc finger, GATA-type [	4.80831	4.89892	3.02866	3.18202	4.46953	4.8499	4.016	4.09936	1.74827	3.35956	0.193899	1.14385	-0.952338	0.516794	0.602035	1.51786	0.000264151	0.761571	0.0109857	0.0503611
Protein of unknown function, DUF642	262045_at	0	AT1G80240	similar to unknown protein [Arabidopsis thaliana] (TAIR:AT5G25460.1); similar to unknown [Ricinus communis] (GB:CAB02653.1); contains InterPro domain Galactose-binding like; (InterPro:IPR008979); contains InterPro domain Protein of unknown function DUF642	7.81017	7.91199	6.61554	6.10569	8.02373	8.17248	7.78646	6.82997	1.50047	2.82934	-0.237019	0.848497	-0.947599	0.518495	0.789885	1.72894	0.011076	0.886009	0.0897279	0.12755
ATFER3_FER3__ferritin 3	251735_at	0	AT3G56090	ATFER3 (FERRITIN 3); ferric iron binding; Identical to Ferritin-3, chloroplast precursor (EC 1.16.3.1) (FER3) [Arabidopsis Thaliana] (GB:Q9LYN2;GB:Q8WHW6); similar to ATFER4 (FERRITIN 4), ferric iron binding [Arabidopsis thaliana] (TAIR:AT2G40300.1); simi	6.74778	6.75336	4.70528	4.33101	6.17535	6.61271	5.60691	5.29443	2.23243	4.69923	0.35654	1.28035	-0.932524	0.523941	0.943362	1.923	0.000224562	0.530796	0.0283099	0.0211066
unknown protein; FUNCTIONS IN: molecular_function unknown; INVOLVED IN: N-terminal protein myristoylation; LOCATED IN: cellular_component unknown; EXPRESSED IN: 22 plant structures; EXPRESSED DURING: 13 growth stages; BEST Arabidopsis thaliana protein match is: unknown protein (TAIR:AT1G10530.1); Has 185 Blast hits to 185 proteins in 18 species: Archae - 0; Bacteria - 0; Metazoa - 0; Fungi - 3; P…	263737_at	0	AT1G60010	similar to unknown protein [Arabidopsis thaliana] (TAIR:AT1G10530.1); similar to T10O24.15, related [Lycopersicon esculentum] (GB:AAX95759.1)	5.39827	5.41585	3.77743	4.16659	5.13455	5.3426	4.82769	4.97109	1.43505	2.70391	0.168481	1.12387	-0.92738	0.525812	0.339184	1.26504	0.000926124	0.828695	0.0141052	0.244158
Late embryogenesis abundant (LEA) protein-related	253914_at	0	AT4G27400	late embryogenesis abundant protein-related / LEA protein-related; similar to late embryogenesis abundant protein-related / LEA protein-related [Arabidopsis thaliana] (TAIR:AT5G54370.1); similar to Root cap [Medicago truncatula] (GB:ABE80069.1); contains	4.15053	4.009	3.26619	2.58699	4.01815	4.54076	3.8046	3.89798	1.15317	2.22402	-0.199692	0.870737	-0.9247	0.52679	0.428163	1.34552	0.0163681	0.884955	0.056012	0.305233
LCR74_PDF2.5__Scorpion toxin-like knottin superfamily protein	247337_at	0	AT5G63660	LCR74/PDF2.5 (Low-molecular-weight cysteine-rich 74); Identical to Putative low-molecular-weight cysteine-rich protein LCR74 precursor (LCR74) [Arabidopsis Thaliana] (GB:Q9FFP8;GB:P82783); similar to LCR68/PDF2.3 (Low-molecular-weight cysteine-rich 68), p	6.81585	6.68929	5.77185	5.38964	6.91095	7.1439	6.18688	6.81218	1.17183	2.25297	-0.274853	0.826535	-0.918781	0.528956	0.527898	1.44183	0.0105899	0.749035	0.0437191	0.180384
ATSYP111_KN_SYP111__syntaxin of plants 111	264802_at	0	AT1G08560	member of SYP11 Gene Family, member of SYP11 Gene Family, member of SYP11 Gene Family	5.60393	5.64901	4.5293	4.44128	6.05845	6.15196	5.29809	5.4997	1.14118	2.20562	-0.478738	0.717605	-0.913607	0.530856	0.706312	1.63163	0.00113584	0.130093	0.00654424	0.0152615
PLAC8 family protein	260752_at	0	AT1G49030	similar to unknown protein [Arabidopsis thaliana] (TAIR:AT3G18460.1); similar to Os02g0579800 [Oryza sativa (japonica cultivar-group)] (GB:NP_001047231.1); similar to Uncharacterized Cys-rich domain [Medicago truncatula] (GB:ABE80519.1); similar to Os02g0	6.01927	6.06127	5.04149	5.011	6.5757	6.60252	6.11302	5.71164	1.01403	2.01954	-0.548838	0.68357	-0.886085	0.54108	0.676778	1.59857	0.00397329	0.129529	0.0136825	0.0309398
c-NAD-MDH2__Lactate/malate dehydrogenase family protein	249147_at	1	AT5G43330	malate dehydrogenase, cytosolic, putative; Identical to Malate dehydrogenase, cytoplasmic 2 (EC 1.1.1.37) [Arabidopsis Thaliana] (GB:P57106;GB:Q9LSX3); similar to malate dehydrogenase, cytosolic, putative [Arabidopsis thaliana] (TAIR:AT1G04410.1); similar	3.79141	3.72275	2.68032	2.66557	3.71063	3.69395	3.82132	3.248	1.08414	2.12011	0.0547883	1.03871	-0.861717	0.550297	0.167631	1.12321	0.00633545	0.984998	0.0290756	0.606993
HDG7__homeodomain GLABROUS 7	248370_at	1	AT5G52170	homeobox-leucine zipper family protein / lipid-binding START domain-containing protein; similar to ANL2 (ANTHOCYANINLESS 2), transcription factor [Arabidopsis thaliana] (TAIR:AT4G00730.1); similar to HDG1 (HOMEODOMAIN GLABROUS1), DNA binding / transcripti	4.449	4.3459	2.8841	2.7623	3.65038	3.88849	3.93452	3.39992	1.57425	2.97781	0.628015	1.54544	-0.844021	0.557089	0.102214	1.07342	0.00113584	0.150419	0.0346129	0.770042
Auxin-responsive family protein	257824_at	0	AT3G25290	auxin-responsive family protein; similar to auxin-responsive protein, putative [Arabidopsis thaliana] (TAIR:AT4G12980.1); similar to hypothetical protein 26.t00022 [Brassica oleracea] (GB:ABD65002.1); contains InterPro domain Protein of unknown function D	6.02364	5.7619	4.83628	4.66472	6.52667	6.31315	5.80629	5.3792	1.14227	2.20728	-0.527139	0.69393	-0.842247	0.557774	0.827161	1.77419	0.00477348	0.221604	0.0307612	0.0256788
HXXXD-type acyl-transferase family protein	245555_at	0	AT4G15390	transferase family protein; similar to transferase family protein [Arabidopsis thaliana] (TAIR:AT3G30280.1); similar to Transferase [Medicago truncatula] (GB:ABE84610.1); contains InterPro domain Transferase; (InterPro:IPR003480)	9.76219	9.5269	8.30759	8.51926	9.8728	9.73404	9.21552	9.27925	1.23112	2.3475	-0.158869	0.895727	-0.83396	0.560987	0.556034	1.47022	0.00119483	0.813479	0.0143166	0.0523476
SKU5__Cupredoxin superfamily protein	254815_at	0	AT4G12420	encodes a protein of unknown function involved in directed root tip growth. It is a member of 19-member gene family and is distantly related structurally to the multiple-copper oxidases ascorbate oxidase and laccase, though it lacks the copper-binding dom	7.4104	7.29097	6.2243	5.55928	7.60943	7.47124	6.85425	6.58639	1.45889	2.74898	-0.189649	0.876819	-0.828531	0.563102	0.820013	1.76542	0.00304994	0.870567	0.0550757	0.0467089
UNE11__Plant invertase/pectin methylesterase inhibitor superfamily protein	255695_at	0	AT4G00080	UNE11 (unfertilized embryo sac 11); pectinesterase inhibitor; similar to invertase/pectin methylesterase inhibitor family protein [Arabidopsis thaliana] (TAIR:AT1G62770.1); similar to putative 21kD protein precursor [Medicago sativa subsp. x varia] (GB:CA	6.58111	6.98927	5.79349	5.35125	6.79954	7.29319	6.85523	5.92108	1.21282	2.3179	-0.261177	0.834407	-0.815785	0.568099	0.658211	1.57812	0.0399601	0.883346	0.162414	0.230176
CIPK3_SnRK3.17__CBL-interacting protein kinase 3	266313_at	0	AT2G26980	encodes a serine-threonine protein kinase whose expression increases in response to abscisic acid, cold, drought, high salt, and wounding conditions. The gene is expressed in developing seeds and seedlings. Lines carrying a T-DNA insertions have reduced g	6.37226	6.46113	5.06006	5.10735	6.89244	6.66784	6.27086	5.52162	1.33299	2.51923	-0.36345	0.777304	-0.812533	0.569381	0.883902	1.84536	0.00590061	0.600576	0.0672065	0.0421844
AT-GT2_GT2__Duplicated homeodomain-like superfamily protein	256332_at	0	AT1G76890	encodes a plant trihelix DNA-binding protein, encodes a plant trihelix DNA-binding protein	5.02409	5.13964	3.56696	3.66203	5.40013	5.24845	4.56044	4.28618	1.46737	2.76518	-0.242422	0.845325	-0.808815	0.57085	0.900978	1.86733	0.000457616	0.600874	0.0161509	0.00767114
unknown protein; FUNCTIONS IN: molecular_function unknown; INVOLVED IN: biological_process unknown; LOCATED IN: endomembrane system; EXPRESSED IN: 19 plant structures; EXPRESSED DURING: 10 growth stages; BEST Arabidopsis thaliana protein match is: unknown protein (TAIR:AT3G19030.1); Has 24 Blast hits to 24 proteins in 2 species: Archae - 0; Bacteria - 0; Metazoa - 0; Fungi - 0; Plants - 24; Virus…	262399_at	0	AT1G49500	similar to unknown protein [Arabidopsis thaliana] (TAIR:AT3G19030.1)	8.62401	8.60529	7.17855	7.40066	9.09068	8.76753	7.84326	8.31465	1.32504	2.50541	-0.314454	0.804155	-0.789348	0.578605	0.85015	1.80269	0.00278454	0.590516	0.0439666	0.0270628
Galactose mutarotase-like superfamily protein	247101_at	0	AT5G66530	aldose 1-epimerase family protein; similar to aldose 1-epimerase family protein [Arabidopsis thaliana] (TAIR:AT5G57330.1); similar to Os09g0327400 [Oryza sativa (japonica cultivar-group)] (GB:NP_001062890.1); similar to apospory-associated protein C; APOC	6.68152	6.4165	5.47053	5.38568	7.14293	6.73237	6.34032	6.08709	1.1209	2.17482	-0.388645	0.763847	-0.785597	0.580112	0.723947	1.65169	0.00493624	0.407904	0.0377124	0.0404592
ACA9_ATACA9__autoinhibited Ca(2+)-ATPase 9	258035_at	5	AT3G21180	one of the type IIB calcium pump isoforms. encodes an autoinhibited Ca(2+)-ATPase that contains an N-terminal calmodulin binding autoinhibitory domain., one of the type IIB calcium pump isoforms. encodes an autoinhibited Ca(2+)-ATPase that contains an N-t	3.50353	3.33906	2.41981	2.32855	3.00505	3.32373	3.6416	2.67473	1.04711	2.06639	0.256906	1.19491	-0.783984	0.580761	0.00622432	1.00432	0.0423414	0.853805	0.13052	0.990782
CYP705A22_GPS1__cytochrome P450, family 705, subfamily A, polypeptide 22	257113_at	0	AT3G20130	member of CYP705A	3.79227	3.60787	2.69223	2.62226	3.88358	3.59148	3.73418	3.13663	1.04282	2.06026	-0.0374623	0.974367	-0.77816	0.58311	0.302127	1.23296	0.0127104	0.992933	0.059256	0.396759
RAP2.11__related to AP2 11	245966_at	4	AT5G19790	encodes a member of the ERF (ethylene response factor) subfamily B-6 of ERF/AP2 transcription factor family (RAP2.11). The protein contains one AP2 domain. There are 12 members in this subfamily including RAP2.11.	3.2976	3.46017	1.98264	2.53865	3.61469	3.67143	3.43413	2.63173	1.11824	2.17082	-0.264174	0.832675	-0.772288	0.585488	0.610128	1.52639	0.0284142	0.833848	0.124269	0.192692
PHO1;H1__EXS (ERD1/XPR1/SYG1) family protein	262231_at	0	AT1G68740	EXS family protein / ERD1/XPR1/SYG1 family protein; similar to PHO1 (PHOSPHATE 1) [Arabidopsis thaliana] (TAIR:AT3G23430.1); similar to putative PHO1-like protein [Oryza sativa (japonica cultivar-group)] (GB:BAD44936.1); similar to Os06g0493600 [Oryza sat	5.65371	6.06858	4.57649	4.75933	5.2373	5.6999	5.80882	5.06	1.19324	2.28665	0.392542	1.3127	-0.766499	0.587842	0.0341947	1.02399	0.0214683	0.654919	0.126046	0.949774
Leucine-rich repeat protein kinase family protein	248420_at	0	AT5G51560	leucine-rich repeat transmembrane protein kinase, putative; similar to leucine-rich repeat transmembrane protein kinase, putative [Arabidopsis thaliana] (TAIR:AT2G45340.1); similar to leucine-rich repeat transmembrane protein kinase, putative [Arabidopsis	4.69639	4.69893	3.90909	3.31265	4.92585	4.69332	4.59964	4.15195	1.08679	2.12401	-0.111923	0.925354	-0.764923	0.588485	0.433792	1.35078	0.0149648	0.955464	0.0792808	0.2635
CYP705A25__cytochrome P450, family 705, subfamily A, polypeptide 25	261878_at	0	AT1G50560	member of CYP705A	5.30912	5.42189	4.12026	4.48026	5.57523	5.50133	5.14557	4.96187	1.06525	2.09253	-0.172774	0.887135	-0.753462	0.593178	0.484561	1.39916	0.00344663	0.80715	0.0282344	0.0985915
Uncharacterised protein family (UPF0497)	248140_at	0	AT5G54980	integral membrane family protein; similar to integral membrane family protein [Arabidopsis thaliana] (TAIR:AT1G17200.1); similar to Os02g0219900 [Oryza sativa (japonica cultivar-group)] (GB:NP_001046315.1); similar to hypothetical protein [Gossypium hirsu	5.40271	5.23584	4.0279	4.32846	5.89671	5.35302	5.0601	4.79734	1.14109	2.20548	-0.305593	0.809109	-0.750537	0.594382	0.69615	1.62018	0.00840024	0.654919	0.066513	0.0708648
Auxin-responsive family protein	254746_at	0	AT4G12980	auxin-responsive protein, putative; similar to auxin-responsive family protein [Arabidopsis thaliana] (TAIR:AT3G25290.2); similar to hypothetical protein 26.t00022 [Brassica oleracea] (GB:ABD65002.1); similar to Os03g0194900 [Oryza sativa (japonica cultiv	4.05239	4.06175	2.39776	2.73828	4.59355	4.14157	3.83685	2.78546	1.48905	2.80704	-0.310493	0.806366	-0.743137	0.597439	1.05641	2.07975	0.0156411	0.830551	0.192319	0.067297
FAD-dependent oxidoreductase family protein	263788_at	0	AT2G24580	sarcosine oxidase family protein; Identical to Probable sarcosine oxidase (EC 1.5.3.1) [Arabidopsis Thaliana] (GB:Q9SJA7); similar to LOC558601 protein [Danio rerio] (GB:AAI16494.1); similar to Os09g0498500 [Oryza sativa (japonica cultivar-group)] (GB:NP_	5.8392	5.68808	4.63473	4.73657	6.1806	5.75066	5.5099	5.34726	1.07799	2.11109	-0.201992	0.86935	-0.742929	0.597525	0.537049	1.451	0.00444406	0.768633	0.037283	0.0879298
GLP10__germin-like protein 10	251297_at	0	AT3G62020	germin-like protein (GLP10)	5.69165	5.90715	4.71465	4.67422	6.1783	6.20701	5.72638	5.12761	1.10496	2.15093	-0.393253	0.761411	-0.732563	0.601834	0.765652	1.70014	0.00761661	0.453125	0.0613479	0.0431616
Heavy metal transport/detoxification superfamily protein	248526_at	0	AT5G50740	metal ion binding; similar to ATFP3 (Arabidopsis thaliana farnesylated protein 3) [Arabidopsis thaliana] (TAIR:AT5G63530.2); similar to OSIGBa0096P03.8 [Oryza sativa (indica cultivar-group)] (GB:CAH66434.1); similar to putative farnesylated protein [Oryza	5.1789	5.1322	3.88721	3.58145	5.1775	5.35089	4.49501	4.43664	1.42122	2.67811	-0.108643	0.92746	-0.731486	0.602283	0.798373	1.73914	0.000563117	0.915701	0.0252615	0.0135459
ATCSLB02_ATCSLB2_CSLB02_CSLB02__cellulose synthase-like B	267085_at	0	AT2G32620	encodes a gene similar to cellulose synthase, encodes a gene similar to cellulose synthase, encodes a gene similar to cellulose synthase	4.29858	3.9653	3.06744	2.70912	4.32909	4.30297	3.37442	3.85566	1.24366	2.36799	-0.184088	0.880205	-0.726759	0.60426	0.70099	1.62562	0.00532705	0.864665	0.0719386	0.0676056
ARR9_ATRR4__response regulator 9	251665_at	0	AT3G57040	response regulator ARR9, A two-component response regulator-like protein with a receiver domain with a conserved aspartate residue and a possible phosphorylation site and at the N-terminal half. Appears to interact with histidine kinase like genes ATHP3 a	5.99268	6.13489	4.90053	4.67191	5.8093	5.55022	5.68954	5.33298	1.27756	2.42429	0.384023	1.30498	-0.725037	0.604981	0.168503	1.12389	0.00213542	0.389767	0.042949	0.581165
AtCLA1_CLA_CLA1_DEF_DXPS2_DXS__Deoxyxylulose-5-phosphate synthase	245281_at	0	AT4G15560	Encodes a protein with 1-deoxyxylulose 5-phosphate synthase activity involved in the MEP pathway. It is essential for chloroplast development in Arabidopsis, Encodes a protein with 1-deoxyxylulose 5-phosphate synthase activity involved in the MEP pathway.	6.39054	6.33087	5.34495	5.25146	6.48682	6.51284	5.89509	6.12711	1.0625	2.08854	-0.139124	0.90807	-0.712895	0.610095	0.488725	1.4032	0.00173157	0.833103	0.0202162	0.0627596
GL2__HD-ZIP IV family of homeobox-leucine zipper protein with lipid-binding START domain	260166_at	2	AT1G79840	Glabra 2, a homeodomain protein affects epidermal cell identity including trichomes, root hairs, and seed coat. It also down-regulates seed oil content. Expressed in atrichoblasts and required to suppress root hair development. Also expressed abundantly d	3.25836	3.39501	2.55995	1.89321	2.96879	3.32734	3.2779	2.5806	1.10011	2.14371	0.178622	1.1318	-0.702669	0.614434	0.218817	1.16378	0.0353079	0.92954	0.169644	0.653643
PIP1;4_PIP1E_TMP-C__plasma membrane intrinsic protein 1;4	255674_at	0	AT4G00430	a member of the plasma membrane intrinsic protein subfamily PIP1., a member of the plasma membrane intrinsic protein subfamily PIP1., a member of the plasma membrane intrinsic protein subfamily PIP1.	7.75251	7.7424	6.47518	6.24539	7.90086	7.85089	6.95214	7.16914	1.38717	2.61565	-0.12842	0.914833	-0.700354	0.615421	0.815237	1.75959	0.000536958	0.87183	0.026228	0.010685
Protein kinase superfamily protein	260213_at	1	AT1G74490	protein kinase, putative; similar to APK2B (PROTEIN KINASE 2B), kinase [Arabidopsis thaliana] (TAIR:AT2G02800.2); similar to Protein kinase [Medicago truncatula] (GB:ABD32991.1); contains InterPro domain Protein kinase-like; (InterPro:IPR011009); contains	3.69227	3.2541	2.38733	1.92734	3.44773	3.06016	2.80782	2.8932	1.31586	2.4895	0.219244	1.16412	-0.693178	0.61849	0.403436	1.32265	0.00532255	0.828695	0.0975243	0.283511
alpha/beta-Hydrolases superfamily protein	252357_at	0	AT3G48410	hydrolase, alpha/beta fold family protein; similar to hydrolase, alpha/beta fold family protein [Arabidopsis thaliana] (TAIR:AT2G36290.1); similar to Os02g0532300 [Oryza sativa (japonica cultivar-group)] (GB:NP_001047024.1); similar to Os04g0412000 [Oryza	4.95846	5.06401	3.9735	4.01018	5.09148	5.35213	4.90225	4.45992	1.0194	2.02707	-0.210573	0.864194	-0.689244	0.620179	0.540725	1.4547	0.00672921	0.764758	0.0526298	0.0941281
AtGH9B13_GH9B13__glycosyl hydrolase 9B13	255517_at	0	AT4G02290	glycosyl hydrolase family 9 protein; Identical to Endoglucanase 17 precursor (EC 3.2.1.4) (Endo-1,4-beta glucanase 17) [Arabidopsis Thaliana] (GB:O81416); similar to ATCEL2 (Arabidopsis thaliana Cellulase 2), hydrolase, hydrolyzing O-glycosyl compounds [A	7.72169	7.55728	6.25807	5.98713	7.88954	7.41556	6.33394	7.28701	1.51689	2.86173	-0.0130606	0.990988	-0.687874	0.620768	0.842073	1.79262	0.0109911	0.999269	0.198468	0.110056
unknown protein; FUNCTIONS IN: molecular_function unknown; INVOLVED IN: biological_process unknown; LOCATED IN: endomembrane system; EXPRESSED IN: 18 plant structures; EXPRESSED DURING: 12 growth stages; BEST Arabidopsis thaliana protein match is: unknown protein (TAIR:AT4G16400.1); Has 29 Blast hits to 29 proteins in 8 species: Archae - 0; Bacteria - 0; Metazoa - 0; Fungi - 0; Plants - 29; Virus…	257191_at	0	AT3G13175	similar to unknown protein [Arabidopsis thaliana] (TAIR:AT4G16400.1)	4.38539	4.48008	3.25108	3.12559	4.84063	4.41709	3.73226	4.01215	1.2444	2.3692	-0.196125	0.872892	-0.683869	0.622494	0.756656	1.68957	0.00262035	0.796664	0.0550627	0.0315918
CER60_KCS5__3-ketoacyl-CoA synthase 5	255732_at	1	AT1G25450	very-long-chain fatty acid condensing enzyme, putative; Identical to 3-ketoacyl-CoA synthase 5 (EC 2.3.1.-) (KCS-5) (Very-long-chain fatty acid condensing enzyme 5) (VLCFA condensing enzyme 5) (KCS5) [Arabidopsis Thaliana] (GB:Q9C6L5;GB:Q84W57;GB:Q8L8L0);	3.22508	2.64305	2.08479	1.69263	3.25936	3.37434	2.84292	2.3014	1.04536	2.06387	-0.382786	0.766955	-0.683452	0.622674	0.74469	1.67561	0.0271237	0.6241	0.138786	0.0967524
ATMIPS3_MIPS3__myo-inositol-1-phosphate synthase 3	250471_at	0	AT5G10170	inositol-3-phosphate synthase, putative / myo-inositol-1-phosphate synthase, putative / MI-1-P synthase, putative; Identical to Probable inositol-3-phosphate synthase isozyme 3 (EC 5.5.1.4) (Myo- inositol-1-phosphate synthase 3) (MI-1-P synthase 3) (IPS 3	4.78262	4.62439	3.8541	3.54433	5.31866	5.18627	4.12661	4.60981	1.00429	2.00596	-0.548958	0.683514	-0.668996	0.628944	0.884252	1.84581	0.0106201	0.219729	0.0746955	0.0230334
Pollen Ole e 1 allergen and extensin family protein	250469_at	0	AT5G10130	pollen Ole e 1 allergen and extensin family protein; similar to SAH7 [Arabidopsis thaliana] (TAIR:AT4G08685.1); similar to 4D11_14 [Brassica rapa subsp. pekinensis] (GB:AAZ67528.1); contains InterPro domain Pollen Ole e 1 allergen and extensin; (InterPro:	6.60462	6.46564	5.61639	5.01997	6.6131	6.8415	6.42463	5.5437	1.21695	2.32455	-0.192169	0.875289	-0.665988	0.630257	0.743132	1.67381	0.0278758	0.925382	0.208079	0.147673
BEST Arabidopsis thaliana protein match is: Plant invertase/pectin methylesterase inhibitor superfamily protein (TAIR:AT5G62340.1); Has 9 Blast hits to 9 proteins in 2 species: Archae - 0; Bacteria - 0; Metazoa - 0; Fungi - 0; Plants - 9; Viruses - 0; Other Eukaryotes - 0 (source: NCBI BLink).	247476_at	6	AT5G62330	similar to invertase/pectin methylesterase inhibitor family protein [Arabidopsis thaliana] (TAIR:AT5G62340.1)	3.56802	3.39849	1.95386	1.92053	3.70775	3.84543	3.31341	1.88413	1.54606	2.92019	-0.293335	0.816013	-0.661574	0.632188	1.17782	2.26235	0.0273251	0.890116	0.311189	0.0796075
Protein of unknown function, DUF538	251107_at	0	AT5G01610	Identical to Protein At5g01610 [Arabidopsis Thaliana] (GB:Q9M015;GB:Q84VV4); similar to unknown protein [Arabidopsis thaliana] (TAIR:AT3G08890.2); similar to Protein of unknown function, DUF538 [Medicago truncatula] (GB:ABE91533.1); contains InterPro doma	6.43959	6.26374	5.25436	5.4454	6.57511	6.48373	6.14188	5.8795	1.00179	2.00248	-0.177754	0.884078	-0.660817	0.63252	0.518726	1.43269	0.00374928	0.779906	0.0387849	0.0712285
unknown protein; FUNCTIONS IN: molecular_function unknown; INVOLVED IN: N-terminal protein myristoylation; LOCATED IN: cellular_component unknown; EXPRESSED IN: 22 plant structures; EXPRESSED DURING: 13 growth stages; BEST Arabidopsis thaliana protein match is: unknown protein (TAIR:AT2G23690.1); Has 30201 Blast hits to 17322 proteins in 780 species: Archae - 12; Bacteria - 1396; Metazoa - 17338;…	246200_at	0	AT4G37240	similar to unknown protein [Arabidopsis thaliana] (TAIR:AT2G23690.1); similar to TMV response-related gene product [Nicotiana tabacum] (GB:BAB41200.1); similar to Os03g0740200 [Oryza sativa (japonica cultivar-group)] (GB:NP_001051217.1); similar to Os09g0	4.66613	4.67676	3.47213	2.87362	4.54678	4.72444	3.97055	3.69028	1.49857	2.82562	0.0358365	1.02515	-0.657539	0.633959	0.805192	1.74738	0.00211331	0.992981	0.0960262	0.0421864
AtCOR47_COR47_RD17__cold-regulated 47	259570_at	0	AT1G20440	Belongs to the dehydrin protein family, which contains highly conserved stretches of 7-17 residues that are repetitively scattered in their sequences, the K-, S-, Y- and lysine rich segments. Cold regulated gene, amino acid sequence homology with Group II	8.36702	8.20432	6.79958	6.62036	7.96309	8.12578	7.64146	7.0779	1.5757	2.98081	0.241242	1.18201	-0.649712	0.637407	0.68475	1.60742	0.00128652	0.748932	0.0865625	0.0627309
BEN1__NAD(P)-binding Rossmann-fold superfamily protein	245141_at	0	AT2G45400	involved in the regulation of brassinosteroid metabolic pathway	6.53704	6.38998	5.06798	5.12226	5.74497	5.92791	6.17876	5.30149	1.36839	2.58182	0.62707	1.54443	-0.645008	0.639489	0.0963133	1.06904	0.00858274	0.297427	0.163859	0.837708
RmlC-like cupins superfamily protein	258938_at	0	AT3G10080	germin-like protein, putative; Identical to Germin-like protein subfamily 3 member 2 precursor [Arabidopsis Thaliana] (GB:Q9SR72); similar to germin-like protein, putative [Arabidopsis thaliana] (TAIR:AT1G18980.1); similar to Os03g0804700 [Oryza sativa (j	4.94454	4.97297	3.44142	3.80963	5.32951	5.10775	3.87933	4.65785	1.33323	2.51966	-0.259875	0.83516	-0.643059	0.640354	0.950045	1.93193	0.00896487	0.811532	0.159128	0.0438346
IQD11__IQ-domain 11	250233_at	0	AT5G13460	IQD11 (IQ-domain 11); calmodulin binding; similar to IQD12 (IQ-domain 12), calmodulin binding [Arabidopsis thaliana] (TAIR:AT5G03960.1); similar to Os03g0355700 [Oryza sativa (japonica cultivar-group)] (GB:NP_001050136.1); similar to IQ calmodulin-binding	4.26204	4.66847	3.4752	3.06579	4.14162	4.2898	4.44477	3.37714	1.19476	2.28907	0.249551	1.18884	-0.640458	0.641509	0.304754	1.23521	0.0429038	0.894559	0.261807	0.579215
Leucine-rich repeat protein kinase family protein	253569_at	0	AT4G31250	leucine-rich repeat transmembrane protein kinase, putative; similar to leucine-rich repeat transmembrane protein kinase, putative [Arabidopsis thaliana] (TAIR:AT3G20190.1); similar to receptor-like protein kinase [Lycopersicon esculentum] (GB:AAC12254.1);	5.00148	4.60239	3.33291	3.3715	4.41627	4.39435	3.69965	4.27447	1.44973	2.73156	0.396624	1.31642	-0.634854	0.644006	0.418249	1.3363	0.00268362	0.486043	0.109701	0.248598
IAA3_SHY2__AUX/IAA transcriptional regulator family protein	263656_at	1	AT1G04240	SHY2/IAA3 regulates multiple auxin responses in roots. It is induced rapidly by IAA, and has been shown to be phosphorylated by oat phytochrome A in vitro., SHY2/IAA3 regulates multiple auxin responses in roots. It is induced rapidly by IAA, and has been	4.87705	4.64756	3.01378	2.51806	4.09065	3.58001	3.3589	3.43814	1.99639	3.98999	0.926976	1.90129	-0.632603	0.645011	0.436806	1.3536	0.000634234	0.0642916	0.124137	0.249501
Glutaredoxin family protein	261958_at	5	AT1G64500	glutaredoxin family protein; similar to glutaredoxin family protein [Arabidopsis thaliana] (TAIR:AT4G10630.1); similar to Os01g0235900 [Oryza sativa (japonica cultivar-group)] (GB:NP_001042526.1); similar to hypothetical protein MtrDRAFT_AC139526g15v1 [Me	2.74027	2.92466	1.41317	1.22745	2.68812	2.2254	1.99471	1.91018	1.51215	2.85236	0.375702	1.29747	-0.632137	0.64522	0.504315	1.41845	0.00101019	0.419044	0.0722976	0.118163
AMT1;2_ATAMT1;2__ammonium transporter 1;2	262883_at	0	AT1G64780	encodes an ammonium transporter gene, encodes an ammonium transporter gene	7.40731	7.19305	5.58873	5.89345	6.69499	6.63297	6.07664	6.66511	1.55909	2.94668	0.636201	1.55423	-0.629787	0.646272	0.293104	1.22527	0.00185001	0.183531	0.111514	0.413197
PLA IVD_PLP8__PATATIN-like protein 8	253699_at	1	AT4G29800	PLA IVD/PLP8 (Patatin-like protein 8); similar to PLA IIIA/PLP7 (Patatin-like protein 7) [Arabidopsis thaliana] (TAIR:AT3G54950.1); similar to putative lipid acyl hydrolase [Oryza sativa] (GB:AAK72885.1); similar to Os03g0254400 [Oryza sativa (japonica cu	5.11795	4.87766	3.13792	3.48371	4.88414	4.57865	4.12577	3.75277	1.68699	3.21985	0.266407	1.20281	-0.628455	0.646869	0.79213	1.73163	0.000937315	0.708608	0.097401	0.0388183
ATS_KAN4__Homeodomain-like superfamily protein	249206_at	0	AT5G42630	Encodes a member of the KANADI family of putative transcription factors. Involved in integument formation during ovule development and expressed at the boundary between the inner and outer integuments. It is essential for directing laminar growth of the	5.12758	4.41049	3.90295	2.9132	4.27723	4.64095	4.03441	4.02444	1.36096	2.56856	0.30994	1.23966	-0.621346	0.650064	0.429671	1.34693	0.0295603	0.847995	0.291263	0.446913
Major facilitator superfamily protein	261924_at	0	AT1G22550	proton-dependent oligopeptide transport (POT) family protein; similar to proton-dependent oligopeptide transport (POT) family protein [Arabidopsis thaliana] (TAIR:AT1G22570.1); similar to proton-dependent oligopeptide transport (POT) family protein [Arabi	4.14378	3.96482	2.5856	2.94044	4.45219	4.17959	3.66084	3.10127	1.29128	2.44746	-0.261589	0.834169	-0.61804	0.651556	0.934834	1.91167	0.00555706	0.754249	0.127423	0.0290434
ATOFP3_OFP3__ovate family protein 3	247807_at	4	AT5G58360	ATOFP3/OFP3 (Arabidopsis thaliana ovate family protein 3); similar to ATOFP2/OFP2 (ARABIDOPSIS THALIANA OVATE FAMILY PROTEIN 2) [Arabidopsis thaliana] (TAIR:AT2G30400.1); similar to Os01g0823500 [Oryza sativa (japonica cultivar-group)] (GB:NP_001044660.1)	3.98283	3.6832	2.42151	2.32604	4.02496	3.71096	3.26381	2.71095	1.45924	2.74964	-0.034945	0.976069	-0.613605	0.653561	0.880583	1.84112	0.00269166	0.993325	0.121923	0.0331363
MLP34__MLP-like protein 34	262260_at	0	AT1G70850	Bet v I allergen family protein; Identical to MLP-like protein 34 (MLP34) [Arabidopsis Thaliana] (GB:Q9SSK7); similar to Bet v I allergen family protein [Arabidopsis thaliana] (TAIR:AT1G70830.1); similar to major latex-like protein [Prunus persica] (GB:AA	10.0911	9.96965	8.59207	8.69916	9.24075	9.00618	9.41984	9.09582	1.38474	2.61125	0.90689	1.875	-0.612217	0.654191	-0.134368	0.911069	0.00094742	0.0215674	0.0582942	0.638658
SIM__cyclin-dependent protein kinase inhibitors	250844_at	0	AT5G04470	Encodes a novel nuclear 14-kD protein containing a cyclin binding motif and a motif found in ICK/KRP cell cycle inhibitor proteins. It is required for coordinating cell division and cell differentiation during the development of Arabidopsis trichomes, pl	7.09479	6.83801	5.89511	5.83477	7.28172	7.06223	6.86388	6.08709	1.10146	2.14572	-0.205576	0.867192	-0.610543	0.65495	0.696494	1.62056	0.0184618	0.873595	0.165668	0.10513
AtPERK13_PERK13_RHS10__root hair specific 10	260366_at	1	AT1G70460	protein kinase, putative; similar to protein kinase family protein [Arabidopsis thaliana] (TAIR:AT1G10620.1); similar to protein kinase family protein [Arabidopsis thaliana] (TAIR:AT1G23540.1); similar to protein kinase family protein [Musa balbisiana] (G	5.16981	4.46831	3.43449	3.70192	4.5308	4.29738	4.42321	3.92702	1.25085	2.37982	0.404964	1.32406	-0.60691	0.656601	0.238978	1.18016	0.0140467	0.606128	0.193398	0.588782
AtSWEET16_SWEET16__Nodulin MtN3 family protein	258421_at	0	AT3G16690	nodulin MtN3 family protein; similar to nodulin MtN3 family protein [Arabidopsis thaliana] (TAIR:AT4G15920.1); similar to MtN3/saliva family protein, expressed [Oryza sativa (japonica cultivar-group)] (GB:ABF95863.1); contains InterPro domain MtN3 and sal	6.66844	6.63151	5.41333	5.42315	6.77873	6.55182	6.04699	6.00185	1.23174	2.3485	-0.0152993	0.989451	-0.606181	0.656934	0.640857	1.55925	0.00072222	0.996452	0.0349157	0.0222154
ATCLC-A_ATCLCA_CLC-A_CLC-A_CLCA__chloride channel A	249327_at	0	AT5G40890	Encodes a member of the voltage-dependent chloride channel. Mutants homozygous for the T-DNA insertion mutation have reduced nitrate uptake capacity in high nitrate environment and exhibit hypersensitivity to chlorate., Encodes a member of the voltage-dep	7.57219	7.65996	6.20738	6.19228	7.53161	7.74287	6.66281	6.94763	1.41624	2.66889	-0.0211647	0.985437	-0.605384	0.657296	0.832019	1.78018	0.00059293	0.994531	0.0497005	0.0114817
ATGSTF13__Glutathione S-transferase family protein	251231_at	1	AT3G62760	Encodes glutathione transferase belonging to the phi class of GSTs. Naming convention according to Wagner et al. (2002).	5.08894	4.68195	2.68605	2.20521	4.02846	4.29498	3.51847	2.57276	2.43981	5.42571	0.723727	1.65144	-0.599985	0.659761	1.1161	2.1676	0.00128829	0.331586	0.272585	0.0528616
sequence-specific DNA binding transcription factors;transcription regulators CPuORF37__conserved peptide upstream open reading frame 37 CPuORF36__conserved peptide upstream open reading frame 36	248559_at	2	AT5G50010	transcription factor/ transcription regulator; similar to SAC51 (SUPPRESSOR OF ACAULIS 51), transcription factor/ transcription regulator [Arabidopsis thaliana] (TAIR:AT5G64340.1); similar to Os01g0626900 [Oryza sativa (japonica cultivar-group)] (GB:NP_00	3.381	3.06346	2.18897	2.20228	3.23287	3.53914	3.15022	2.43567	1.02661	2.03723	-0.163775	0.892686	-0.59732	0.660981	0.593062	1.50845	0.0241609	0.919897	0.170649	0.155025
ATMES17_MES17__methyl esterase 17	258769_at	7	AT3G10870	hydrolase, alpha/beta fold family protein; similar to hydrolase, alpha/beta fold family protein [Arabidopsis thaliana] (TAIR:AT5G58310.1); similar to Os12g0117100 [Oryza sativa (japonica cultivar-group)] (GB:NP_001065997.1); similar to Os11g0118000 [Oryza	2.88071	3.02854	1.87964	1.73651	2.40483	2.42763	2.38973	2.41984	1.14655	2.21384	0.538397	1.45236	-0.596716	0.661258	0.0114402	1.00796	0.000986399	0.0804199	0.0348221	0.968447
TBL39__TRICHOME BIREFRINGENCE-LIKE 39	263496_at	0	AT2G42570	similar to unknown protein [Arabidopsis thaliana] (TAIR:AT2G31110.2); similar to unknown [Pisum sativum] (GB:ABA29158.1); contains InterPro domain Protein of unknown function DUF231, plant; (InterPro:IPR004253)	7.00351	6.94483	5.29169	4.96664	6.51703	6.85226	5.66436	5.7717	1.845	3.59254	0.289524	1.22224	-0.588864	0.664866	0.966616	1.95425	0.000259605	0.560783	0.0764414	0.00956375
CDKB2;1__cyclin-dependent kinase B2;1	259978_at	0	AT1G76540	Encodes a cyclin-dependent protein kinase involved in regulation of the G2/M transition of the mitotic cell cycle. Specifically binds to the cyclin CYCD4;1, expressed in shoot meristem, young leaves and vascular tissue during the G2/M phase.	5.20685	5.46287	4.30485	4.26704	5.04592	5.40958	5.11121	4.63348	1.04892	2.06898	0.10711	1.07707	-0.586408	0.665999	0.3554	1.27934	0.0104729	0.949316	0.120448	0.301848
sks4__SKU5 similar 4	254363_at	0	AT4G22010	SKS4 (SKU5 Similar 4); copper ion binding / oxidoreductase; similar to SKS6 (SKU5 Similar 6), pectinesterase [Arabidopsis thaliana] (TAIR:AT1G41830.1); similar to SKS8 (SKU5 Similar 8), copper ion binding / oxidoreductase [Arabidopsis thaliana] (TAIR:AT1G	6.73231	6.5988	5.82754	5.32014	6.67151	6.75285	6.49683	5.81935	1.09172	2.13128	-0.0466271	0.968197	-0.584255	0.666994	0.554092	1.46824	0.0200981	0.992098	0.186424	0.189213
SLP3__subtilisin-like serine protease 3	267465_at	0	AT2G19170	Encodes a novel subtilisin-like serine protease.	3.44751	3.57617	2.74796	2.27324	3.37628	3.59062	3.00702	3.17042	1.00124	2.00172	0.0283891	1.01987	-0.57812	0.669836	0.394728	1.3147	0.00866372	0.993774	0.0997925	0.217895
AtHMGR1_HMG1_HMGR1__hydroxy methylglutaryl CoA reductase 1	259983_at	0	AT1G76490	Encodes a 3-hydroxy-3-methylglutaryl coenzyme A reductase, which is involved in melavonate biosynthesis and performs the first committed step in isoprenoid biosynthesis. Expression is activated in dark in leaf tissue but not controlled by light in the roo	7.79226	7.82225	6.7176	6.51024	7.48834	7.56082	7.01158	7.35685	1.19334	2.28681	0.28268	1.21645	-0.570298	0.673478	0.34036	1.26607	0.00184447	0.53306	0.0684032	0.221201
Pectinacetylesterase family protein	254573_at	0	AT4G19420	pectinacetylesterase family protein; similar to pectinacetylesterase, putative [Arabidopsis thaliana] (TAIR:AT4G19410.1); similar to pectinacetylesterase precursor [Vigna radiata var. radiata] (GB:CAA67728.1); contains InterPro domain Pectinacetylesterase	4.01453	3.64587	2.88155	2.58347	3.7281	3.78662	3.42522	3.17841	1.09769	2.14011	0.072839	1.05178	-0.569303	0.673942	0.455544	1.3713	0.00500541	0.971827	0.0980097	0.151618
HIPP25__Heavy metal transport/detoxification superfamily protein	253172_at	0	AT4G35060	heavy-metal-associated domain-containing protein / copper chaperone (CCH)-related; similar to ATFP6 (FARNESYLATED PROTEIN 6), metal ion binding [Arabidopsis thaliana] (TAIR:AT4G38580.1); similar to GMFP7 [Glycine max] (GB:AAD09515.1); contains InterPro do	7.56274	7.53222	5.92121	6.10602	7.42265	7.32572	6.98239	6.17565	1.53387	2.89561	0.173297	1.12763	-0.565404	0.675766	0.795167	1.73528	0.0035645	0.907696	0.18994	0.0683516
RHS14__root hair specific 14 Pectin lyase-like superfamily protein	254338_s_at	1	At4g22080 At4g22090	RHS14__root hair specific 14	4.21322	3.62876	1.74961	2.26239	3.5005	2.63121	2.56537	2.57276	1.91499	3.77112	0.85514	1.80893	-0.56307	0.67686	0.496785	1.41107	0.00429783	0.228837	0.301443	0.341917
AGP18_ATAGP18__arabinogalactan protein 18	253050_at	1	AT4G37450	AGP18 is a lysine-rich arabinogalactan-protein (AGP) and part of a multi-gene family of glycoproteins with approx. 50 members. It falls into one subclass with AGP17 and AGP19, other lysine-rich AGPs. It is expressed in young leaves, shoots, roots and flow	4.65974	4.55731	3.54915	3.5203	4.72925	4.66163	4.27961	3.91226	1.0738	2.10497	-0.0869144	0.941534	-0.561205	0.677736	0.599507	1.5152	0.00279472	0.946286	0.0675606	0.0446725
LOCATED IN: chloroplast; EXPRESSED IN: 15 plant structures; EXPRESSED DURING: 7 growth stages; BEST Arabidopsis thaliana protein match is: nucleolar protein gar2-related (TAIR:AT2G42320.2); Has 3369 Blast hits to 1526 proteins in 313 species: Archae - 2; Bacteria - 910; Metazoa - 754; Fungi - 336; Plants - 137; Viruses - 11; Other Eukaryotes - 1219 (source: NCBI BLink).	250653_at	0	AT5G06930	similar to nucleolar protein gar2-related [Arabidopsis thaliana] (TAIR:AT2G42320.2); similar to hypothetical protein [Nicotiana tabacum] (GB:BAC53933.1)	4.32598	4.15826	3.17542	3.08099	4.07813	4.45996	3.8656	3.50992	1.11392	2.16432	-0.0269237	0.981511	-0.559552	0.678513	0.581287	1.49618	0.00505543	0.994063	0.107608	0.082619
PLIM2b__GATA type zinc finger transcription factor family protein	261559_at	0	AT1G01780	LIM domain-containing protein; similar to LIM domain-containing protein [Arabidopsis thaliana] (TAIR:AT2G45800.1); similar to LIM domain protein PLIM2a [Populus tremula x Populus alba] (GB:ABK58466.1); contains InterPro domain LIM, zinc-binding; (InterPro	5.95458	5.72921	4.52513	4.66141	5.69237	5.64371	5.41431	4.85969	1.24863	2.37615	0.173861	1.12807	-0.543727	0.685996	0.531039	1.44497	0.00372639	0.861783	0.133293	0.124666
alpha/beta-Hydrolases superfamily protein	260297_at	0	AT1G80280	hydrolase, alpha/beta fold family protein; similar to hydrolase, alpha/beta fold family protein [Arabidopsis thaliana] (TAIR:AT1G15490.1); similar to hydrolase, alpha/beta fold family protein [Arabidopsis thaliana] (TAIR:AT1G52750.1); similar to Alpha/bet	5.19163	5.02013	4.09934	3.84319	4.94386	5.33612	4.74728	4.2761	1.13462	2.19561	-0.0341079	0.976636	-0.540434	0.687564	0.628295	1.54574	0.00832092	0.993325	0.157865	0.0940661
Plant invertase/pectin methylesterase inhibitor superfamily	250802_at	2	AT5G04970	pectinesterase, putative; similar to pectinesterase, putative [Arabidopsis thaliana] (TAIR:AT3G10720.2); similar to papillar cell-specific pectin methylesterase-like protein [Brassica napus] (GB:AAK84428.1); similar to Os01g0311800 [Oryza sativa (japonica	3.26598	2.80592	1.63664	1.90498	2.7368	3.43726	2.08198	2.53246	1.26514	2.4035	-0.0510809	0.965213	-0.53641	0.689485	0.77981	1.7169	0.0163739	0.992098	0.26396	0.105201
GAMMA-TIP2_SITIP_TIP1;2_TIP2__tonoplast intrinsic protein 2	257313_at	0	AT3G26520	gamma tonoplast intrinsic protein 2 (TIP2). expressed throughout the plant and transcript level is increased upon NaCl or ABA treatments. NaCl stress-sensitive yeast mutant strains exhibit more resistance to salt when expressing this protein., gamma tonop	10.7454	10.7077	9.48543	9.45213	10.7266	10.8581	9.92558	10.0637	1.25778	2.39127	-0.0657766	0.955431	-0.525872	0.694539	0.79768	1.7383	0.000558892	0.958093	0.0517752	0.0080282
	246617_at	0	AT5G36270	dehydroascorbate reductase, putative; similar to DHAR2, glutathione dehydrogenase (ascorbate) [Arabidopsis thaliana] (TAIR:AT1G75270.1); similar to dehydroascorbate reductase [Nicotiana tabacum] (GB:AAL71857.1); contains InterPro domain Thioredoxin-like f	4.3664	3.76414	2.6002	2.49038	3.98591	3.59895	3.15235	2.98411	1.51998	2.86787	0.27284	1.20818	-0.522943	0.695951	0.724199	1.65198	0.00255712	0.739734	0.189866	0.0715366
ARR4_ATRR1_IBC7_MEE7__response regulator 4	263236_at	0	AT1G10470	Encodes a two-component response regulator. Acts redundantly with ARR3 in the control of circadian period in a cytokinin-independent manner., Encodes a two-component response regulator. Acts redundantly with ARR3 in the control of circadian period in a cy	7.19772	7.09692	5.65341	5.53968	6.8598	6.90112	5.87909	6.3584	1.55077	2.92974	0.26686	1.20319	-0.522203	0.696308	0.761711	1.6955	0.000727808	0.630916	0.113523	0.0277066
Major facilitator superfamily protein	257668_at	0	AT3G20460	sugar transporter, putative; Identical to Putative sugar transporter ERD6-like 13 [Arabidopsis Thaliana] (GB:Q9LTP6); similar to carbohydrate transporter/ sugar porter [Arabidopsis thaliana] (TAIR:AT3G05165.3); similar to putative sugar transporter [Solan	4.64324	4.2233	2.25844	2.81657	3.98879	3.80771	3.44319	2.6735	1.89577	3.7212	0.535022	1.44896	-0.52084	0.696966	0.839905	1.78993	0.00302451	0.483176	0.299938	0.0987245
unknown protein; Has 1807 Blast hits to 1807 proteins in 277 species: Archae - 0; Bacteria - 0; Metazoa - 736; Fungi - 347; Plants - 385; Viruses - 0; Other Eukaryotes - 339 (source: NCBI BLink).	245981_at	0	AT5G13100	similar to Os01g0102500 [Oryza sativa (japonica cultivar-group)] (GB:NP_001041749.1); contains domain no description (G3D.3.40.109.10); contains domain NADH oxidase/flavin reductase (SSF55469)	6.48287	6.45066	5.48903	5.20926	6.36935	6.69388	5.99089	5.73649	1.11761	2.16988	-0.0648526	0.956043	-0.514544	0.700014	0.667922	1.58878	0.00375304	0.976709	0.116673	0.0439259
PKS2__phytochrome kinase substrate 2	261480_at	5	AT1G14280	Encodes phytochrome kinase substrate 2. PKS proteins are critical for hypocotyl phototropism.	2.62924	2.66589	1.1544	1.27391	2.3112	2.49563	1.79941	1.64651	1.43341	2.70085	0.244148	1.18439	-0.508805	0.702804	0.680461	1.60265	0.000365484	0.550507	0.0674327	0.0194836
ATCBF2_CBF2_DREB1C_FTQ4__C-repeat/DRE binding factor 2	254075_at	0	AT4G25470	Encodes a member of the DREB subfamily A-1 of ERF/AP2 transcription factor family (CBF2). The protein contains one AP2 domain. There are six members in this subfamily, including CBF1, CBF2, and CBF3. This gene is involved in response to low temperature, a	3.05809	4.25051	2.2023	2.15052	3.36723	3.98985	2.46881	2.89325	1.47789	2.78542	-0.0242376	0.98334	-0.50462	0.704846	0.997511	1.99655	0.030198	0.997314	0.428473	0.120611
ERD (early-responsive to dehydration stress) family protein	245558_at	0	AT4G15430	similar to early-responsive to dehydration protein-related / ERD protein-related [Arabidopsis thaliana] (TAIR:AT4G04340.1); similar to early-responsive to dehydration protein-related / ERD protein-related [Arabidopsis thaliana] (TAIR:AT3G21620.1); similar	5.72763	5.56164	4.56214	4.4673	5.15198	5.24523	4.95728	5.06739	1.12991	2.18845	0.44603	1.36229	-0.497616	0.708276	0.186266	1.13782	0.00117401	0.159068	0.0674277	0.434722
ATZIP9_ZIP9__ZIP metal ion transporter family	253413_at	0	AT4G33020	member of Fe(II) transporter isolog family, member of Fe(II) transporter isolog family	4.70859	4.68593	3.49162	3.53881	3.57342	4.02222	3.82182	4.18992	1.18205	2.26898	0.899442	1.86534	-0.490653	0.711703	-0.208049	0.865707	0.00422821	0.0387484	0.158109	0.519543
GIG1_OSD1_UVI4-LIKE__UV-B-insensitive 4-like	251608_at	0	AT3G57860	Plant specific-protein of unknown function, shares 62% homology with UVI4 at aa level., Plant specific-protein of unknown function, shares 62% homology with UVI4 at aa level.	3.83159	4.24901	3.0164	2.89809	3.53369	3.73327	3.57344	3.32071	1.08306	2.11852	0.406823	1.32576	-0.48983	0.712109	0.186405	1.13792	0.00538494	0.365483	0.144445	0.549203
ATXTH14_XTH14_XTR9__xyloglucan endotransglucosylase/hydrolase 14	254044_at	0	AT4G25820	Encodes a xyloglucan endotransglycosylase with a clear preference for non-fucosylated xyloglucan polymer., Encodes a xyloglucan endotransglycosylase with a clear preference for non-fucosylated xyloglucan polymer., Encodes a xyloglucan endotransglycosylase	8.84688	8.41882	6.33842	6.70777	8.036	7.74608	6.93437	7.07729	2.10976	4.3162	0.741811	1.67227	-0.482739	0.715618	0.885211	1.84703	0.000292931	0.101565	0.188793	0.0265148
	246837_at	0	246837_at		5.26708	5.03237	4.13182	4.01019	5.08841	5.11368	4.79549	4.31178	1.07871	2.11215	0.0486748	1.03431	-0.482625	0.715674	0.547414	1.46146	0.00576372	0.986975	0.15427	0.0973665
CYC2_CYCB1;3__CYCLIN B1;3	259290_at	0	AT3G11520	Encodes a B-type mitotic cyclin., Encodes a B-type mitotic cyclin.	4.8442	4.64661	3.67755	3.49927	4.63638	4.47237	4.40613	3.72524	1.15699	2.22992	0.19103	1.14158	-0.477272	0.718335	0.488689	1.40317	0.00994616	0.870853	0.229686	0.201208
scpl33__serine carboxypeptidase-like 33	257881_at	4	AT3G17180	SCPL33 (serine carboxypeptidase-like 33); serine carboxypeptidase; similar to SCPL34, serine carboxypeptidase [Arabidopsis thaliana] (TAIR:AT5G23210.1); similar to Os01g0332500 [Oryza sativa (japonica cultivar-group)] (GB:NP_001042932.1); similar to Os05g	2.76552	3.51826	1.37143	1.34095	3.31921	2.86737	2.43739	1.22729	1.78569	3.44784	0.0485969	1.03426	-0.476146	0.718895	1.26095	2.39654	0.0164893	0.994609	0.478677	0.0711659
neurofilament protein-related	258736_at	0	AT3G05900	neurofilament protein-related; similar to unknown protein [Arabidopsis thaliana] (TAIR:AT2G22795.1); similar to unnamed protein product [Asper (GB:BAE61223.1)	6.13371	5.86539	4.97759	4.51824	6.03614	6.0622	5.20824	5.23153	1.25163	2.38111	-0.0496192	0.966191	-0.471967	0.720981	0.829287	1.77681	0.00255974	0.986867	0.155609	0.02234
Peroxidase superfamily protein	249392_at	1	AT5G40150	peroxidase, putative; Identical to Peroxidase 63 precursor (EC 1.11.1.7) (Atperox P63) (ATP26a) (PER63) [Arabidopsis Thaliana] (GB:Q9FL16;GB:P93726); similar to peroxidase, putative [Arabidopsis thaliana] (TAIR:AT3G28200.1); similar to Haem peroxidase, pl	3.83164	3.63276	2.66731	2.53065	3.718	3.08561	2.95922	3.17855	1.13322	2.19348	0.330396	1.25736	-0.469905	0.722012	0.332921	1.25956	0.00931424	0.617449	0.221211	0.357734
TRAF-like family protein	257673_at	0	AT3G20370	meprin and TRAF homology domain-containing protein / MATH domain-containing protein; similar to meprin and TRAF homology domain-containing protein / MATH domain-containing protein [Arabidopsis thaliana] (TAIR:AT3G20360.1); similar to hypothetical protein	7.21046	7.27525	5.93327	5.92043	6.89457	6.8813	6.49657	6.29193	1.316	2.48976	0.354918	1.27891	-0.4674	0.723267	0.493685	1.40804	0.000473714	0.272626	0.0779266	0.0547908
DFL1_GH3.6__Auxin-responsive GH3 family protein	248163_at	0	AT5G54510	Encodes an IAA-amido synthase that conjugates Ala, Asp, Phe, and Trp to auxin. Lines overexpressing this gene accumulate IAA-ASP and are hypersensitive to several auxins. Identified as a dominant mutation that displays shorter hypocotyls in light grown p	5.77391	5.89549	4.51626	4.42729	5.27511	5.72061	4.89402	4.97728	1.36293	2.57206	0.336836	1.26298	-0.463877	0.725035	0.562213	1.47653	0.00127363	0.455918	0.142803	0.0731675
Leucine-rich repeat protein kinase family protein	254467_at	1	AT4G20450	leucine-rich repeat protein kinase, putative; similar to leucine-rich repeat protein kinase, putative [Arabidopsis thaliana] (TAIR:AT3G21340.1); similar to leucine-rich repeat family protein / protein kinase family protein [Arabidopsis thaliana] (TAIR:AT2	4.59467	3.71972	1.97285	2.45944	3.51463	3.18204	2.54149	2.81803	1.94105	3.83984	0.808861	1.75183	-0.46361	0.725169	0.668576	1.5895	0.00306041	0.22914	0.365289	0.186694
ACLA-2__ATP-citrate lyase A-2	264916_at	0	AT1G60810	One of the three genes encoding subunit A of the trimeric enzyme ATP Citrate lyase	6.51231	6.54101	5.54847	5.29273	6.72756	6.7452	5.85704	5.89542	1.10606	2.15258	-0.209714	0.864709	-0.455625	0.729194	0.860152	1.81523	0.00140985	0.647153	0.0918189	0.00691556
IAA14_SLR__indole-3-acetic acid inducible 14	245593_at	0	AT4G14550	IAA14 is a member of the Aux/IAA protein family. Involved in lateral root development. Gain of function mutation decreases auxin-inducible gene expression. Protein is localized to the nucleus. Expressed in stele and root tip epidermis. Functions as a ne	4.67182	4.83154	3.24381	3.24405	4.75498	4.44563	3.69301	3.70305	1.50775	2.84366	0.151373	1.11063	-0.454105	0.729963	0.902273	1.86901	0.000393183	0.829588	0.112628	0.0076487
HXXXD-type acyl-transferase family protein	250968_at	3	AT5G02890	transferase family protein; similar to transferase family protein [Arabidopsis thaliana] (TAIR:AT4G29250.1); similar to transferase-like [Oryza sativa (japonica cultivar-group)] (GB:BAD24984.1); similar to Os02g0653400 [Oryza sativa (japonica cultivar-gro	3.14215	3.0865	1.88124	1.93375	2.80228	2.51618	2.54794	2.14756	1.20683	2.3083	0.455094	1.37087	-0.440253	0.737005	0.311484	1.24098	0.00261333	0.26739	0.16838	0.295511
EXT10__Proline-rich extensin-like family protein	250683_x_at	0	AT5G06640	proline-rich extensin-like family protein; similar to ATHRGP1 (ATHRGP1), structural constituent of cell wall [Arabidopsis thaliana] (TAIR:AT3G54590.1); similar to proline-rich extensin-like family protein [Arabidopsis thaliana] (TAIR:AT4G08410.1); similar	6.45631	5.67158	4.39961	4.48218	5.72505	5.12433	5.2107	4.53314	1.62305	3.08026	0.639252	1.55752	-0.431029	0.741733	0.552769	1.4669	0.010831	0.433424	0.437523	0.302775
RPT2__Phototropic-responsive NPH3 family protein	267516_at	4	AT2G30520	light inducible root phototropism 2 encoding a signal transducer of the phototropic response in Arabidopsis	3.26351	3.08957	1.8925	2.02757	3.09528	2.50943	2.65678	2.11658	1.21651	2.32384	0.374185	1.29611	-0.426648	0.743988	0.415678	1.33393	0.0107654	0.602473	0.306708	0.300609
ERD4__Early-responsive to dehydration stress protein (ERD4)	256310_at	0	AT1G30360	ERD4 (EARLY-RESPONSIVE TO DEHYDRATION 4); similar to early-responsive to dehydration protein-related / ERD protein-related [Arabidopsis thaliana] (TAIR:AT1G32090.1); similar to Os07g0150100 [Oryza sativa (japonica cultivar-group)] (GB:NP_001058898.1); sim	7.53709	7.4279	6.35373	6.255	7.40254	7.33549	6.94077	6.51825	1.17813	2.26284	0.113477	1.08183	-0.425146	0.744763	0.639509	1.5578	0.00238004	0.919897	0.165773	0.0438926
RHS12__root hair specific 12	258765_at	1	AT3G10710	pectinesterase family protein; similar to pectinesterase family protein [Arabidopsis thaliana] (TAIR:AT5G04960.1); similar to Pectinesterase; Pectinesterase inhibitor [Medicago truncatula] (GB:ABE86450.1); contains InterPro domain Virulence factor, pectin	5.47714	4.52822	3.35993	3.58821	4.10435	4.08314	3.84527	3.94413	1.52861	2.88509	0.908933	1.87766	-0.420632	0.747097	0.199049	1.14794	0.00658007	0.132032	0.371976	0.671261
Calcium-binding tetratricopeptide family protein	266361_at	0	AT2G32450	calcium-binding EF hand family protein; similar to calcium-binding EF hand family protein [Arabidopsis thaliana] (TAIR:AT1G05150.1); similar to Os03g0263900 [Oryza sativa (japonica cultivar-group)] (GB:NP_001049638.1); similar to O-GlcNAc-transferase-like	4.26157	4.08056	2.77967	2.96939	4.24244	4.0479	3.39155	3.19639	1.29653	2.45638	0.0258909	1.01811	-0.419444	0.747713	0.851199	1.804	0.00104793	0.993325	0.147057	0.0110506
F3'H_F3H_TT6__flavanone 3-hydroxylase	252123_at	6	AT3G51240	Encodes flavanone 3-hydroxylase that is coordinately expressed with chalcone synthase and chalcone isomerases. Regulates flavonoid biosynthesis., Encodes flavanone 3-hydroxylase that is coordinately expressed with chalcone synthase and chalcone isomerases	3.17088	2.79567	1.71082	1.37263	1.99906	2.12557	1.8877	2.03318	1.44155	2.71612	0.920961	1.89338	-0.418709	0.748094	0.101879	1.07317	0.00128829	0.030441	0.203253	0.754497
scpl31__serine carboxypeptidase-like 31	260475_at	0	AT1G11080	SCPL31 (serine carboxypeptidase-like 31); serine carboxypeptidase; similar to SCPL30 (serine carboxypeptidase-like 30), serine carboxypeptidase [Arabidopsis thaliana] (TAIR:AT4G15100.1); similar to serine carboxypeptidase S10 family protein [Arabidopsis t	7.27747	7.35759	5.96624	5.94183	7.20126	7.28397	6.0572	6.68363	1.3635	2.57308	0.074915	1.0533	-0.416383	0.749301	0.872198	1.83045	0.00270117	0.975563	0.243809	0.0267307
XTH15_XTR7__xyloglucan endotransglucosylase/hydrolase 15	245325_at	0	AT4G14130	xyloglucan endotransglycosylase-related protein (XTR7), xyloglucan endotransglycosylase-related protein (XTR7)	6.69064	6.65267	5.6163	5.66407	6.89284	6.99391	5.9114	6.20037	1.03147	2.0441	-0.27172	0.828332	-0.415695	0.749658	0.887491	1.84996	0.00247728	0.50233	0.130056	0.00718777
Late embryogenesis abundant (LEA) protein-related	248178_at	0	AT5G54370	late embryogenesis abundant protein-related / LEA protein-related; similar to late embryogenesis abundant protein-related / LEA protein-related [Arabidopsis thaliana] (TAIR:AT4G27400.1); similar to unknown [Populus trichocarpa] (GB:ABG37646.1); contains I	7.6562	7.00503	5.70507	5.13482	6.67818	6.99086	5.99904	5.67109	1.91067	3.75984	0.496097	1.41039	-0.415116	0.749959	0.999459	1.99925	0.00217754	0.494275	0.376188	0.0470311
ABF3_AtABF3_DPBF5__abscisic acid responsive elements-binding factor 3	253263_at	0	AT4G34000	Encodes an ABA-responsive element-binding protein with similarity to transcription factors that is expressed in response to stress and abscisic acid., Encodes an ABA-responsive element-binding protein with similarity to transcription factors that is expre	6.01223	6.44405	5.22766	5.0993	5.71523	5.66569	6.06995	5.07242	1.06465	2.09167	0.537673	1.45163	-0.407701	0.753823	0.11928	1.08619	0.0471321	0.501344	0.428141	0.823936
Proline-rich extensin-like family protein	251842_at	4	AT3G54580	proline-rich extensin-like family protein; similar to proline-rich extensin-like family protein [Arabidopsis thaliana] (TAIR:AT1G23720.1); similar to ATHRGP1 (ATHRGP1), structural constituent of cell wall [Arabidopsis thaliana] (TAIR:AT3G54590.1); similar	3.90718	3.23045	2.4322	2.32265	3.23205	2.81693	2.80517	2.76155	1.19139	2.28373	0.544328	1.45834	-0.405933	0.754748	0.241131	1.18192	0.0107654	0.330246	0.319696	0.542178
Peroxidase superfamily protein	256578_at	0	AT3G28200	peroxidase, putative; Identical to Peroxidase 31 precursor (EC 1.11.1.7) (Atperox P31) (ATP41) (PER31) [Arabidopsis Thaliana] (GB:Q9LHA7;GB:Q94CB9); similar to peroxidase, putative [Arabidopsis thaliana] (TAIR:AT5G40150.1); similar to Haem peroxidase, pla	5.39136	5.1778	4.30031	3.82232	5.03976	4.6899	4.54526	4.36908	1.22327	2.33475	0.419758	1.3377	-0.395856	0.760038	0.407654	1.32653	0.00500541	0.416883	0.270914	0.241625
ARR8_ATRR3_RR3__response regulator 3	266372_at	1	AT2G41310	Encodes an A- type response Regulator that is primarily expressed in the root and is involved in cytokinin-mediated signalling., Encodes an A- type response Regulator that is primarily expressed in the root and is involved in cytokinin-mediated signalling	5.54579	5.43089	3.60838	3.13752	5.14808	4.5423	3.31691	4.21534	2.11539	4.33307	0.643151	1.56174	-0.393173	0.761453	1.07907	2.11267	0.00283519	0.421926	0.474889	0.0620234
2-oxoglutarate (2OG) and Fe(II)-dependent oxygenase superfamily protein	262416_at	0	AT1G49390	oxidoreductase, 2OG-Fe(II) oxygenase family protein; similar to oxidoreductase, 2OG-Fe(II) oxygenase family protein [Arabidopsis thaliana] (TAIR:AT5G20400.1); similar to ethylene-forming-enzyme-like dioxygenase [Prunus armeniaca] (GB:AAB88878.1); contains	4.84044	4.89222	3.92798	3.76662	4.50409	4.85292	4.42598	4.04663	1.01903	2.02656	0.187825	1.13905	-0.389008	0.763655	0.4422	1.35867	0.00728644	0.814725	0.235254	0.164185
XCP2__xylem cysteine peptidase 2	262796_at	0	AT1G20850	XCP2 (XYLEM CYSTEINE PEPTIDASE 2); cysteine-type peptidase/ peptidase; Identical to Xylem cysteine proteinase 2 precursor (EC 3.4.22.-) (AtXCP2) (XCP2) [Arabidopsis Thaliana] (GB:Q9LM66;GB:Q9SYQ2); similar to XCP1 (XYLEM CYSTEINE PEPTIDASE 1), cysteine-ty	7.49574	7.56809	6.41656	6.5751	7.57404	7.77005	7.01193	6.7446	1.03609	2.05066	-0.140129	0.907438	-0.38244	0.767139	0.793776	1.73361	0.00312893	0.859938	0.179154	0.0146267
DNAse I-like superfamily protein	263596_at	0	AT2G01900	endonuclease/exonuclease/phosphatase family protein; similar to endonuclease/exonuclease/phosphatase family protein [Arabidopsis thaliana] (TAIR:AT2G37440.1); similar to Inositol polyphosphate related phosphatase [Medicago truncatula] (GB:ABE89232.1); con	4.48133	4.66193	3.0677	2.89979	4.32406	4.23047	2.88639	3.8261	1.58788	3.00608	0.294368	1.22635	-0.372496	0.772445	0.921021	1.89345	0.00538651	0.790963	0.427683	0.0623277
CASP2__Uncharacterised protein family (UPF0497)	259291_at	0	AT3G11550	integral membrane family protein; similar to integral membrane family protein [Arabidopsis thaliana] (TAIR:AT5G06200.1); similar to unknown [Striga asiatica] (GB:ABD98039.1); contains InterPro domain Protein of unknown function DUF588; (InterPro:IPR006702	6.26915	6.28463	4.51465	5.19442	6.25744	6.44705	5.88162	4.55242	1.42235	2.68022	-0.0753512	0.949111	-0.362483	0.777825	1.13522	2.19652	0.0438091	0.991486	0.59407	0.0986271
S-adenosyl-L-methionine-dependent methyltransferases superfamily protein	251391_at	0	AT3G60910	catalytic; similar to catalytic [Arabidopsis thaliana] (TAIR:AT3G17365.1); similar to unknown protein [Oryza sativa (japonica cultivar-group)] (GB:BAD09975.1); contains InterPro domain SAM (and some other nucleotide) binding motif; (InterPro:IPR000051); c	6.01746	6.35882	5.14148	4.96372	5.7141	6.08443	5.74741	5.07813	1.13554	2.19701	0.288875	1.22169	-0.360175	0.77907	0.486494	1.40104	0.0163739	0.756519	0.396607	0.24261
60S acidic ribosomal protein family	252643_at	0	AT3G44590	60S acidic ribosomal protein P2 (RPP2D); Identical to 60S acidic ribosomal protein P2-4 (RPP2D) [Arabidopsis Thaliana] (GB:Q9LXM8); similar to 60S acidic ribosomal protein P2 (RPP2A) [Arabidopsis thaliana] (TAIR:AT2G27720.1); similar to 60s acidic ribosom	8.98445	8.96	8.15472	7.77928	8.94664	9.12978	8.27965	8.36945	1.00522	2.00725	-0.0659867	0.955292	-0.357545	0.780492	0.713662	1.63996	0.00462336	0.971726	0.225895	0.0272258
Leucine-rich repeat protein kinase family protein	247383_at	0	AT5G63410	leucine-rich repeat transmembrane protein kinase, putative; similar to leucine-rich repeat transmembrane protein kinase, putative [Arabidopsis thaliana] (TAIR:AT5G14210.1); similar to Protein kinase [Medicago truncatula] (GB:ABE78913.1); contains InterPro	4.76706	4.71883	3.58001	3.72492	4.87718	4.82298	4.14086	3.87224	1.09048	2.12944	-0.107137	0.928428	-0.354086	0.782365	0.843529	1.79443	0.00189462	0.910528	0.188984	0.00902047
COW1_SRH1__Sec14p-like phosphatidylinositol transfer family protein	253244_at	0	AT4G34580	transporter; similar to phosphatidylinositol transporter [Arabidopsis thaliana] (TAIR:AT2G21540.2); similar to SEC14 cytosolic factor family protein / phosphoglyceride transfer family protein [Arabidopsis thaliana] (TAIR:AT2G16380.1); similar to SEC14 (se	6.39094	5.67899	4.43126	4.55347	5.33109	5.25067	4.9762	4.70077	1.5426	2.91319	0.744082	1.67491	-0.346119	0.786697	0.452397	1.36831	0.00273599	0.144611	0.383286	0.244301
MLP43__MLP-like protein 43	262304_at	4	AT1G70890	major latex protein-related / MLP-related; Identical to MLP-like protein 43 (MLP43) [Arabidopsis Thaliana] (GB:Q9SSK5); similar to MLP28 (MLP-LIKE PROTEIN 28) [Arabidopsis thaliana] (TAIR:AT1G70830.3); similar to major latex-like protein [Prunus persica]	3.37021	3.25317	1.60315	1.76364	2.83996	3.19942	1.92827	2.11598	1.6283	3.09148	0.292	1.22434	-0.338731	0.790736	0.997565	1.99663	0.00043142	0.536136	0.256891	0.00740987
unknown protein; BEST Arabidopsis thaliana protein match is: unknown protein (TAIR:AT2G17300.1); Has 30201 Blast hits to 17322 proteins in 780 species: Archae - 12; Bacteria - 1396; Metazoa - 17338; Fungi - 3422; Plants - 5037; Viruses - 0; Other Eukaryotes - 2996 (source: NCBI BLink).	253165_at	2	AT4G35320	similar to unknown protein [Arabidopsis thaliana] (TAIR:AT2G17300.1); similar to Os02g0715300 [Oryza sativa (japonica cultivar-group)] (GB:NP_001047925.1); similar to Os08g0511400 [Oryza sativa (japonica cultivar-group)] (GB:NP_001062213.1); contains doma	3.56392	3.17917	2.1661	2.12315	3.29539	3.42071	2.4773	2.48817	1.22692	2.34067	0.0134952	1.0094	-0.338115	0.791074	0.875313	1.83441	0.0015693	0.997314	0.241231	0.0108962
MOP10__Pollen Ole e 1 allergen and extensin family protein	250778_at	0	AT5G05500	pollen Ole e 1 allergen and extensin family protein; similar to pollen Ole e 1 allergen and extensin family protein [Arabidopsis thaliana] (TAIR:AT2G34700.1); similar to hypothetical protein [Oryza sativa (japonica cultivar-group)] (GB:BAD68108.1); contai	7.44974	6.6466	5.54068	5.94434	6.67778	6.48671	6.15381	6.00268	1.30566	2.47198	0.465931	1.38121	-0.335738	0.792379	0.503996	1.41814	0.0115373	0.512383	0.459079	0.253269
nodulin MtN21 /EamA-like transporter family protein	260812_at	0	AT1G43650	integral membrane family protein / nodulin MtN21-related; similar to nodulin MtN21 family protein [Arabidopsis thaliana] (TAIR:AT5G64700.1); similar to Protein of unknown function DUF6, transmembrane [Medicago truncatula] (GB:ABE81602.1); similar to Os05g	5.39979	5.37364	4.2138	4.18253	5.34283	5.36113	4.20702	4.85335	1.18855	2.27923	0.0347378	1.02437	-0.332016	0.794425	0.821792	1.7676	0.00556482	0.992981	0.348324	0.0348021
VQ motif-containing protein	260276_at	0	AT1G80450	VQ motif-containing protein; similar to VQ motif-containing protein [Arabidopsis thaliana] (TAIR:AT5G08480.2); similar to VQ [Medicago truncatula] (GB:ABE77905.1); contains InterPro domain VQ; (InterPro:IPR008889)	4.43515	4.68954	3.24029	3.49112	4.09014	4.22824	3.8627	3.52673	1.19664	2.29205	0.403155	1.3224	-0.329007	0.796084	0.464476	1.37982	0.00284434	0.351686	0.294063	0.135785
unknown protein; FUNCTIONS IN: molecular_function unknown; INVOLVED IN: biological_process unknown; LOCATED IN: endomembrane system; EXPRESSED IN: 20 plant structures; EXPRESSED DURING: 10 growth stages; BEST Arabidopsis thaliana protein match is: unknown protein (TAIR:AT2G15830.1); Has 32 Blast hits to 32 proteins in 4 species: Archae - 0; Bacteria - 0; Metazoa - 0; Fungi - 0; Plants - 32; Virus…	253317_at	0	AT4G33960	similar to unknown protein [Arabidopsis thaliana] (TAIR:AT2G15830.1)	6.29971	6.5244	5.4028	5.27306	5.94475	6.28686	5.69338	5.61622	1.07412	2.10544	0.29625	1.22795	-0.316871	0.802809	0.461002	1.3765	0.00346713	0.518766	0.279838	0.116343
RSH4__root hair specific 4	257418_at	2	AT1G30850	similar to unknown protein [Arabidopsis thaliana] (TAIR:AT2G34910.1); similar to hypothetical protein [Oryza sativa (japonica cultivar-group)] (GB:BAD61849.1)	3.64661	3.18258	2.08985	2.19705	2.80355	2.46024	2.59092	2.32874	1.27114	2.41353	0.782699	1.72035	-0.316381	0.803082	0.172065	1.12667	0.00386913	0.0814963	0.36935	0.620682
FPS2__farnesyl diphosphate synthase 2	245301_at	0	AT4G17190	Encodes a protein with farnesyl diphosphate synthase activity, which catalyzes the rate limiting step in isoprenoid biosynthesis. Its mRNA is most abundantly expressed in flowers.	5.48822	5.50465	4.65384	4.29065	5.58556	5.69497	4.50806	5.03999	1.02419	2.03381	-0.143833	0.905111	-0.301777	0.811252	0.866243	1.82291	0.0116227	0.914099	0.395639	0.0289612
Protein of unknown function (DUF789)	264836_at	0	AT1G03610	similar to unknown protein [Arabidopsis thaliana] (TAIR:AT4G03420.1); similar to Os10g0494000 [Oryza sativa (japonica cultivar-group)] (GB:NP_001064942.1); similar to hypothetical protein [Oryza sativa (japonica cultivar-group)] (GB:AAP46235.1); contains	6.85619	7.30771	6.15977	5.82925	6.67019	7.0408	6.46919	6.11752	1.08744	2.12497	0.226458	1.16996	-0.298849	0.8129	0.562136	1.47645	0.0137014	0.818603	0.44519	0.148987
APT5__adenine phosphoribosyltransferase 5	250413_at	0	AT5G11160	APT5 (ADENINE PHOSPHORIBOSYLTRANSFERASE 5); adenine phosphoribosyltransferase; similar to APT2 (ADENINE PHOSPHORIBOSYL TRANSFERASE 2), adenine phosphoribosyltransferase [Arabidopsis thaliana] (TAIR:AT1G80050.1); similar to adenine phosphoribosyltransferas	3.92909	3.92143	2.71003	2.75585	3.34127	3.62238	3.44592	2.57719	1.19232	2.2852	0.44343	1.35983	-0.278617	0.824381	0.470272	1.38537	0.0163684	0.535018	0.536609	0.278472
permease, cytosine/purines, uracil, thiamine, allantoin family protein	250926_at	0	AT5G03555	permease, cytosine/purines, uracil, thiamine, allantoin family protein; similar to cytosine/purines, uracil, thiamine, allantoin transporter [Alteromonas macleodii 'Deep ecotype'] (GB:ZP_01111046.1); similar to Os02g0666700 [Oryza sativa (japonica cultiva	6.28595	6.46195	4.80721	4.75124	6.05868	5.90675	5.50921	4.60597	1.59473	3.02037	0.39124	1.31152	-0.278368	0.824523	0.92512	1.89884	0.00446024	0.631109	0.543912	0.0547971
CYP96A12__cytochrome P450, family 96, subfamily A, polypeptide 12	252911_at	0	AT4G39510	member of CYP96A	3.92734	3.87054	2.78407	2.84677	4.02087	3.67784	3.10727	3.06346	1.08352	2.1192	0.0495855	1.03497	-0.269945	0.829351	0.763989	1.69818	0.00234283	0.98295	0.31943	0.0160998
CYP87A2__cytochrome P450, family 87, subfamily A, polypeptide 2	255934_at	4	AT1G12740	encodes a protein with cytochrome P450 domain	2.44348	2.7905	1.75396	1.41221	2.8364	2.67562	1.83129	1.87325	1.03391	2.04756	-0.139022	0.908135	-0.269186	0.829787	0.903742	1.87091	0.00599403	0.893854	0.388423	0.0145991
BGLU7__beta glucosidase 7	251229_at	1	AT3G62740	glycosyl hydrolase family 1 protein; similar to glycosyl hydrolase family 1 protein [Arabidopsis thaliana] (TAIR:AT4G27820.1); similar to hydrolase, hydrolyzing O-glycosyl compounds [Arabidopsis thaliana] (TAIR:AT3G62750.1); similar to glycosyl hydrolase	3.76329	3.7774	2.72881	2.32003	3.03056	2.86088	2.64874	2.9305	1.24593	2.37171	0.824633	1.77108	-0.265197	0.832085	0.156098	1.11427	0.00252189	0.0445285	0.399589	0.615814
SPL15__squamosa promoter binding protein-like 15	251560_at	2	AT3G57920	squamosa promoter-binding protein, putative; Identical to Squamosa promoter-binding-like protein 15 (SPL15) [Arabidopsis Thaliana] (GB:Q9M2Q6); similar to squamosa promoter-binding protein-like 9 (SPL9) [Arabidopsis thaliana] (TAIR:AT2G42200.1); similar t	3.43403	3.75992	2.11815	2.0646	2.99079	2.88119	2.52737	2.18449	1.5056	2.83942	0.660986	1.58116	-0.264554	0.832456	0.580059	1.49491	0.000795838	0.0891865	0.384738	0.0685299
Eukaryotic protein of unknown function (DUF914)	251466_at	6	AT3G59340	similar to unknown protein [Arabidopsis thaliana] (TAIR:AT3G59310.1); similar to Os05g0299500 [Oryza sativa (japonica cultivar-group)] (GB:NP_001055130.1); similar to Os08g0540000 [Oryza sativa (japonica cultivar-group)] (GB:NP_001062380.1); similar to an	2.27263	2.50768	1.48474	1.29523	1.54514	1.72694	1.73491	1.57	1.00017	2.00024	0.754115	1.6866	-0.262471	0.833659	-0.0164164	0.988686	0.0039472	0.0384338	0.345692	0.95913
Bifunctional inhibitor/lipid-transfer protein/seed storage 2S albumin superfamily protein	265400_at	4	AT2G10940	protease inhibitor/seed storage/lipid transfer protein (LTP) family protein; similar to unknown protein [Arabidopsis thaliana] (TAIR:AT3G22142.1); similar to hypothetical protein [Trifolium pratense] (GB:BAE71274.1); contains InterPro domain Plant lipid t	2.75047	2.66025	1.46436	1.63226	2.37377	2.42991	2.14242	1.45676	1.15705	2.23002	0.303528	1.23416	-0.25128	0.840151	0.602246	1.51808	0.00855115	0.671685	0.505532	0.113327
unknown protein; FUNCTIONS IN: molecular_function unknown; INVOLVED IN: biological_process unknown; LOCATED IN: chloroplast, plasma membrane, membrane; EXPRESSED IN: 24 plant structures; EXPRESSED DURING: 14 growth stages; BEST Arabidopsis thaliana protein match is: unknown protein (TAIR:AT1G06540.1); Has 194 Blast hits to 176 proteins in 78 species: Archae - 0; Bacteria - 101; Metazoa - 15; Fung…	267209_at	0	AT2G30930	similar to unknown protein [Arabidopsis thaliana] (TAIR:AT1G06540.1)	8.78927	8.57387	7.51554	7.5876	8.60828	8.6905	7.64667	7.94386	1.13	2.18859	0.0321828	1.02256	-0.243697	0.844578	0.854125	1.80766	0.00213386	0.990649	0.377533	0.011014
BGLU34_TGG4__beta glucosidase 34 BGLU35_TGG5__beta glucosidase 35	262427_s_at	0	At1g47600 At1g51470	BGLU34_TGG4__beta glucosidase 34	8.73418	8.69673	7.67881	7.69062	8.37268	8.57944	8.0754	7.76359	1.03074	2.04307	0.239391	1.18049	-0.234783	0.849813	0.556563	1.47076	0.0032375	0.624958	0.392401	0.0560074
TTL3_VIT__tetratricopetide-repeat thioredoxin-like 3	263499_at	0	AT2G42580	TTL3 (TETRATRICOPETIDE-REPEAT THIOREDOXIN-LIKE 3); protein binding; similar to TTL1 (TETRATRICOPETIDE-REPEAT THIOREDOXIN-LIKE 1), binding [Arabidopsis thaliana] (TAIR:AT1G53300.1); similar to TTL4 (TETRATRICOPETIDE-REPEAT THIOREDOXIN-LIKE 4), binding [Ara	5.85692	5.83025	4.77041	4.54145	5.67339	5.45639	4.61843	5.15367	1.18765	2.27782	0.278691	1.21309	-0.230119	0.852564	0.678842	1.60085	0.00500541	0.67255	0.507438	0.0619762
serine protease inhibitor, Kazal-type family protein	255536_at	2	AT4G01575	serine protease inhibitor, Kazal-type family protein; similar to serine protease inhibitor, Kazal-type family protein [Arabidopsis thaliana] (TAIR:AT3G61980.1); similar to Os01g0811200 [Oryza sativa (japonica cultivar-group)] (GB:NP_001044589.1); contains	4.5505	4.15053	3.20523	3.23868	4.41499	4.30613	3.76563	3.132	1.12856	2.1864	-0.0100468	0.99306	-0.226865	0.85449	0.911742	1.88132	0.0114944	0.999036	0.565799	0.034244
RLK__receptor-like kinase	246986_at	2	AT5G67280	leucine-rich repeat transmembrane protein kinase, putative; similar to leucine-rich repeat family protein / protein kinase family protein [Arabidopsis thaliana] (TAIR:AT4G37250.1); similar to leucine-rich repeat transmembrane protein kinase, putative [Ara	3.54184	3.38161	2.46132	2.42422	3.23632	3.27202	2.80051	2.52202	1.01896	2.02646	0.207559	1.15473	-0.218491	0.859464	0.592909	1.50829	0.00276099	0.68524	0.405043	0.0389145
GDC1_LTD__Ankyrin repeat family protein	256215_at	0	AT1G50900	similar to unnamed protein product [Ostreococcus tauri] (GB:CAL57548.1); similar to Os07g0520800 [Oryza sativa (japonica cultivar-group)] (GB:NP_001059804.1); contains InterPro domain Ankyrin; (InterPro:IPR002110)	4.68316	4.70138	3.63623	3.27676	3.93171	4.03584	4.16048	3.18507	1.23578	2.35508	0.708495	1.6341	-0.216281	0.860782	0.311001	1.24057	0.0222711	0.287985	0.668836	0.516941
proline-rich family protein	262315_at	0	AT1G70990	proline-rich family protein; similar to hydroxyproline-rich glycoprotein family protein [Arabidopsis thaliana] (TAIR:AT1G23040.1); similar to Os01g0594300 [Oryza sativa (japonica cultivar-group)] (GB:NP_001043463.1); similar to extensin precursor-like [Or	4.68839	4.72901	3.72254	3.44671	4.17802	4.45327	3.86302	3.72785	1.12408	2.17962	0.393056	1.31317	-0.210808	0.864053	0.520211	1.43417	0.00252189	0.309914	0.459232	0.0773701
ATRALF23_RALF23__rapid alkalinization factor 23	258432_at	0	AT3G16570	Member of a diversely expressed predicted peptide family showing sequence similarity to tobacco Rapid Alkalinization Factor (RALF), and is believed to play an essential role in the physiology of Arabidopsis. Consists of a single exon and is characterized	6.57717	6.64503	5.62621	5.57235	6.36491	6.38771	5.78842	5.83164	1.01182	2.01645	0.234788	1.17673	-0.210748	0.864089	0.566283	1.4807	0.00139733	0.512689	0.356265	0.0270655
Protein kinase superfamily protein	267582_at	0	AT2G41970	protein kinase, putative; similar to kinase [Arabidopsis thaliana] (TAIR:AT3G59350.3); similar to protein kinase 2 [Nicotiana tabacum] (GB:CAE55204.1); contains InterPro domain Protein kinase-like; (InterPro:IPR011009); contains InterPro domain Protein ki	5.32579	5.17457	3.81758	4.09527	4.79434	4.8133	4.08486	4.24702	1.29375	2.45165	0.446359	1.3626	-0.209514	0.864829	0.637881	1.55604	0.00094742	0.20393	0.438172	0.0327406
ATRBL7_RBL7__RHOMBOID-like protein 7	254294_at	3	AT4G23070	rhomboid family protein; similar to ATRBL2 (ARABIDOPSIS THALIANA RHOMBOID-LIKE 2), serine-type endopeptidase [Arabidopsis thaliana] (TAIR:AT1G63120.1); similar to membrane protein [Saccharum hybrid cultivar H65-7052] (GB:AAA02747.1); contains InterPro dom	3.26026	3.31119	1.9337	2.45802	2.94741	3.15241	2.54568	2.26308	1.08986	2.12854	0.235813	1.17757	-0.208524	0.865422	0.645527	1.56431	0.00790619	0.758155	0.554203	0.0745178
Rubredoxin-like superfamily protein	258274_at	0	AT3G15640	cytochrome c oxidase family protein; similar to cytochrome c oxidase family protein [Arabidopsis thaliana] (TAIR:AT1G80230.1); similar to cytochrome c oxidase family protein-like [Solanum tuberosum] (GB:ABB87114.1); contains InterPro domain Cytochrome c o	8.20308	7.2887	6.59032	6.68818	7.95036	7.24514	6.85553	6.83958	1.10664	2.15344	0.148136	1.10814	-0.208306	0.865553	0.750199	1.68202	0.0484351	0.958062	0.707799	0.160414
ATMYC1_myc1__basic helix-loop-helix (bHLH) DNA-binding superfamily protein	255675_at	0	AT4G00480	MYC-related protein with a basic helix-loop-helix motif at the C-terminus and a region similar to the maize B/R family at the N-terminus, MYC-related protein with a basic helix-loop-helix motif at the C-terminus and a region similar to the maize B/R famil	3.6313	3.65009	2.55078	2.26845	3.4993	3.64621	2.9108	2.31809	1.23108	2.34742	0.0679403	1.04822	-0.204832	0.86764	0.958306	1.94303	0.00527258	0.98295	0.575175	0.021157
Protein kinase superfamily protein	253227_at	0	AT4G35030	protein kinase family protein; similar to protein kinase family protein [Arabidopsis thaliana] (TAIR:AT2G16750.1); similar to protein kinase family protein, putative, expressed [Oryza sativa (japonica cultivar-group)] (GB:ABF94898.1); contains InterPro do	5.06129	4.91263	3.81071	3.77711	4.88286	4.80608	4.13057	3.84409	1.19305	2.28635	0.142487	1.10381	-0.193417	0.874532	0.857141	1.81145	0.00128829	0.843774	0.465573	0.0090423
MCA1__PLAC8 family protein	253109_at	0	AT4G35920	similar to unknown protein [Arabidopsis thaliana] (TAIR:AT2G17780.1); similar to Unknown protein [Oryza sativa (japonica cultivar-group)] (GB:AAM51833.1); similar to Os03g0157300 [Oryza sativa (japonica cultivar-group)] (GB:NP_001049013.1); contains Inter	6.49211	6.65026	5.63748	5.40391	6.21409	6.17561	5.88905	5.53851	1.05049	2.07123	0.376338	1.29804	-0.193081	0.874736	0.481067	1.39578	0.00411654	0.361611	0.514138	0.107406
HXXXD-type acyl-transferase family protein	263382_at	2	AT2G40230	transferase family protein; similar to transferase family protein [Arabidopsis thaliana] (TAIR:AT1G27620.1); similar to Os01g0382200 [Oryza sativa (japonica cultivar-group)] (GB:NP_001043090.1); similar to Os01g0104900 [Oryza sativa (japonica cultivar-gro	5.44491	5.53735	3.70786	3.71143	4.65976	4.89011	3.86683	3.93358	1.78148	3.43779	0.716194	1.64284	-0.19056	0.876266	0.874728	1.83366	0.000118562	0.0304982	0.445274	0.00630783
GDPDL4_GPDL1_SVL1__SHV3-like 1	248085_at	0	AT5G55480	glycerophosphoryl diester phosphodiesterase family protein; Identical to Probable glycerophosphoryl diester phosphodiesterase 1 precursor (EC 3.1.4.46) (GPDL1) [Arabidopsis Thaliana] (GB:Q9FJ62;GB:Q5XEZ7); similar to glycerophosphoryl diester phosphodiest	5.54582	5.48452	4.58423	4.28952	5.27958	5.69017	4.58989	4.65789	1.0783	2.11154	0.0302966	1.02122	-0.187015	0.878421	0.860986	1.81628	0.00487814	0.992981	0.553367	0.0177943
HIPP20__Heavy metal transport/detoxification superfamily protein	259753_at	4	AT1G71050	heavy-metal-associated domain-containing protein / copper chaperone (CCH)-related; similar to heavy-metal-associated domain-containing protein / copper chaperone (CCH)-related [Arabidopsis thaliana] (TAIR:AT1G22990.1); similar to putative farnesylated pro	3.62088	3.45817	2.39239	2.48334	3.11914	3.32202	2.8037	2.432	1.10166	2.14601	0.318946	1.24742	-0.179981	0.882715	0.602731	1.51859	0.0034507	0.483391	0.54966	0.055943
ATFD2_FED A__2Fe-2S ferredoxin-like superfamily protein	259727_at	0	AT1G60950	encodes a ferredoxin gene, encodes a ferredoxin gene	7.07952	7.26565	5.96013	5.78243	7.05875	6.92677	5.88921	6.19834	1.30131	2.46452	0.179832	1.13275	-0.172494	0.887308	0.948982	1.93051	0.00125393	0.791217	0.552243	0.00831059
PLC-like phosphodiesterases superfamily protein	252950_at	4	AT4G38690	1-phosphatidylinositol phosphodiesterase-related; similar to 1-phosphatidylinositol phosphodiesterase-related [Arabidopsis thaliana] (TAIR:AT4G34920.1); similar to Ki1 protein [Beta vulgaris] (GB:AAO92349.1); contains InterPro domain Phosphatidylinositol-	2.65753	3.11587	1.64872	1.99673	2.03513	2.55616	2.16513	1.82457	1.06397	2.09068	0.591054	1.50635	-0.172121	0.887537	0.300798	1.23183	0.02135	0.302537	0.691909	0.461979
DNA glycosylase superfamily protein	249008_at	7	AT5G44680	methyladenine glycosylase family protein; similar to methyladenine glycosylase family protein [Arabidopsis thaliana] (TAIR:AT3G12710.1); similar to Methyladenine glycosylase [Medicago truncatula] (GB:ABE81339.1); contains InterPro domain Methyladenine gly	2.95995	3.3228	1.98501	2.02008	2.61819	3.14037	2.60425	1.73379	1.13883	2.20202	0.262097	1.19922	-0.166471	0.891019	0.710262	1.6361	0.034748	0.856826	0.754067	0.158941
AT-GTL1_GTL1__GT-2-like 1	261594_at	0	AT1G33240	Encodes a plant transcriptional activator that contains two separate, but similar, trihelix DNA-binding domains, similar to GT-2. Gene is expressed in all aerial parts of the plant, with higher level of expression in siliques. At-GTL2 was thought to be a	5.66278	5.47663	4.47137	4.38636	5.57425	5.50657	4.36477	4.81882	1.14083	2.20509	0.0292932	1.02051	-0.162928	0.89321	0.948613	1.93002	0.00348854	0.993138	0.602412	0.0112466
MLP28__MLP-like protein 28	262312_at	7	AT1G70830	Bet v I allergen family protein; Identical to MLP-like protein 28 (MLP28) [Arabidopsis Thaliana] (GB:Q9SSK9); similar to Bet v I allergen family protein [Arabidopsis thaliana] (TAIR:AT1G70850.2); similar to major latex-like protein [Prunus persica] (GB:AA	2.64585	2.68662	1.69092	1.45692	2.19304	1.92482	1.51132	1.96163	1.09231	2.13216	0.607305	1.52341	-0.162555	0.893442	0.322453	1.25045	0.00604989	0.152398	0.627928	0.312692
AtOCT5_OCT5__organic cation/carnitine transporter5	262935_at	1	AT1G79410	transporter-related; similar to transporter-related [Arabidopsis thaliana] (TAIR:AT1G16370.1); similar to Os07g0562300 [Oryza sativa (japonica cultivar-group)] (GB:NP_001059989.1); similar to putative organic cation transporter [Oryza sativa (japonica cul	2.91525	2.80261	1.71019	1.82857	2.88156	2.97239	2.11286	1.74961	1.08955	2.12808	-0.0680488	0.953927	-0.161856	0.893874	0.995743	1.99411	0.00284434	0.968405	0.570737	0.00625301
unknown protein; FUNCTIONS IN: molecular_function unknown; INVOLVED IN: biological_process unknown; LOCATED IN: endomembrane system; Has 30201 Blast hits to 17322 proteins in 780 species: Archae - 12; Bacteria - 1396; Metazoa - 17338; Fungi - 3422; Plants - 5037; Viruses - 0; Other Eukaryotes - 2996 (source: NCBI BLink).	249756_at	3	AT5G24313	unknown protein	4.88203	4.41785	2.06158	2.136	4.31619	3.78221	1.31589	3.1994	2.55115	5.861	0.600737	1.51649	-0.158855	0.895736	1.79156	3.46188	0.0112573	0.753171	0.871064	0.0548712
unknown protein; BEST Arabidopsis thaliana protein match is: unknown protein (TAIR:AT3G01516.1); Has 86 Blast hits to 86 proteins in 16 species: Archae - 0; Bacteria - 0; Metazoa - 0; Fungi - 0; Plants - 84; Viruses - 2; Other Eukaryotes - 0 (source: NCBI BLink).	250145_at	0	AT5G14690	similar to unknown protein [Arabidopsis thaliana] (TAIR:AT3G01516.1); similar to hypothetical protein [Oryza sativa (japonica cultivar-group)] (GB:BAD68585.1)	5.08586	4.96862	4.06647	3.60853	4.65881	4.92219	3.55773	4.43195	1.18974	2.28112	0.23674	1.17833	-0.15734	0.896677	0.795661	1.73587	0.0246793	0.873766	0.758394	0.108382
GH3.17__Auxin-responsive GH3 family protein	259596_at	0	AT1G28130	encodes an IAA-amido synthase that conjugates Asp and other amino acids to auxin in vitro. Lines carrying insertions in this gene are hypersensitive to auxin.	7.3806	7.24114	6.32939	6.12375	7.09827	6.83183	6.07076	6.6899	1.0843	2.12034	0.345821	1.27087	-0.153756	0.898907	0.58472	1.49975	0.0117114	0.591463	0.691835	0.123999
CYP71A16_MRO__cytochrome P450, family 71, subfamily A, polypeptide 16	249203_at	2	AT5G42590	putative cytochrome P450	3.9724	4.01287	2.12879	2.67246	3.67243	3.27063	2.65451	2.44978	1.59201	3.0147	0.521107	1.43506	-0.151524	0.900299	0.919383	1.89131	0.00172843	0.30421	0.693217	0.0277545
WLIM2a__GATA type zinc finger transcription factor family protein	267355_at	0	AT2G39900	LIM domain-containing protein; similar to zinc ion binding [Arabidopsis thaliana] (TAIR:AT3G55770.5); similar to LIM domain protein WLIM2a [Populus tremula x Populus alba] (GB:ABK58469.1); contains InterPro domain LIM, zinc-binding; (InterPro:IPR001781);	7.13566	7.09036	5.8249	5.66523	6.9918	6.7781	5.73271	6.04685	1.36795	2.58103	0.228062	1.17126	-0.14472	0.904555	0.995167	1.99331	0.000935532	0.677072	0.616155	0.00642418
FAF1__Protein of unknown function (DUF3049)	255448_at	1	AT4G02810	similar to unknown protein [Arabidopsis thaliana] (TAIR:AT1G03170.1); similar to hypothetical protein 12 [Plantago major] (GB:CAJ34820.1)	3.52173	3.81759	2.41826	2.00432	2.92091	3.49646	2.3931	2.29979	1.45837	2.74798	0.460976	1.37647	-0.135154	0.910573	0.862242	1.81786	0.00353679	0.426279	0.744504	0.0437094
CYCP1;1__cyclin p1;1	251150_at	0	AT3G63120	CYCP1;1 (cyclin p1;1); cyclin-dependent protein kinase; similar to CYCP4,1 (cyclin p4,1), cyclin-dependent protein kinase [Arabidopsis thaliana] (TAIR:AT2G44740.1); similar to PREG-like protein [Picea mariana] (GB:AAC32127.1); similar to Os05g0398000 [Ory	6.10143	5.95732	5.1585	4.85219	6.00442	6.11779	4.98471	5.2893	1.02404	2.0336	-0.0317273	0.978248	-0.131663	0.912779	0.9241	1.8975	0.00511397	0.992496	0.666522	0.0110229
CHI2_CYP72C1_SHK1_SOB7__cytochrome p450 72c1	262525_at	0	AT1G17060	Encodes a protein with similarity to other cytochrome P450's and is a homolog of BAS1. Over expression causes a dwarf phenotype resembling brassinolide resistant mutants. Double mutant analysis of sob7/bas1 loss of function mutants suggests these genes ha	5.38196	5.52541	4.21875	3.82223	5.02028	4.92222	3.66774	4.62303	1.4332	2.70045	0.482435	1.3971	-0.124899	0.917069	0.825864	1.7726	0.0114963	0.548605	0.814744	0.102164
LPD1_ptlpd1__lipoamide dehydrogenase 1	257895_at	0	AT3G16950	encodes a plastid lipoamide dehydrogenase, subunit of the pyruvate dehydrogenase complex which provides acetyl-CoA for de novo fatty acid biosynthesis. The gene is highly expressed in developing seeds., encodes a plastid lipoamide dehydrogenase, subunit o	6.00588	6.14151	5.19408	4.95287	5.90429	6.31602	4.88112	5.50355	1.00022	2.00031	-0.0364597	0.975045	-0.118863	0.920913	0.917819	1.88926	0.0231249	0.993501	0.781112	0.0379375
CIPK21_SnRK3.4__CBL-interacting protein kinase 21	247867_at	0	AT5G57630	CBL-interacting protein kinase, CBL-interacting protein kinase	4.40334	4.74437	3.35054	3.48057	4.41171	4.26165	3.06296	4.00463	1.1583	2.23194	0.237171	1.17868	-0.11824	0.921311	0.802888	1.74459	0.0270158	0.872516	0.820834	0.104152
ATCESA7_CESA7_IRX3_MUR10__Cellulose synthase family protein	246425_at	0	AT5G17420	Encodes a xylem-specific cellulose synthase that is phosphorylated on one or more serine residues (on either S185 or one of S180 or S181)., Encodes a xylem-specific cellulose synthase that is phosphorylated on one or more serine residues (on either S185 o	4.87268	4.99306	3.69049	4.04831	4.5787	4.88651	4.31144	3.64736	1.06347	2.08996	0.200263	1.14891	-0.110002	0.926587	0.753207	1.68554	0.0195914	0.873766	0.803972	0.0783422
glycine-rich protein	262974_at	4	AT1G75550	glycine-rich protein; similar to unknown protein [Arabidopsis thaliana] (TAIR:AT4G01985.1); similar to putative glycine-rich cell wall structural protein [Oryza sativa (japonica cultivar-group)] (GB:BAD33245.1); contains InterPro domain Glycine rich; (Int	3.57259	3.28247	2.33256	2.43459	2.90541	2.68622	2.68551	2.29979	1.04395	2.06187	0.631713	1.5494	-0.109073	0.927184	0.303169	1.23385	0.00639396	0.123436	0.744504	0.327152
COBL9_DER9_MRH4_SHV2__COBRA-like extracellular glycosyl-phosphatidyl inositol-anchored protein family	248652_at	0	AT5G49270	Involved in root hair development., Involved in root hair development., Involved in root hair development., Involved in root hair development.	5.71777	5.27595	4.07671	4.24436	5.11811	5.0847	4.19717	4.34159	1.33632	2.52507	0.395458	1.31536	-0.10884	0.927334	0.832024	1.78018	0.00153866	0.355582	0.733401	0.0192057
PSAK__photosystem I subunit K	256309_at	1	AT1G30380	Encodes subunit K of photosystem I reaction center.	4.62508	3.87197	3.04106	2.98797	3.54974	2.96777	2.79028	3.45051	1.23401	2.3522	0.989771	1.98587	-0.105877	0.92924	0.138362	1.10066	0.0317461	0.152092	0.858793	0.803271
RPT2__Phototropic-responsive NPH3 family protein	267517_at	0	AT2G30520	light inducible root phototropism 2 encoding a signal transducer of the phototropic response in Arabidopsis	6.69748	6.49195	5.57613	5.31508	6.52907	6.53994	5.57304	5.52731	1.1491	2.21776	0.0602058	1.04261	-0.104569	0.930083	0.984328	1.97839	0.00158845	0.972129	0.702285	0.0049789
Protein of unknown function (DUF1677)	256926_at	0	AT3G22540	similar to unknown protein [Arabidopsis thaliana] (TAIR:AT4G14819.1); similar to hypothetical protein MtrDRAFT_AC135320g11v1 [Medicago truncatula] (GB:ABE82963.1); contains InterPro domain Protein of unknown function DUF1677, plant; (InterPro:IPR012876)	5.55972	5.54956	4.50727	4.03255	5.25668	5.41775	4.44682	4.30168	1.28473	2.43637	0.217428	1.16266	-0.104341	0.93023	0.962965	1.94931	0.00213386	0.748145	0.751076	0.0113637
ACSF_CHL27_CRD1__dicarboxylate diiron protein, putative (Crd1)	251664_at	0	AT3G56940	Encodes a putative ZIP protein with varying mRNA accumulation in leaves, stems and roots. Has a consensus carboxylate-bridged di-iron binding site., Encodes a putative ZIP protein with varying mRNA accumulation in leaves, stems and roots. Has a consensu	4.56283	4.44055	3.48007	3.32587	3.99552	3.36458	3.19392	3.81343	1.09872	2.14165	0.82164	1.76741	-0.100707	0.932576	0.176375	1.13004	0.023018	0.148147	0.83396	0.690208
ATC/VIF2_C/VIF2__cell wall / vacuolar inhibitor of fructosidase 2	247246_at	4	AT5G64620	Plant cell wall (CWI) and vacuolar invertases (VI) play important roles in carbohydrate metabolism, stress responses and sugar signaling., Plant cell wall (CWI) and vacuolar invertases (VI) play important roles in carbohydrate metabolism, stress respon	4.2441	4.03636	3.04344	2.97131	3.90096	4.25466	3.63946	2.57276	1.13285	2.19292	0.0624155	1.04421	-0.0987382	0.933849	0.971699	1.96115	0.0427968	0.990612	0.867812	0.0780706
CONTAINS InterPro DOMAIN/s: Protein BYPASS related (InterPro:IPR008511); BEST Arabidopsis thaliana protein match is: unknown protein (TAIR:AT1G77855.1); Has 99 Blast hits to 99 proteins in 17 species: Archae - 0; Bacteria - 0; Metazoa - 3; Fungi - 0; Plants - 96; Viruses - 0; Other Eukaryotes - 0 (source: NCBI BLink).	255955_at	0	AT1G22030	similar to unknown protein [Arabidopsis thaliana] (TAIR:AT1G77855.1); similar to Os08g0104800 [Oryza sativa (japonica cultivar-group)] (GB:NP_001060781.1); similar to unknown protein [Oryza sativa (japonica cultivar-group)] (GB:BAD08928.1); similar to Os0	6.00387	5.7797	4.94418	4.71392	5.45635	5.55022	5.24051	4.59986	1.06274	2.08889	0.388501	1.30903	-0.091136	0.938783	0.583099	1.49806	0.0131751	0.514921	0.82326	0.12613
pfkB-like carbohydrate kinase family protein	261136_at	0	AT1G19600	pfkB-type carbohydrate kinase family protein; similar to pfkB-type carbohydrate kinase family protein [Arabidopsis thaliana] (TAIR:AT4G27600.1); similar to putative ribokinase [Triticum tur (GB:AAR28761.1); contains InterPro domain PfkB; (InterPro:IPR0116	8.50709	8.58254	7.56139	7.28094	7.84342	7.90559	7.38066	7.63758	1.12365	2.17898	0.670309	1.59141	-0.0879606	0.940852	0.365381	1.28822	0.00230167	0.0625215	0.763107	0.185288
EXL7__EXORDIUM like 1	266549_at	1	AT2G35150	phosphate-responsive 1 family protein; similar to phosphate-responsive 1 family protein [Arabidopsis thaliana] (TAIR:AT2G17230.1); similar to Os07g0496700 [Oryza sativa (japonica cultivar-group)] (GB:NP_001059703.1); similar to unknown [Sorghum bicolor] (	3.82817	3.96432	2.85986	2.67675	3.7214	3.51192	2.59234	3.11242	1.12794	2.18546	0.279582	1.21384	-0.0840779	0.943387	0.764277	1.69852	0.00593447	0.658717	0.818047	0.0393708
ADF11__actin depolymerizing factor 11	261562_at	0	AT1G01750	actin-depolymerizing factor, putative; Identical to Actin-depolymerizing factor-like At1g01750 (ADF-like) [Arabidopsis Thaliana] (GB:Q9LQ81); similar to actin-depolymerizing factor, putative [Arabidopsis thaliana] (TAIR:AT4G00680.1); similar to Actin-depo	7.07656	6.86071	5.56338	5.62497	6.20244	6.581	5.59668	5.75792	1.37446	2.59271	0.576917	1.49166	-0.0831252	0.944011	0.714418	1.64082	0.00117119	0.132252	0.794776	0.0314562
basic helix-loop-helix (bHLH) DNA-binding superfamily protein	247945_at	1	AT5G57150	basic helix-loop-helix (bHLH) family protein; similar to basic helix-loop-helix (bHLH) family protein [Arabidopsis thaliana] (TAIR:AT4G29930.1); similar to Helix-loop-helix DNA-binding [Medicago truncatula] (GB:ABE84573.1); contains InterPro domain Helix-	5.86229	5.38374	4.13786	4.00305	5.04662	4.99201	4.06739	4.22393	1.55256	2.93337	0.603698	1.51961	-0.0751986	0.949211	0.87366	1.83231	0.00080958	0.135049	0.825123	0.017479
MLP31__MLP-like protein 31	262310_at	5	AT1G70840	Bet v I allergen family protein; Identical to MLP-like protein 31 (MLP31) [Arabidopsis Thaliana] (GB:Q941R6;GB:Q9SSK8); similar to MLP34 (MLP-LIKE PROTEIN 34) [Arabidopsis thaliana] (TAIR:AT1G70850.3); similar to major latex-like protein [Prunus persica]	3.97902	3.94958	2.68441	2.74918	3.20872	2.85898	2.54063	3.01966	1.24751	2.37431	0.930446	1.90587	-0.0633512	0.957038	0.253709	1.19227	0.00348854	0.0361555	0.866327	0.438026
iqd9__IQ-domain 9	257573_at	0	AT2G33990	IQD9 (IQ-domain 9); calmodulin binding; similar to IQD10 (IQ-domain 10), calmodulin binding [Arabidopsis thaliana] (TAIR:AT3G15050.1); similar to Os06g0155300 [Oryza sativa (japonica cultivar-group)] (GB:NP_001056849.1); similar to IQ calmodulin-binding r	5.67686	5.81268	4.57263	4.43541	5.5184	5.42031	4.48962	4.63075	1.24075	2.36321	0.275417	1.21034	-0.0561646	0.961818	0.909169	1.87796	0.000763402	0.465687	0.835813	0.00542305
Low temperature and salt responsive protein family	253627_at	0	AT4G30650	hydrophobic protein, putative / low temperature and salt responsive protein, putative; Identical to UPF057 membrane protein At4g30650 [Arabidopsis Thaliana] (GB:Q9M095;GB:Q6IDS0); similar to hydrophobic protein, putative / low temperature and salt respons	6.62326	6.10748	5.14996	4.93112	6.3573	5.70817	5.09127	5.09113	1.32483	2.50503	0.332634	1.25931	-0.0506595	0.965495	0.941532	1.92057	0.00810091	0.691649	0.917649	0.0416561
CYP708 A2_CYP708A2_THAH_THAH1__cytochrome P450, family 708, subfamily A, polypeptide 2	248728_at	5	AT5G48000	member of CYP708A, member of CYP708A, member of CYP708A, member of CYP708A	3.64215	3.69711	2.36353	2.12988	2.91132	2.52437	2.60767	1.96511	1.42293	2.68129	0.951785	1.93426	-0.0396831	0.972869	0.431458	1.3486	0.00424083	0.0654566	0.931068	0.268473
EMB3143__unknown protein; FUNCTIONS IN: molecular_function unknown; INVOLVED IN: biological_process unknown; LOCATED IN: thylakoid, chloroplast; EXPRESSED IN: 22 plant structures; EXPRESSED DURING: 14 growth stages; CONTAINS InterPro DOMAIN/s: Protein of unknown function DUF2488 (InterPro:IPR019616); Has 1807 Blast hits to 1807 proteins in 277 species: Archae - 0; Bacteria - 0; Metazoa - 736; Fun…	247862_at	0	AT5G58250	similar to expressed protein [Oryza sativa (japonica cultivar-group)] (GB:ABF95764.1)	3.53456	3.52572	2.79872	2.24758	3.20603	2.91271	2.92484	2.20059	1.00699	2.00971	0.470771	1.38585	-0.0395667	0.972947	0.496652	1.41094	0.0389776	0.519536	0.940144	0.268564
Nucleotide-sugar transporter family protein	259882_at	0	AT1G76670	transporter-related; similar to transporter-related [Arabidopsis thaliana] (TAIR:AT1G21070.1); similar to Os07g0581000 [Oryza sativa (japonica cultivar-group)] (GB:NP_001060103.1); similar to Os12g0154600 [Oryza sativa (japonica cultivar-group)] (GB:NP_00	7.00921	7.02013	6.03504	5.81053	6.63038	6.47442	5.84885	6.05745	1.09189	2.13153	0.462273	1.37771	-0.0303621	0.979174	0.599251	1.51493	0.00213386	0.179633	0.92178	0.0395831
Protein of unknown function (DUF581)	262170_at	0	AT1G74940	senescence-associated protein-related; similar to senescence-associated protein-related [Arabidopsis thaliana] (TAIR:AT1G19200.1); similar to Protein of unknown function DUF581 [Medicago truncatula] (GB:ABE90961.1); contains InterPro domain Protein of unk	6.67654	7.10682	5.90887	5.75682	6.06517	6.21802	5.57592	6.14674	1.05883	2.08325	0.750082	1.68189	-0.0284883	0.980447	0.280265	1.21442	0.0146961	0.130404	0.948427	0.454073
Peroxidase superfamily protein	265471_at	0	AT2G37130	peroxidase 21 (PER21) (P21) (PRXR5); Identical to Peroxidase 21 precursor (EC 1.11.1.7) (Atperox P21) (PRXR5) (ATP2a/ATP2b) (PER21) [Arabidopsis Thaliana] (GB:Q42580;GB:Q43733;GB:Q93YM9); similar to PRXR1 (peroxidase 42), peroxidase [Arabidopsis thaliana]	8.55237	8.43215	7.32922	7.33802	8.30654	8.34423	7.19725	7.5269	1.15864	2.23246	0.16687	1.12262	-0.0284552	0.98047	0.96331	1.94978	0.00165497	0.795609	0.926381	0.00588077
AGP24_ATAGP24__arabinogalactan protein 24	249375_at	0	AT5G40730	Encodes an arabinogalactan-protein (AGP24)., Encodes an arabinogalactan-protein (AGP24).	10.0879	9.95867	8.5178	8.69768	9.60739	9.52129	8.11568	9.15482	1.41556	2.66763	0.458962	1.37455	-0.0275103	0.981112	0.929083	1.90407	0.0129393	0.59412	0.961357	0.0748895
D-arabinono-1,4-lactone oxidase family protein	250375_at	4	AT5G11540	FAD-binding domain-containing protein; similar to FAD-binding domain-containing protein [Arabidopsis thaliana] (TAIR:AT2G46740.1); similar to Putative FAD binding domain containing protein, identical [Solanum tuberosum] (GB:AAV31183.1); similar to Os03g05	3.3603	3.1798	1.83473	2.15855	2.73054	2.79283	2.12753	1.89531	1.27341	2.41733	0.508371	1.42244	-0.0147805	0.989807	0.750262	1.6821	0.00153031	0.176242	0.963858	0.0235266
ATCNGC2_CNGC2_DND1__Cyclic nucleotide-regulated ion channel family protein	246510_at	6	AT5G15410	'defense, no death' gene (DND1) encodes a mutated cyclic nucleotide-gated cation channel; Same as CNGC2 (article ID 229): Cyclic nucleotide gated channel, activated by cAMP, conducts K+ and other monovalent cations but excludes Na+, does not contain the G	2.51288	2.9786	1.36987	1.11005	1.95135	1.73417	1.22466	1.28217	1.50578	2.83978	0.902973	1.86992	-0.0134526	0.990719	0.589353	1.50457	0.00124951	0.0379317	0.971588	0.0843675
unknown protein; FUNCTIONS IN: molecular_function unknown; INVOLVED IN: biological_process unknown; LOCATED IN: endomembrane system; EXPRESSED IN: 22 plant structures; EXPRESSED DURING: 13 growth stages; Has 8 Blast hits to 8 proteins in 4 species: Archae - 0; Bacteria - 0; Metazoa - 0; Fungi - 0; Plants - 8; Viruses - 0; Other Eukaryotes - 0 (source: NCBI BLink).	261203_at	2	AT1G12845	similar to hypothetical protein MtrDRAFT_AC149131g9v1 [Medicago truncatula] (GB:ABD32556.1)	3.67642	3.35663	2.48222	2.42015	2.77611	3.05881	2.9589	1.9701	1.06534	2.09266	0.599061	1.51473	-0.0133159	0.990813	0.452962	1.36885	0.0448855	0.416883	0.981123	0.355626
Eukaryotic aspartyl protease family protein	251899_at	0	AT3G54400	aspartyl protease family protein; similar to pepsin A [Arabidopsis thaliana] (TAIR:AT5G07030.1); similar to Peptidase A1, pepsin [Medicago truncatula] (GB:ABE83791.1); contains InterPro domain Peptidase A1, pepsin; (InterPro:IPR001461); contains InterPro	7.51092	7.32385	6.6047	6.08835	7.02037	7.18585	6.25707	6.44728	1.07086	2.10069	0.314278	1.24339	-0.00564649	0.996094	0.750939	1.68289	0.00760851	0.585169	0.987467	0.0416617
unknown protein; FUNCTIONS IN: molecular_function unknown; INVOLVED IN: biological_process unknown; LOCATED IN: chloroplast; EXPRESSED IN: 20 plant structures; EXPRESSED DURING: 13 growth stages; BEST Arabidopsis thaliana protein match is: unknown protein (TAIR:AT4G35320.1); Has 42 Blast hits to 42 proteins in 10 species: Archae - 0; Bacteria - 0; Metazoa - 0; Fungi - 0; Plants - 42; Viruses - 0;…	264909_at	3	AT2G17300	similar to unknown protein [Arabidopsis thaliana] (TAIR:AT4G35320.1); similar to Os02g0715300 [Oryza sativa (japonica cultivar-group)] (GB:NP_001047925.1); similar to Os08g0511400 [Oryza sativa (japonica cultivar-group)] (GB:NP_001062213.1)	3.04974	2.66496	1.79795	1.64412	2.61883	2.4381	1.88812	1.56215	1.13632	2.19819	0.328882	1.25604	-0.0041025	0.99716	0.803331	1.74513	0.00459923	0.524599	0.99023	0.0274721
Peroxidase superfamily protein	265102_at	0	AT1G30870	cationic peroxidase, putative; Identical to Peroxidase 7 precursor (EC 1.11.1.7) (Atperox P7) (ATP30) (PER7) [Arabidopsis Thaliana] (GB:Q9SY33); similar to peroxidase, putative [Arabidopsis thaliana] (TAIR:AT1G49570.1); similar to TPA: class III peroxidas	8.46056	7.90919	6.62161	6.91028	7.53865	7.60386	6.5646	6.97188	1.41893	2.67387	0.613615	1.53009	-0.00229424	0.998411	0.803017	1.74475	0.00359503	0.226779	0.995049	0.051681
Late embryogenesis abundant (LEA) protein-related	247634_at	0	AT5G60520	late embryogenesis abundant protein-related / LEA protein-related; similar to late embryogenesis abundant protein-related / LEA protein-related [Arabidopsis thaliana] (TAIR:AT5G60530.1); similar to Root cap [Medicago truncatula] (GB:ABE80069.1); contains	6.93257	6.91791	6.16407	5.61081	6.68875	6.8385	5.95264	5.80325	1.0378	2.0531	0.161614	1.11854	0.00949053	1.0066	0.885678	1.84763	0.00841768	0.875619	0.979788	0.0215139
Cupredoxin superfamily protein	261454_at	0	AT1G21090	hydroxyproline-rich glycoprotein family protein; similar to plastocyanin-like domain-containing protein [Arabidopsis thaliana] (TAIR:AT3G20570.1); similar to Cupredoxin [Medicago truncatula] (GB:ABE83169.1); contains InterPro domain Cupredoxin; (InterPro:	5.26532	5.06013	4.14397	3.99661	4.96202	5.05848	3.66439	4.42888	1.09244	2.13234	0.152475	1.11147	0.0236526	1.01653	0.963613	1.95019	0.0163739	0.925848	0.95933	0.0330939
ATMES15_MES15_RHS9__methyl esterase 15	260344_at	1	AT1G69240	hydrolase, alpha/beta fold family protein; similar to SP1L1 (SPIRAL1-LIKE1), hydrolase [Arabidopsis thaliana] (TAIR:AT1G26360.1); similar to Os08g0110000 [Oryza sativa (japonica cultivar-group)] (GB:NP_001060815.1); similar to Os07g0603600 [Oryza sativa (	4.11781	3.55219	2.53593	2.69076	2.8763	2.89881	2.78217	2.3827	1.22166	2.33214	0.947441	1.92845	0.0309048	1.02165	0.305121	1.23552	0.00640363	0.0508773	0.941984	0.399008
ATFER1_FER1__ferretin 1	251109_at	0	AT5G01600	Encodes a ferretin protein that is targeted to the chloroplast. Member of a Ferritin gene family. Gene expression is induced in response to iron overload and by nitric oxide. Expression of the gene is downregulated in the presence of paraquat, an inducer	9.19907	9.584	7.9249	7.92469	8.5931	8.63884	7.80131	7.98271	1.46675	2.76398	0.775564	1.71186	0.032781	1.02298	0.723962	1.65171	0.000667897	0.0391519	0.921722	0.0256504
GF14 OMICRON_GRF11_RHS5__general regulatory factor 11	262412_at	0	AT1G34760	Encodes a 14-3-3 protein. Binds H+-ATPase in response to blue light., Encodes a 14-3-3 protein. Binds H+-ATPase in response to blue light., Encodes a 14-3-3 protein. Binds H+-ATPase in response to blue light.	5.70756	5.50747	4.226	4.70565	5.02084	4.95378	4.0903	4.77573	1.14169	2.2064	0.620203	1.53709	0.0328075	1.023	0.554296	1.46845	0.0163743	0.279638	0.946278	0.189661
Glycosyltransferase family 61 protein	258143_at	0	AT3G18170	similar to unknown protein [Arabidopsis thaliana] (TAIR:AT3G18180.1); similar to glycosyltransferase [Saccharum officinarum] (GB:CAI30073.1); contains InterPro domain Protein of unknown function DUF563; (InterPro:IPR007657)	5.65276	5.45826	4.0401	4.42539	5.04414	5.33334	4.54972	3.8499	1.32276	2.50144	0.366765	1.28946	0.0329384	1.02309	0.988932	1.98472	0.00866372	0.639585	0.946278	0.0365309
AtGolS7_GolS7__galactinol synthase 7	264245_at	7	AT1G60450	ATGOLS7 (ARABIDOPSIS THALIANA GALACTINOL SYNTHASE 7); transferase, transferring glycosyl groups / transferase, transferring hexosyl groups; similar to ATGOLS4 (ARABIDOPSIS THALIANA GALACTINOL SYNTHASE 4), transferase, transferring glycosyl groups / transf	2.62704	2.39216	1.60315	1.23378	1.61899	1.60315	1.46096	1.30341	1.09113	2.13041	0.898532	1.86417	0.0362835	1.02547	0.228886	1.17193	0.00363365	0.0250636	0.915471	0.428137
Cysteine/Histidine-rich C1 domain family protein	254902_at	0	AT4G11550	DC1 domain-containing protein; similar to DC1 domain-containing protein [Arabidopsis thaliana] (TAIR:AT4G01910.1); similar to DC1 domain-containing protein [Arabidopsis thaliana] (TAIR:AT4G01760.1); similar to DC1 domain-containing protein [Arabidopsis th	3.93963	4.00309	2.82585	2.81788	3.2116	3.20325	2.90256	2.66628	1.1495	2.21837	0.763939	1.69812	0.0374417	1.02629	0.423002	1.34071	0.00110232	0.0229781	0.891794	0.0944066
RVE1__Homeodomain-like superfamily protein	250099_at	0	AT5G17300	myb family transcription factor; similar to myb family transcription factor [Arabidopsis thaliana] (TAIR:AT5G37260.1); similar to putative At5g37260 [Lycopersicon peruvianum] (GB:AAX44338.1); contains InterPro domain Homeodomain-related; (InterPro:IPR0122	6.20201	6.83617	5.43007	4.93628	5.86223	6.1136	4.70165	5.58814	1.33592	2.52436	0.531175	1.44511	0.0382844	1.02689	0.843025	1.79381	0.0274871	0.570842	0.952811	0.135155
ATROPGEF4_RHS11_ROPGEF4__RHO guanyl-nucleotide exchange factor 4	266913_at	2	AT2G45890	Encodes a member of KPP-like gene family, homolog of KPP (kinase partner protein) gene in tomato. Also a member of the RopGEF (guanine nucleotide exchange factor) family, containing the novel PRONE domain (plant-specific Rop nucleotide exchanger), which	4.42945	4.05304	2.49453	2.63042	3.57661	4.00382	1.83859	3.18565	1.67877	3.20155	0.45103	1.36702	0.050349	1.03552	1.27809	2.42518	0.02042	0.752572	0.946278	0.064614
RNS3__ribonuclease 3	263689_at	0	AT1G26820	Encodes ribonuclease RNS3.	7.18801	7.24941	6.21781	6.04085	7.04491	7.02078	5.90695	6.22869	1.08938	2.12783	0.185867	1.1375	0.0615111	1.04356	0.965024	1.9521	0.00244764	0.757312	0.836377	0.00624532
[truncated: 75 more rows]

## Sheet: Unique-Cd_induced_in_Col-0
	Supplementary Table S2: Genes with differential expression either between the accessions Bur-0 and Col-0 or between control and +Cd conditions.
	Genes in this Table show a significantly increased expression in the accession Col-0. In Bur-0 these genes are not Cd responsive or changes are not significant.
	colour code:	red	upregulation
[truncated: 181 more rows]

## Sheet: Unique-Cd_repressed_in_Col-0
	Supplementary Table S2: Genes with differential expression either between the accessions Bur-0 and Col-0 or between control and +Cd conditions.
[truncated: 355 more rows]

[truncated: 2 more sheets: Common-Cd_induced, Common-Cd_repressed]
