# Supplementary material for: Natural variation in Arabidopsis thaliana Cd responses and the detection of quantitative trait loci affecting Cd tolerance
Source: Sci Rep. 2017 Jun 16;7:3693. doi: 10.1038/s41598-017-03540-z (PMC5473843; doi:10.1038/s41598-017-03540-z)
Supplement: Supplementary file 3 — Supplementary dataset S2 [file 41598_2017_3540_MOESM3_ESM.xls]

## Sheet: Common-Cd-induced
	Supplementary Table S3: Panther GO term enrichment analysis. Input gene lists can be found in Supplementary Table S2. All over or under represented GO categories with a Bonferroni corrected P value of 0.05 or smaller are displayed. Analysis Type: PANTHER Overrepresentation Test (release 20160715) Annotation Version and Release Date: GO Ontology database Released 2016-10-27
Common Cd-induced genes, 534 genes were mapped, 7 could not be associated with a GO categories, multiple mapping information 5
GO category							Number of Genes in GO category in Arabidopsis thaliana - REFLIST (27352)	Number of Genes from list in GO category	expected occourence of GO category in uploaded gene list	Fold Enrichment of GO category	over or under representation (+ -)	p value	genes in GO categorie
GO molecular function
manganese ion binding							39	7	0.76	9.21	+	0.0201	At5g39120	At5g39160	At5g39150	AT5G38910	At5g39130,AT5G39130	At5g39110	At5g39180
antiporter activity							140	13	2.73	4.77	+	0.00761	AT4G28390	AT5G13740	AT1G64170	AT3G51860	AT1G71140	AT2G04040	AT2G04070	AT1G66760	AT4G23700	AT2G04050	AT1G33110	AT5G13750	AT3G21690
	secondary active transmembrane transporter activity						278	20	5.42	3.69	+	0.00132	AT4G28390	AT4G08620	AT2G38290	AT4G21680	AT5G13740	AT1G64170	AT4G13420	AT3G51860	AT5G10180	AT1G71140	AT2G04040	AT2G04070	AT1G66760	AT4G23700	AT5G49630	AT2G04050	AT1G33110	AT5G13750	AT3G21690	AT5G26340
		active transmembrane transporter activity					489	29	9.53	3.04	+	0.000287	AT3G63380	AT4G28390	AT3G27070	AT3G13100	AT4G08620	AT3G22910	AT2G38290	AT4G21680	AT5G13740	AT1G64170	AT4G13420	AT3G55090	AT3G51860	AT5G10180	AT1G71140	AT2G04040	AT2G04070	AT1G66760	AT4G23700	AT3G47780	AT3G25610	AT5G49630	AT4G30110	AT2G04050	AT1G33110	AT3G13090	AT5G13750	AT3G21690	AT5G26340
			transmembrane transporter activity				899	39	17.52	2.23	+	0.0059	AT3G63380	AT4G01010	AT4G11290	AT4G28390	AT3G27070	AT3G13100	AT4G08620	AT3G12750	AT3G22910	AT2G38290	AT4G21680	AT2G02810	AT5G13740	AT1G64170	AT4G16370	AT4G13420	AT3G55090	AT3G51860	AT5G10180	AT1G71140	AT2G04040	AT5G48410	AT2G04070	AT1G66760	AT4G23700	AT3G47780	AT1G73220	AT3G25610	AT5G49630	AT4G30110	AT2G04050	AT3G17700	AT3G55740	AT1G33110	AT3G13090	AT5G13750	AT3G21690
heme binding							297	19	5.79	3.28	+	0.0128	At2g18140	AT3G14620	AT4G11290	AT5G39580	At2g18150	AT1G49570	AT3G26220	AT3G14610	AT5G06730	AT4G36430	AT3G26210	AT1G58300	AT1G71695	AT5G57220	AT2G24180	AT1G13090	AT4G37430	AT3G01420	AT3G14690
	tetrapyrrole binding						324	19	6.31	3.01	+	0.0414	At2g18140	AT3G14620	AT4G11290	AT5G39580	At2g18150	AT1G49570	AT3G26220	AT3G14610	AT5G06730	AT4G36430	AT3G26210	AT1G58300	AT1G71695	AT5G57220	AT2G24180	AT1G13090	AT4G37430	AT3G01420	AT3G14690
protein serine/threonine kinase activity							636	29	12.39	2.34	+	0.0424	AT5G59700	AT5G37450	AT2G32800	AT4G18250	AT5G25110	AT5G25930	AT5G67080	AT1G21250	AT2G23030	AT1G74360	AT4G23180	AT1G11330	At4g04540	AT2G37710	AT1G21230	AT4G32300	AT1G73500	AT3G53810	AT5G65600	AT5G61560	AT4G14580	At4g04570	AT5G03730	AT5G01850	AT4G25390	AT1G01560	AT1G48260	AT4G23190	AT2G34650
					catalytic activity		7360	199	143.42	1.39	+	0.000133	AT3G63380	AT1G69920	At2g18140	AT1G74010	AT4G10510	AT3G14620	AT5G14780	At3g44300	AT5G08380	AT1G11190	AT4G11290	AT2G04450	AT3G21720	AT2G39980	AT1G68620	AT4G23920	AT3G47540	AT5G53450	At4g10955	AT3G09010	AT5G59700	AT1G67070	AT3G13100	At3g44310	AT5G37450	AT5G39580	AT2G32800	AT4G26260	AT4G18250	AT2G29990	AT1G23020	AT5G25110	AT5G25930	AT1G61550	AT1G32960	AT5G06300	AT4G22590
Unclassified							7442	132	145.02	0.91	-	0
GO biological process
cellular response to hypoxia							23	6	0.45	13.39	+	0.016	AT2G23270	AT5G26920	AT1G05880	AT3G55790	AT5G13320	AT5G57220
	cellular response to decreased oxygen levels						26	6	0.51	11.84	+	0.0318	AT2G23270	AT5G26920	AT1G05880	AT3G55790	AT5G13320	AT5G57220
		cellular response to oxygen levels					26	6	0.51	11.84	+	0.0318	AT2G23270	AT5G26920	AT1G05880	AT3G55790	AT5G13320	AT5G57220
			response to abiotic stimulus				1497	57	29.17	1.95	+	0.00326	AT2G23270	AT4G34990	AT2G39980	AT1G67070	AT3G62090	AT2G16660	AT1G73805	AT1G48000	AT3G50930	AT4G12470	AT2G44480	AT2G23030	AT5G24660	AT4G26080	AT5G24090	AT3G10500	AT5G18470	AT4G16260	AT1G16510	AT5G26920	AT1G52890	AT1G05880	AT5G05600	AT3G56710	AT1G73500	AT3G55790	AT3G06490	AT5G48410	AT3G23250	AT4G38620	AT5G27600	AT5G46180	AT3G47340	AT3G15500	AT1G09080	AT5G16910	AT5G13320
				response to stimulus			4684	181	91.28	1.98	+	1.01e-17	AT1G69920	At2g18140	AT1G79180	AT2G20142	AT5G14780	At3g44300	AT2G23270	AT1G14780	AT4G11290	AT4G34990	AT2G04450	AT2G39980	At5g41740	AT1G67070	AT3G13100	AT1G15010	AT5G37450	AT5G39580	AT2G32800	AT3G62090	AT1G57650	AT2G16660	AT1G72900	AT5G58120	AT5G25110	AT2G21640	AT1G32960	AT3G12750	AT1G73805	AT1G70810	At2g18150	AT1G48000	AT2G38290	AT3G50930	AT4G21680	AT5G02780	AT4G16760
			cellular response to stimulus				2058	70	40.1	1.75	+	0.0101	AT2G20142	AT2G23270	AT1G14780	At5g41740	AT5G37450	AT2G32800	AT3G62090	AT1G72900	AT5G58120	AT5G25110	AT1G73805	AT1G70810	AT3G50930	AT2G02810	AT1G63750	AT5G13080	AT4G12470	AT1G21250	AT2G23030	AT5G24660	AT4G26080	AT1G74360	AT5G24090	AT5G49140	At4g13920	At5g41750	AT1G16510	AT5G26920	AT1G01010	AT1G05880	AT5G05600	AT3G56710	AT1G21230	AT1G28370	AT1G73500	AT3G55790	AT3G56400
			response to chemical				2075	96	40.43	2.37	+	7.03e-12	AT1G69920	AT1G79180	AT5G14780	At3g44300	AT2G23270	AT4G34990	AT1G67070	AT2G32800	AT3G12750	AT1G73805	AT1G70810	AT1G48000	AT3G50930	AT4G21680	AT5G02780	AT4G16760	AT2G02810	AT2G44480	AT5G13740	AT1G21250	AT3G09270	AT1G17170	AT1G17950	AT4G26080	AT5G24090	AT3G10500	AT1G16510	AT5G26920	AT3G51860	AT1G01010	AT1G52890	AT1G05880	AT5G05600	AT2G04040	AT2G37710	AT4G31800	AT1G28370
		response to stress					2706	126	52.73	2.39	+	5.22e-17	At2g18140	AT5G14780	AT2G23270	AT1G14780	AT4G11290	AT4G34990	At5g41740	AT1G15010	AT5G39580	AT2G32800	AT1G57650	AT1G72900	AT5G58120	AT5G25110	AT2G21640	AT1G32960	AT1G73805	At2g18150	AT1G48000	AT3G50930	AT4G16760	AT2G02810	AT1G63750	AT1G49570	AT5G13080	AT2G44480	AT4G12470	AT3G26220	AT1G21250	AT1G64160	AT5G06730	AT2G23030	AT5G24660	AT4G26080	AT1G19230	AT5G24090	AT3G10500
induced systemic resistance							28	7	0.55	12.83	+	0.00366	AT1G32960	AT4G12470	AT3G56400	AT5G57220	AT5G40990	AT5G47220	AT2G30750
	defense response to bacterium						281	27	5.48	4.93	+	5.74e-08	AT1G32960	AT1G73805	AT4G12470	AT5G24660	AT5G45110	AT4G23180	AT5G26920	At4g04540	AT3G56710	AT4G31800	AT3G56400	AT2G13810	AT3G53810	AT5G46180	AT5G13320	AT5G57220	At4g04570	AT1G73260	AT5G40990	AT1G77920	AT4G11650	AT5G47220	AT5G06320	AT3G01420	AT4G23190	AT1G55020	AT2G30750
		response to bacterium					353	31	6.88	4.51	+	1.81e-08	At3g44300	AT2G32800	AT1G32960	AT1G73805	AT3G50930	AT4G12470	AT5G24660	AT5G45110	AT4G23180	AT5G26920	At4g04540	AT3G56710	AT4G31800	AT3G56400	AT2G13810	AT3G53810	AT5G46180	AT5G13320	AT5G57220	At4g04570	AT1G73260	AT5G40990	AT5G05730	AT1G77920	AT4G11650	AT5G47220	AT5G06320	AT3G01420	AT4G23190	AT1G55020	AT2G30750
			response to other organism				1002	60	19.53	3.07	+	6.76e-11	At3g44300	AT2G04450	AT3G13100	AT1G15010	AT5G39580	AT2G32800	AT5G25110	AT1G32960	AT1G73805	At2g18150	AT2G38290	AT3G50930	AT4G16760	AT4G12470	AT5G13740	AT3G26220	AT1G21250	AT5G24660	AT5G45110	AT4G23180	AT4G16260	AT5G38900	AT4G36430	AT5G26920	AT3G51860	AT3G26210	At4g04540	AT3G56710	AT4G31800	AT1G73500	AT3G06490	AT3G56400	AT3G53810	AT2G13810	AT2G18660	AT5G65600	AT5G46180
				response to external biotic stimulus			1002	60	19.53	3.07	+	6.76e-11	At3g44300	AT2G04450	AT3G13100	AT1G15010	AT5G39580	AT2G32800	AT5G25110	AT1G32960	AT1G73805	At2g18150	AT2G38290	AT3G50930	AT4G16760	AT4G12470	AT5G13740	AT3G26220	AT1G21250	AT5G24660	AT5G45110	AT4G23180	AT4G16260	AT5G38900	AT4G36430	AT5G26920	AT3G51860	AT3G26210	At4g04540	AT3G56710	AT4G31800	AT1G73500	AT3G06490	AT3G56400	AT3G53810	AT2G13810	AT2G18660	AT5G65600	AT5G46180
					response to external stimulus		1278	70	24.9	2.81	+	2.98e-11	At3g44300	AT2G04450	AT1G67070	AT3G13100	AT1G15010	AT5G39580	AT2G32800	AT5G25110	AT1G32960	AT1G73805	At2g18150	AT2G38290	AT3G50930	AT4G16760	AT4G12470	AT5G13740	AT3G26220	AT1G21250	AT5G24660	AT5G24090	AT5G45110	AT4G23180	AT4G16260	AT1G16510	AT5G38900	AT4G36430	AT5G26920	AT3G51860	AT3G26210	At4g04540	AT3G56710	AT4G31800	AT1G73500	AT3G06490	AT3G56400	AT5G04150	AT3G53810
					response to biotic stimulus		1043	60	20.32	2.95	+	3.65e-10	At3g44300	AT2G04450	AT3G13100	AT1G15010	AT5G39580	AT2G32800	AT5G25110	AT1G32960	AT1G73805	At2g18150	AT2G38290	AT3G50930	AT4G16760	AT4G12470	AT5G13740	AT3G26220	AT1G21250	AT5G24660	AT5G45110	AT4G23180	AT4G16260	AT5G38900	AT4G36430	AT5G26920	AT3G51860	AT3G26210	At4g04540	AT3G56710	AT4G31800	AT1G73500	AT3G06490	AT3G56400	AT3G53810	AT2G13810	AT2G18660	AT5G65600	AT5G46180
				multi-organism process			1326	66	25.84	2.55	+	1.23e-08	At3g44300	AT2G04450	AT3G13100	AT1G15010	AT5G39580	AT2G32800	AT5G25110	AT1G61550	AT1G32960	AT1G73805	At2g18150	AT2G38290	AT3G50930	AT4G16760	AT4G12470	AT5G13740	AT3G26220	AT1G21250	AT5G24660	AT5G45110	AT4G23180	AT1G11330	AT4G16260	AT5G38900	AT4G36430	AT5G26920	AT3G51860	AT4G17030	AT3G26210	At4g04540	AT3G56710	AT4G31800	AT1G73500	AT3G06490	AT3G56400	AT3G53810	AT2G13810
		defense response to other organism					770	45	15	3	+	2.86e-07	AT1G15010	AT5G39580	AT5G25110	AT1G32960	AT1G73805	AT4G16760	AT4G12470	AT3G26220	AT1G21250	AT5G24660	AT5G45110	AT4G23180	AT4G16260	AT5G38900	AT5G26920	AT3G26210	At4g04540	AT3G56710	AT4G31800	AT3G56400	AT2G13810	AT3G53810	AT2G18660	AT5G65600	AT5G46180	AT2G43570	AT5G13320	AT5G57220	AT2G14560	At4g04570	AT1G73260	AT1G13090	AT5G40990	AT5G64890	AT1G77920	AT4G11650	AT4G37430
			defense response				1266	74	24.67	3	+	1.68e-13	AT1G14780	At5g41740	AT1G15010	AT5G39580	AT1G57650	AT1G72900	AT5G58120	AT5G25110	AT1G32960	AT1G73805	AT3G50930	AT4G16760	AT1G63750	AT4G12470	AT3G26220	AT1G21250	AT1G64160	AT5G24660	AT1G19230	At2g15220	AT5G49140	AT5G45110	AT4G23180	At1g58807	At4g13920	At5g41750	AT4G16260	AT5G38900	AT5G26920	AT3G26210	At4g04540	AT3G56710	AT4G31800	AT3G06490	AT5G66070	AT3G56400	AT3G53810
	innate immune response						238	26	4.64	5.61	+	8.55e-09	AT1G14780	AT1G32960	AT1G73805	AT3G50930	AT4G12470	AT5G45110	AT4G16260	AT5G38900	AT5G26920	AT3G56710	AT3G56400	AT2G13810	AT2G18660	AT5G46180	AT2G43570	AT5G13320	AT5G57220	AT5G40990	AT5G64890	AT4G11650	AT5G47220	AT5G06320	AT3G01420	AT4G23190	AT1G55020	AT2G30750
		immune response					243	26	4.74	5.49	+	1.34e-08	AT1G14780	AT1G32960	AT1G73805	AT3G50930	AT4G12470	AT5G45110	AT4G16260	AT5G38900	AT5G26920	AT3G56710	AT3G56400	AT2G13810	AT2G18660	AT5G46180	AT2G43570	AT5G13320	AT5G57220	AT5G40990	AT5G64890	AT4G11650	AT5G47220	AT5G06320	AT3G01420	AT4G23190	AT1G55020	AT2G30750
			immune system process				274	28	5.34	5.24	+	5.98e-09	AT1G14780	AT1G32960	AT1G73805	AT3G50930	AT4G12470	AT5G45110	AT4G16260	AT5G38900	AT5G26920	AT3G56710	AT3G56400	AT2G13810	AT2G18660	AT5G46180	AT2G43570	AT5G13320	AT5G57220	AT5G40990	AT4G23510	AT5G64890	AT4G11650	AT2G35980	AT5G47220	AT5G06320	AT3G01420	AT4G23190	AT1G55020	AT2G30750
defense response to bacterium, incompatible interaction							40	9	0.78	11.55	+	0.000293	AT5G45110	AT5G26920	AT3G56710	AT5G46180	AT5G13320	AT4G11650	AT5G06320	AT4G23190	AT1G55020
	defense response, incompatible interaction						132	19	2.57	7.39	+	7.52e-08	AT4G12470	AT5G45110	AT4G16260	AT5G38900	AT5G26920	AT3G56710	AT3G56400	AT2G13810	AT2G18660	AT5G46180	AT2G43570	AT5G13320	AT5G40990	AT5G64890	AT4G11650	AT5G06320	AT3G01420	AT4G23190	AT1G55020
systemic acquired resistance							44	8	0.86	9.33	+	0.00694	AT4G12470	AT5G45110	AT3G56400	AT2G13810	AT2G18660	AT2G43570	AT5G40990	AT3G01420
leaf senescence							64	10	1.25	8.02	+	0.00162	AT1G11190	AT3G10500	AT1G73500	AT2G13810	AT1G73220	AT3G15500	AT2G43570	AT5G51640	AT2G35980	AT2G43000
						single-organism process	7023	213	136.86	1.56	+	8.56e-10	AT2G30660	AT1G69920	At2g18140	AT3G14620	AT1G79180	AT2G20142	AT5G14780	At3g44300	AT5G08380	AT1G11190	AT1G14780	AT4G28390	AT4G11290	AT4G34990	AT3G27070	AT3G21720	At5g41740	AT2G22860	AT4G23920	At4g10955	AT1G67070	AT4G08620	AT1G02220	AT4G25760	At3g44310	AT5G37450	AT5G39580	AT4G26260	AT3G62090	AT1G72900	AT1G23020	AT5G58120	AT5G25110	AT1G61550	AT4G22590	AT2G30140	AT1G73805
	plant organ senescence						64	10	1.25	8.02	+	0.00162	AT1G11190	AT3G10500	AT1G73500	AT2G13810	AT1G73220	AT3G15500	AT2G43570	AT5G51640	AT2G35980	AT2G43000
		aging					114	14	2.22	6.3	+	0.000196	AT1G11190	AT4G26200	AT3G10500	AT1G73500	AT2G13810	AT1G73220	AT1G05010	AT3G15500	AT2G43570	AT4G35770	AT5G51640	AT2G35980	AT2G43000	AT3G60140
toxin metabolic process							54	8	1.05	7.6	+	0.0302	AT1G69920	AT3G09270	AT1G17170	AT1G73500	AT1G74590	AT1G78340	AT2G43000	AT2G29460
		metabolic process					8409	214	163.86	1.31	+	0.00557	AT2G30660	AT1G69920	At2g18140	AT1G74010	AT4G10510	AT3G14620	AT5G14780	At3g44300	AT5G08380	AT1G11190	AT4G28390	AT4G11290	AT4G34990	AT3G21720	AT1G68620	AT4G23920	AT3G47540	AT5G53450	At4g10955	AT3G09010	AT5G59700	AT1G67070	AT1G02220	At3g44310	AT5G37450	AT5G39580	AT2G20030	AT2G32800	AT4G26260	AT3G62090	At2g18670	AT4G18250	AT1G23020	AT5G25110	AT5G25930	AT1G32960	AT5G06300
	single-organism cellular process						4869	133	94.88	1.4	+	0.0472	AT2G30660	AT1G69920	AT1G79180	AT2G20142	AT5G14780	At3g44300	AT5G08380	AT1G14780	AT4G34990	AT3G27070	AT3G21720	At5g41740	AT2G22860	AT1G67070	At3g44310	AT5G37450	AT4G26260	AT3G62090	AT1G72900	AT5G58120	AT5G25110	AT1G61550	AT4G22590	AT2G30140	AT1G73805	AT1G70810	AT1G48320	AT1G48000	AT3G50930	AT4G21680	AT4G16760	AT2G02810	AT1G63750	AT5G13080	AT2G44480	AT4G12470	AT3G53150
		single-organism metabolic process					3118	106	60.76	1.74	+	2.13e-05	AT2G30660	AT1G69920	At2g18140	AT3G14620	AT5G14780	At3g44300	AT5G08380	AT4G11290	AT3G21720	AT4G23920	At4g10955	AT1G67070	At3g44310	AT5G39580	AT4G26260	AT1G23020	AT4G22590	AT2G30140	AT4G39830	AT1G48320	At2g18150	AT5G33290	AT4G21680	AT4G16760	AT1G49570	AT2G44480	AT3G53150	AT2G38180	AT3G26220	AT3G14610	AT3G09270	AT1G64160	AT1G17170	AT5G06730	AT1G02850	AT3G23590	At5g34780
response to salicylic acid							164	19	3.2	5.95	+	2.63e-06	AT1G79180	AT4G34990	AT2G32800	AT1G48000	AT3G50930	AT1G21250	AT2G37710	AT4G31800	AT3G56400	AT2G13810	AT4G38620	AT5G13320	AT2G14560	AT1G73260	AT5G40990	AT5G06320	AT5G13220	AT3G01420	AT2G03760
	response to acid chemical						877	48	17.09	2.81	+	5.82e-07	AT1G79180	AT4G34990	AT1G67070	AT2G32800	AT1G70810	AT1G48000	AT3G50930	AT1G21250	AT1G17950	AT4G26080	AT5G24090	AT3G10500	AT5G26920	AT1G52890	AT2G37710	AT4G31800	AT3G28580	AT3G06490	AT3G56400	AT2G13810	AT3G23250	AT4G38620	AT5G27600	AT1G05010	AT5G24860	AT3G15500	AT5G13320	AT3G23240	AT1G64660	AT5G07010	AT2G14560	AT1G73260	AT5G40990	AT4G35770	AT5G49620	AT3G28210	AT1G01560
	response to organic cyclic compound						280	21	5.46	3.85	+	0.000565	AT1G79180	AT4G34990	AT1G67070	AT2G32800	AT1G48000	AT3G50930	AT1G21250	AT2G37710	AT4G31800	AT3G56400	AT2G13810	AT4G38620	AT2G43570	AT5G13320	AT2G14560	AT1G73260	AT5G40990	AT5G06320	AT5G13220	AT3G01420	AT2G03760
		response to organic substance					1475	63	28.74	2.19	+	1.51e-05	AT1G79180	AT4G34990	AT1G67070	AT2G32800	AT1G73805	AT1G70810	AT1G48000	AT3G50930	AT2G02810	AT2G44480	AT1G21250	AT1G17950	AT4G26080	AT1G16510	AT5G26920	AT1G01010	AT2G37710	AT4G31800	AT1G28370	AT1G73500	AT2G26070	AT3G28580	AT3G06490	AT5G66070	AT3G56400	AT2G13810	AT3G23250	AT5G66700	AT4G38620	AT1G05010	AT3G47340	AT5G24860	AT3G15500	AT2G43570	AT5G13320	AT3G23240	AT5G07010
	response to oxygen-containing compound						1151	56	22.43	2.5	+	1.29e-06	AT1G79180	AT4G34990	AT1G67070	AT2G32800	AT1G70810	AT1G48000	AT3G50930	AT4G21680	AT1G21250	AT1G17950	AT4G26080	AT5G24090	AT3G10500	AT5G26920	AT1G52890	AT2G37710	AT4G31800	AT3G28580	AT3G06490	AT5G66070	AT3G56400	AT2G13810	AT3G23250	AT4G38620	AT5G27600	AT1G05010	AT3G47340	AT3G56350	AT5G24860	AT3G15500	AT5G13320	AT3G23240	AT1G64660	AT5G07010	AT2G14560	AT1G73260	AT5G40990
response to toxic substance							95	11	1.85	5.94	+	0.00806	AT1G69920	AT1G67070	AT5G02780	AT3G09270	AT1G17170	AT5G05600	AT1G74590	AT3G56350	AT1G78340	AT5G22300	AT2G29460
regulation of immune system process							91	10	1.77	5.64	+	0.0344	AT1G73805	AT5G45110	AT5G26920	AT4G31800	AT3G56400	AT5G13320	AT5G40990	AT4G23510	AT5G47220	AT5G13220
response to wounding							179	16	3.49	4.59	+	0.00163	AT5G14780	AT2G32800	AT4G16760	AT5G24090	AT1G73500	AT1G66760	AT3G15500	AT1G73260	AT5G40990	AT5G05730	AT4G35770	AT2G38870	AT5G06320	AT5G13220	AT5G59820	AT1G55020
response to jasmonic acid							173	14	3.37	4.15	+	0.0239	AT1G79180	AT4G34990	AT2G32800	AT3G06490	AT3G56400	AT3G23250	AT4G38620	AT3G15500	AT3G23240	AT5G07010	AT4G35770	AT5G47220	AT5G13220	AT1G55020
		response to endogenous stimulus					1292	49	25.18	1.95	+	0.0205	AT1G79180	AT4G34990	AT2G32800	AT1G70810	AT1G48000	AT2G44480	AT1G17950	AT4G26080	AT1G16510	AT5G26920	AT1G01010	AT4G31800	AT1G28370	AT1G73500	AT2G26070	AT3G28580	AT3G06490	AT5G66070	AT3G56400	AT3G23250	AT5G66700	AT4G38620	AT5G24860	AT3G15500	AT2G43570	AT5G13320	AT3G23240	AT5G07010	AT5G40990	AT5G05730	AT4G35770	AT5G49620	AT3G28210	AT5G03730	AT2G23170	AT5G12330	AT1G01560
sulfur compound metabolic process							282	18	5.5	3.28	+	0.0346	AT1G69920	AT5G02780	AT2G44480	AT3G09270	AT1G17170	AT1G67810	AT1G73500	AT1G74590	AT5G57220	AT1G78340	AT1G64660	AT5G63990	AT4G37430	AT2G43000	AT2G29460	AT5G09290	AT5G64000	AT3G60140
response to oxidative stress							360	21	7.02	2.99	+	0.0267	At2g18140	AT4G11290	AT5G39580	AT2G21640	At2g18150	AT1G49570	AT5G06730	AT4G36430	AT3G28580	AT1G71695	AT5G27600	AT5G50350	AT3G56350	AT3G15500	AT1G73260	AT4G35770	AT3G01420	AT4G23190	AT5G59820	AT1G35910	AT2G41090
oxidation-reduction process							1293	49	25.2	1.94	+	0.0209	At2g18140	AT3G14620	AT5G14780	AT4G11290	AT3G21720	AT5G39580	AT4G26260	AT1G23020	AT4G39830	At2g18150	AT4G16760	AT1G49570	AT3G26220	AT3G14610	AT5G06730	At5g34780	AT4G36430	AT2G30670	AT3G26210	AT5G05600	AT1G03400	AT1G60730	AT1G58300	AT4G13250	AT2G18660	AT1G71695	AT2G29150	AT1G55510	AT1G05010	AT1G35190	AT3G56350	AT5G57220	AT5G43450	AT2G24180	AT1G13090	AT3G22370	AT2G41730
Unclassified							7701	139	150.07	0.93	-	0
GO cellular component
plasma membrane							3088	95	60.17	1.58	+	0.00265	AT3G63380	AT1G74010	AT4G01010	At3g44300	AT5G64870	AT4G23920	AT5G59700	AT4G08620	At3g44310	AT5G37450	AT3G47480	AT2G32800	AT5G25110	AT5G25930	AT1G61550	AT3G12750	AT3G22910	AT2G38290	AT3G50930	AT4G21680	AT5G67080	AT5G13740	AT1G21250	AT4G26080	AT1G74360	AT4G16370	AT3G28510	AT3G10500	AT4G13420	AT1G35230	AT5G18470	AT4G23180	At4g13920	AT1G11330	AT3G55090	AT5G10180	AT1G71140
	cell periphery						3579	114	69.74	1.63	+	3.93e-05	AT3G63380	At2g18140	AT1G74010	AT4G10510	AT4G01010	At3g44300	AT5G08380	AT5G64870	AT4G23920	AT5G59700	AT4G08620	At3g44310	AT5G37450	AT3G47480	AT2G32800	AT5G25110	AT5G25930	AT1G61550	AT1G32960	AT3G12750	At2g18150	AT3G22910	AT2G38290	AT3G50930	AT4G21680	AT4G12470	AT5G67080	AT5G13740	AT1G21250	AT4G26080	AT1G74360	AT4G16370	AT3G28510	AT3G10500	AT1G32940	AT4G13420	AT1G35230
nucleus							8356	118	162.83	0.72	-	0.00438	AT1G69920	AT1G79180	AT1G63720	AT1G14780	AT1G28260	AT4G34990	AT5G64550	At5g41740	AT1G68620	At4g10955	AT4G28150	AT1G02220	AT4G25760	AT5G52710	AT4G01390	AT4G14020	AT3G62090	At2g18670	AT1G57650	AT1G55790	AT2G21640	AT5G06300	AT2G30140	AT1G73805	AT4G18170	AT1G48000	AT1G63750	AT5G13080	AT5G49700	AT3G04070	AT2G23030	AT1G17950	AT5G24660	AT2G23760	AT4G26080	AT1G19230	AT3G10500
	intracellular membrane-bounded organelle						15020	236	292.69	0.81	-	0.000263	AT3G63380	AT2G30660	AT1G69920	AT1G79180	AT2G01300	AT5G14780	AT1G63720	AT1G14780	AT4G28390	AT4G11290	AT1G28260	AT4G34990	AT5G64550	AT3G27070	AT3G21720	At5g41740	AT5G64870	AT1G68620	AT5G53450	At4g10955	AT1G65500	AT4G28150	AT3G13100	AT1G02220	AT4G25760	At3g44310	AT5G52710	AT1G15010	AT1G22890	AT5G39580	AT4G01390	AT4G14020	AT3G62090	At2g18670	AT1G57650	AT2G16660	AT2G29990
		intracellular organelle					15266	237	297.48	0.8	-	4.62e-05	AT3G63380	AT2G30660	AT1G69920	AT1G79180	AT2G01300	AT5G14780	AT1G63720	AT1G14780	AT4G28390	AT4G11290	AT1G28260	AT4G34990	AT5G64550	AT3G27070	AT3G21720	At5g41740	AT5G64870	AT1G68620	AT5G53450	At4g10955	AT1G65500	AT4G28150	AT3G13100	AT1G02220	AT4G25760	At3g44310	AT5G52710	AT1G15010	AT1G22890	AT5G39580	AT4G01390	AT4G14020	AT3G62090	At2g18670	AT1G57650	AT2G16660	AT2G29990
			organelle				15278	237	297.72	0.8	-	4.14e-05	AT3G63380	AT2G30660	AT1G69920	AT1G79180	AT2G01300	AT5G14780	AT1G63720	AT1G14780	AT4G28390	AT4G11290	AT1G28260	AT4G34990	AT5G64550	AT3G27070	AT3G21720	At5g41740	AT5G64870	AT1G68620	AT5G53450	At4g10955	AT1G65500	AT4G28150	AT3G13100	AT1G02220	AT4G25760	At3g44310	AT5G52710	AT1G15010	AT1G22890	AT5G39580	AT4G01390	AT4G14020	AT3G62090	At2g18670	AT1G57650	AT2G16660	AT2G29990
			intracellular part				17098	285	333.18	0.86	-	0.00607	AT3G63380	AT2G30660	AT1G69920	AT1G74010	AT1G79180	AT2G20142	AT2G01300	AT5G14780	At3g44300	AT1G63720	AT5G08380	AT1G14780	AT4G28390	AT4G11290	AT1G28260	AT4G34990	AT2G04450	AT5G64550	AT3G27070	AT3G21720	AT1G78780	AT2G39980	At5g41740	AT5G64870	AT1G68620	AT4G23920	AT5G53450	At4g10955	AT1G65500	AT4G28150	AT1G67070	AT3G13100	AT1G02220	AT4G25760	At3g44310	AT5G52710	AT1G15010
				intracellular			17112	285	333.46	0.85	-	0.00544	AT3G63380	AT2G30660	AT1G69920	AT1G74010	AT1G79180	AT2G20142	AT2G01300	AT5G14780	At3g44300	AT1G63720	AT5G08380	AT1G14780	AT4G28390	AT4G11290	AT1G28260	AT4G34990	AT2G04450	AT5G64550	AT3G27070	AT3G21720	AT1G78780	AT2G39980	At5g41740	AT5G64870	AT1G68620	AT4G23920	AT5G53450	At4g10955	AT1G65500	AT4G28150	AT1G67070	AT3G13100	AT1G02220	AT4G25760	At3g44310	AT5G52710	AT1G15010
		membrane-bounded organelle					15064	236	293.55	0.8	-	0.00018	AT3G63380	AT2G30660	AT1G69920	AT1G79180	AT2G01300	AT5G14780	AT1G63720	AT1G14780	AT4G28390	AT4G11290	AT1G28260	AT4G34990	AT5G64550	AT3G27070	AT3G21720	At5g41740	AT5G64870	AT1G68620	AT5G53450	At4g10955	AT1G65500	AT4G28150	AT3G13100	AT1G02220	AT4G25760	At3g44310	AT5G52710	AT1G15010	AT1G22890	AT5G39580	AT4G01390	AT4G14020	AT3G62090	At2g18670	AT1G57650	AT2G16660	AT2G29990
macromolecular complex							1944	12	37.88	0.32	-	0.00023	AT3G27070	AT4G26080	AT5G45110	AT3G23590	AT1G05880	AT5G04150	AT5G61010	AT1G09080	AT5G05730	AT4G35770	AT4G17500	AT3G60540
intracellular non-membrane-bounded organelle							1130	2	22.02	< 0.2	-	2.4e-05	AT3G01420	AT1G76600
	non-membrane-bounded organelle						1130	2	22.02	< 0.2	-	2.4e-05	AT3G01420	AT1G76600
Unclassified							5301	118	103.3	1.14	+	0
[truncated: 206 more columns]

## Sheet: Col-0-Cd-induced
	Supplementary Table S3: Panther GO term enrichment analysis. Input gene lists can be found in Supplementary Table S2. All over or under represented GO categories with a Bonferroni corrected P value of 0.05 or smaller are displayed. Analysis Type: PANTHER Overrepresentation Test (release 20160715) Annotation Version and Release Date: GO Ontology database Released 2016-10-27
genes induced only in Col-0, 184 genes were mapped, 1 could not be associated with a GO categories, multiple mapping information 18
GO category							Number of Genes in GO category in Arabidopsis thaliana - REFLIST (27352)	Number of Genes from list in GO category	expected occourence of GO category in uploaded gene list	Fold Enrichment of GO category	over or under representation (+ -)	p value	genes in GO categorie
GO molecular function
Unclassified							7442	53	50.06	1.06	+	0
GO biological process
Unclassified							7701	60	51.81	1.16	+	0
GO cellular component
Unclassified							5301	43	35.66	1.21	+	0

## Sheet: Bur-0-Cd-induced
	Supplementary Table S3: Panther GO term enrichment analysis. Input gene lists can be found in Supplementary Table S2. All over or under represented GO categories with a Bonferroni corrected P value of 0.05 or smaller are displayed. Analysis Type: PANTHER Overrepresentation Test (release 20160715) Annotation Version and Release Date: GO Ontology database Released 2016-10-27
genes induced only in Bur-0, 587 genes were mapped, 12 could not be associated with a GO categories, multiple mapping information 14
GO category										Number of Genes in GO category in Arabidopsis thaliana - REFLIST (27352)	Number of Genes from list in GO category	expected occourence of GO category in uploaded gene list	Fold Enrichment of GO category	over or under representation (+ -)	p value	genes in GO categorie
GO molecular function
ATPase activity, coupled to transmembrane movement of substances										174	20	3.73	5.37	+	3.59e-06	AT4G29900	AT2G41700	AT1G63440	AT1G72680	At1g02530	At1g71330	AT2G07680	AT3G57330	AT5G39040	At1g30410	AT1G15520	AT3G62150	At1g02520	AT1G17500	AT5G04930	AT3G47730	At3g13080	AT1G59870	AT1G08080	At1g30420
	P-P-bond-hydrolysis-driven transmembrane transporter activity									207	20	4.43	4.51	+	6.05e-05	AT4G29900	AT2G41700	AT1G63440	AT1G72680	At1g02530	At1g71330	AT2G07680	AT3G57330	AT5G39040	At1g30410	AT1G15520	AT3G62150	At1g02520	AT1G17500	AT5G04930	AT3G47730	At3g13080	AT1G59870	AT1G08080	At1g30420
		primary active transmembrane transporter activity								208	20	4.46	4.49	+	6.54e-05	AT4G29900	AT2G41700	AT1G63440	AT1G72680	At1g02530	At1g71330	AT2G07680	AT3G57330	AT5G39040	At1g30410	AT1G15520	AT3G62150	At1g02520	AT1G17500	AT5G04930	AT3G47730	At3g13080	AT1G59870	AT1G08080	At1g30420
			active transmembrane transporter activity							489	28	10.48	2.67	+	0.00563	AT2G03530	AT5G52450	AT4G29900	AT2G41700	AT1G72680	AT1G63440	At1g02530	At1g71330	AT2G07680	AT3G57330	AT5G39040	At1g30410	AT1G15520	AT3G62150	At1g02520	AT1G22710	AT1G17500	AT5G04930	AT3G47730	AT3G15990	At3g13080	AT4G39030	AT5G13550	AT5G41610	AT1G59870	AT1G15170	AT1G08080	At1g30420
				transmembrane transporter activity						899	40	19.26	2.08	+	0.0227	AT2G03530	AT5G52450	AT1G01340	AT4G29900	AT2G41700	At1g57990	AT1G72680	AT1G63440	At1g02530	At1g71330	AT2G07680	AT2G29110	AT3G57330	AT5G39040	At1g30410	At1g57980	AT1G15520	AT3G62150	At2g46430	AT5G53550	AT1G09930	AT3G56200	At1g02520	AT1G22710	AT1G17500	AT5G04930	At2g46440	AT3G47730	AT3G15990	At3g13080	AT4G39030	AT4G27970	AT5G13550	AT1G14040
	hydrolase activity, acting on acid anhydrides, catalyzing transmembrane movement of substances									176	20	3.77	5.3	+	4.34e-06	AT4G29900	AT2G41700	AT1G63440	AT1G72680	At1g02530	At1g71330	AT2G07680	AT3G57330	AT5G39040	At1g30410	AT1G15520	AT3G62150	At1g02520	AT1G17500	AT5G04930	AT3G47730	At3g13080	AT1G59870	AT1G08080	At1g30420
				catalytic activity						7360	258	157.68	1.64	+	5.97e-16	At1g24909,At1g25155,At1g25083	At2g33060	At4g19770	AT1G28480	AT1G66880	AT2G29340	AT3G10340	AT5G19880	AT1G16540	AT5G24160	AT2G37040	AT3G48080	AT1G08050	At4g34930	AT2G39660	AT2G37760	AT1G61370	AT4G18990	AT1G05680	AT1G61440	AT3G16030	AT4G30960	AT2G30770	AT2G04430	AT1G14540	At1g56120	AT2G23770	AT2G25110	AT4G15260	AT5G10520	AT4G29900	AT2G41700	AT4G04960	At4g23160
	ATPase activity, coupled to movement of substances									175	20	3.75	5.33	+	3.95e-06	AT4G29900	AT2G41700	AT1G63440	AT1G72680	At1g02530	At1g71330	AT2G07680	AT3G57330	AT5G39040	At1g30410	AT1G15520	AT3G62150	At1g02520	AT1G17500	AT5G04930	AT3G47730	At3g13080	AT1G59870	AT1G08080	At1g30420
		ATPase activity, coupled								323	20	6.92	2.89	+	0.0457	AT4G29900	AT2G41700	AT1G63440	AT1G72680	At1g02530	At1g71330	AT2G07680	AT3G57330	AT5G39040	At1g30410	AT1G15520	AT3G62150	At1g02520	AT1G17500	AT5G04930	AT3G47730	At3g13080	AT1G59870	AT1G08080	At1g30420
protein serine/threonine kinase activity										636	37	13.63	2.72	+	0.00011	AT1G66880	AT2G39660	AT4G30960	AT5G10520	AT4G04960	At4g23160	AT5G49780	AT1G79680	AT1G71697	AT4G21400	AT5G28080	AT1G49160	AT4G11330	AT3G59700	At4g23140	AT4G29050	AT3G53590	AT1G68690	AT2G31880	AT2G28960	AT2G24130	AT1G09970	AT5G01550	AT1G01140	AT1G51890	AT2G48010	AT1G06840	AT5G65240	AT5G06740	AT5G47070	AT2G34180	AT1G69790	AT1G16130	AT5G46080
	protein kinase activity									818	51	17.53	2.91	+	3.26e-08	AT1G66880	AT2G39660	AT4G30960	AT2G23770	AT5G10520	AT4G04960	At4g23160	AT5G49780	AT1G79680	AT1G71697	AT4G21400	AT5G28080	AT1G21590	AT1G49160	AT4G11330	AT2G19130	AT3G59700	At4g23140	AT4G29050	AT3G53590	AT1G68690	AT2G31880	AT2G28960	AT2G29220	AT2G24130	AT4G18950	At1g65190	AT1G09970	AT5G01550	AT1G01140	AT5G25440	AT1G51890	AT2G48010	AT1G57700
		kinase activity								1189	74	25.47	2.9	+	7.23e-13	At2g33060	AT1G66880	AT2G39660	AT1G61370	AT1G61440	AT3G16030	AT4G30960	At1g56120	AT2G23770	AT5G10520	AT4G04960	At4g23160	AT5G37850	AT5G49780	AT1G79680	AT1G71697	AT5G63680	AT4G21400	AT4G14680	AT5G28080	AT1G21590	AT1G49160	AT4G11330	AT2G19130	AT3G59700	At4g23140	AT4G29050	AT3G17770	AT1G53440	AT3G53590	AT1G68690	AT2G31880	At2g33050	AT2G28960
			transferase activity, transferring phosphorus-containing groups							1356	75	29.05	2.58	+	1.72e-10	At2g33060	AT1G66880	AT2G39660	AT1G61370	AT1G61440	AT3G16030	AT4G30960	At1g56120	AT2G23770	AT5G10520	AT4G04960	At4g23160	AT5G37850	AT5G49780	AT1G79680	AT1G71697	AT5G63680	AT4G21400	AT4G14680	AT5G28080	AT1G21590	AT1G49160	AT4G11330	AT2G19130	AT1G77890	AT3G59700	At4g23140	AT4G29050	AT3G17770	AT1G53440	AT3G53590	AT1G68690	AT2G31880	At2g33050
				transferase activity						3057	126	65.49	1.92	+	7.73e-10	At1g24909,At1g25155,At1g25083	At2g33060	AT1G66880	AT1G16540	AT1G08050	AT2G39660	AT1G61370	AT4G18990	AT1G05680	AT1G61440	AT3G16030	AT4G30960	At1g56120	AT2G23770	AT2G25110	AT4G15260	AT5G10520	AT2G41700	AT4G04960	At4g23160	AT3G07370	AT5G37850	AT5G49780	AT1G72680	AT1G79680	AT1G71697	AT1G22360	AT1G10880	AT3G12920	AT2G22250	AT5G63680	AT1G56430	AT4G14680	AT4G21400
		phosphotransferase activity, alcohol group as acceptor								936	57	20.05	2.84	+	5.06e-09	AT1G66880	AT2G39660	AT4G30960	AT2G23770	AT5G10520	AT4G04960	At4g23160	AT5G37850	AT5G49780	AT1G79680	AT1G71697	AT5G63680	AT4G21400	AT4G14680	AT5G28080	AT1G21590	AT1G49160	AT4G11330	AT2G19130	AT3G59700	At4g23140	AT4G29050	AT3G17770	AT3G53590	AT1G68690	AT2G31880	AT2G28960	AT2G29220	AT5G51830	AT2G24130	AT4G18950	At1g65190	AT1G09970	AT5G01550
ATP binding										1876	93	40.19	2.31	+	8.11e-11	AT1G66880	AT2G03530	AT2G39660	AT1G61370	AT1G61440	AT4G30960	At1g56120	AT2G23770	AT5G10520	AT4G29900	AT2G41700	AT4G04960	AT5G37850	AT5G49780	AT1G79680	AT1G63440	AT1G71697	AT2G04350	At1g02530	AT5G44870	At1g56130	At1g71330	AT4G14680	AT5G28080	AT1G21590	AT1G49160	AT4G11330	AT2G19130	AT3G59700	At4g23140	AT3G57330	AT5G39040	AT4G29050	AT3G09440
	purine ribonucleoside binding									2149	96	46.04	2.09	+	1.14e-08	AT1G66880	AT2G03530	AT2G39660	AT1G61370	AT1G61440	AT1G33960	AT4G30960	At1g56120	AT2G23770	AT5G10520	AT4G29900	AT2G41700	AT4G04960	AT5G37850	AT5G49780	AT1G79680	AT1G63440	AT1G71697	AT2G04350	At1g02530	AT5G44870	At1g56130	At1g71330	AT4G14680	AT5G28080	AT1G21590	AT1G49160	AT4G11330	AT2G19130	AT3G59700	At4g23140	AT3G57330	AT5G39040	AT4G29050
		purine nucleoside binding								2149	96	46.04	2.09	+	1.14e-08	AT1G66880	AT2G03530	AT2G39660	AT1G61370	AT1G61440	AT1G33960	AT4G30960	At1g56120	AT2G23770	AT5G10520	AT4G29900	AT2G41700	AT4G04960	AT5G37850	AT5G49780	AT1G79680	AT1G63440	AT1G71697	AT2G04350	At1g02530	AT5G44870	At1g56130	At1g71330	AT4G14680	AT5G28080	AT1G21590	AT1G49160	AT4G11330	AT2G19130	AT3G59700	At4g23140	AT3G57330	AT5G39040	AT4G29050
			nucleoside binding							2153	96	46.13	2.08	+	1.26e-08	AT1G66880	AT2G03530	AT2G39660	AT1G61370	AT1G61440	AT1G33960	AT4G30960	At1g56120	AT2G23770	AT5G10520	AT4G29900	AT2G41700	AT4G04960	AT5G37850	AT5G49780	AT1G79680	AT1G63440	AT1G71697	AT2G04350	At1g02530	AT5G44870	At1g56130	At1g71330	AT4G14680	AT5G28080	AT1G21590	AT1G49160	AT4G11330	AT2G19130	AT3G59700	At4g23140	AT3G57330	AT5G39040	AT4G29050
				organic cyclic compound binding						5566	163	119.25	1.37	+	0.0131	AT1G66880	AT1G27730	AT5G19880	AT5G15130	AT1G34180	AT5G24160	AT5G04340	AT2G03530	AT2G39660	AT1G61370	AT1G74080	AT5G22380	AT1G61440	AT1G33960	AT4G30960	AT1G01340	AT1G14540	At1g56120	AT2G23770	AT5G10520	AT4G29900	AT2G41700	AT4G04960	AT4G18650	AT5G37850	AT5G49780	AT2G40260	AT1G73805	AT1G79680	AT1G63440	AT1G71697	AT2G04350	At1g02530	AT4G22070
					binding					8938	262	191.49	1.37	+	1.22e-06	AT1G30135	AT1G28480	AT1G27730	AT1G66880	AT3G10340	AT5G19880	AT5G15130	AT1G34180	AT1G16540	AT5G24160	AT2G37040	AT5G04340	AT2G03530	AT5G39670	AT1G08050	AT2G39660	AT1G61370	AT1G72450	AT1G74080	AT5G22380	AT1G19180	AT3G55890	AT1G33790	AT1G61440	AT3G16030	AT1G33960	AT4G30960	AT2G30770	AT2G04430	AT1G01340	AT1G14540	At1g56120	AT2G23770	AT2G46600
				carbohydrate derivative binding						2214	103	47.43	2.17	+	1.45e-10	AT1G66880	AT2G03530	AT2G39660	AT1G61370	AT1G61440	AT1G33960	AT4G30960	AT1G01340	At1g56120	AT2G23770	AT5G10520	AT4G29900	AT2G41700	AT4G04960	AT5G37850	AT5G49780	AT1G79680	AT1G63440	AT1G71697	AT2G04350	At1g02530	AT5G44870	At1g56130	At1g71330	AT4G14680	AT5G28080	AT1G21590	AT1G49160	AT4G11330	AT2G19130	AT3G59700	At4g23140	AT3G57330	AT5G39040
				small molecule binding						2813	107	60.27	1.78	+	5.82e-06	AT1G66880	AT5G24160	AT2G03530	AT2G39660	AT1G61370	AT1G61440	AT1G33960	AT4G30960	AT1G01340	At1g56120	AT2G23770	AT5G10520	AT4G29900	AT2G41700	AT4G04960	AT5G37850	AT5G49780	AT1G79680	AT1G63440	AT1G71697	AT2G04350	At1g02530	AT5G44870	At1g56130	At1g71330	AT4G14680	At3g13700	AT5G28080	AT1G21590	AT1G49160	AT4G11330	AT2G19130	AT3G63010	AT3G59700
				heterocyclic compound binding						5549	163	118.88	1.37	+	0.011	AT1G66880	AT1G27730	AT5G19880	AT5G15130	AT1G34180	AT5G24160	AT5G04340	AT2G03530	AT2G39660	AT1G61370	AT1G74080	AT5G22380	AT1G61440	AT1G33960	AT4G30960	AT1G01340	AT1G14540	At1g56120	AT2G23770	AT5G10520	AT4G29900	AT2G41700	AT4G04960	AT4G18650	AT5G37850	AT5G49780	AT2G40260	AT1G73805	AT1G79680	AT1G63440	AT1G71697	AT2G04350	At1g02530	AT4G22070
		ribonucleoside binding								2153	96	46.13	2.08	+	1.26e-08	AT1G66880	AT2G03530	AT2G39660	AT1G61370	AT1G61440	AT1G33960	AT4G30960	At1g56120	AT2G23770	AT5G10520	AT4G29900	AT2G41700	AT4G04960	AT5G37850	AT5G49780	AT1G79680	AT1G63440	AT1G71697	AT2G04350	At1g02530	AT5G44870	At1g56130	At1g71330	AT4G14680	AT5G28080	AT1G21590	AT1G49160	AT4G11330	AT2G19130	AT3G59700	At4g23140	AT3G57330	AT5G39040	AT4G29050
	adenyl ribonucleotide binding									1989	97	42.61	2.28	+	5.58e-11	AT1G66880	AT2G03530	AT2G39660	AT1G61370	AT1G61440	AT4G30960	AT1G01340	At1g56120	AT2G23770	AT5G10520	AT4G29900	AT2G41700	AT4G04960	AT5G37850	AT5G49780	AT1G79680	AT1G63440	AT1G71697	AT2G04350	At1g02530	AT5G44870	At1g56130	At1g71330	AT4G14680	AT5G28080	AT1G21590	AT1G49160	AT4G11330	AT2G19130	AT3G59700	At4g23140	AT3G57330	AT5G39040	AT4G29050
		adenyl nucleotide binding								1989	97	42.61	2.28	+	5.58e-11	AT1G66880	AT2G03530	AT2G39660	AT1G61370	AT1G61440	AT4G30960	AT1G01340	At1g56120	AT2G23770	AT5G10520	AT4G29900	AT2G41700	AT4G04960	AT5G37850	AT5G49780	AT1G79680	AT1G63440	AT1G71697	AT2G04350	At1g02530	AT5G44870	At1g56130	At1g71330	AT4G14680	AT5G28080	AT1G21590	AT1G49160	AT4G11330	AT2G19130	AT3G59700	At4g23140	AT3G57330	AT5G39040	AT4G29050
			purine nucleotide binding							2168	99	46.45	2.13	+	1.42e-09	AT1G66880	AT2G03530	AT2G39660	AT1G61370	AT1G61440	AT1G33960	AT4G30960	AT1G01340	At1g56120	AT2G23770	AT5G10520	AT4G29900	AT2G41700	AT4G04960	AT5G37850	AT5G49780	AT1G79680	AT1G63440	AT1G71697	AT2G04350	At1g02530	AT5G44870	At1g56130	At1g71330	AT4G14680	AT5G28080	AT1G21590	AT1G49160	AT4G11330	AT2G19130	AT3G59700	At4g23140	AT3G57330	AT5G39040
				nucleotide binding						2758	105	59.09	1.78	+	8.04e-06	AT1G66880	AT5G24160	AT2G03530	AT2G39660	AT1G61370	AT1G61440	AT1G33960	AT4G30960	AT1G01340	At1g56120	AT2G23770	AT5G10520	AT4G29900	AT2G41700	AT4G04960	AT5G37850	AT5G49780	AT1G79680	AT1G63440	AT1G71697	AT2G04350	At1g02530	AT5G44870	At1g56130	At1g71330	AT4G14680	At3g13700	AT5G28080	AT1G21590	AT1G49160	AT4G11330	AT2G19130	AT3G59700	At4g23140
					nucleoside phosphate binding					2758	105	59.09	1.78	+	8.04e-06	AT1G66880	AT5G24160	AT2G03530	AT2G39660	AT1G61370	AT1G61440	AT1G33960	AT4G30960	AT1G01340	At1g56120	AT2G23770	AT5G10520	AT4G29900	AT2G41700	AT4G04960	AT5G37850	AT5G49780	AT1G79680	AT1G63440	AT1G71697	AT2G04350	At1g02530	AT5G44870	At1g56130	At1g71330	AT4G14680	At3g13700	AT5G28080	AT1G21590	AT1G49160	AT4G11330	AT2G19130	AT3G59700	At4g23140
		purine ribonucleotide binding								2168	99	46.45	2.13	+	1.42e-09	AT1G66880	AT2G03530	AT2G39660	AT1G61370	AT1G61440	AT1G33960	AT4G30960	AT1G01340	At1g56120	AT2G23770	AT5G10520	AT4G29900	AT2G41700	AT4G04960	AT5G37850	AT5G49780	AT1G79680	AT1G63440	AT1G71697	AT2G04350	At1g02530	AT5G44870	At1g56130	At1g71330	AT4G14680	AT5G28080	AT1G21590	AT1G49160	AT4G11330	AT2G19130	AT3G59700	At4g23140	AT3G57330	AT5G39040
			ribonucleotide binding							2193	101	46.98	2.15	+	4.83e-10	AT1G66880	AT2G03530	AT2G39660	AT1G61370	AT1G61440	AT1G33960	AT4G30960	AT1G01340	At1g56120	AT2G23770	AT5G10520	AT4G29900	AT2G41700	AT4G04960	AT5G37850	AT5G49780	AT1G79680	AT1G63440	AT1G71697	AT2G04350	At1g02530	AT5G44870	At1g56130	At1g71330	AT4G14680	AT5G28080	AT1G21590	AT1G49160	AT4G11330	AT2G19130	AT3G59700	At4g23140	AT3G57330	AT5G39040
	purine ribonucleoside triphosphate binding									2055	95	44.03	2.16	+	2.26e-09	AT1G66880	AT2G03530	AT2G39660	AT1G61370	AT1G61440	AT1G33960	AT4G30960	At1g56120	AT2G23770	AT5G10520	AT4G29900	AT2G41700	AT4G04960	AT5G37850	AT5G49780	AT1G79680	AT1G63440	AT1G71697	AT2G04350	At1g02530	AT5G44870	At1g56130	At1g71330	AT4G14680	AT5G28080	AT1G21590	AT1G49160	AT4G11330	AT2G19130	AT3G59700	At4g23140	AT3G57330	AT5G39040	AT4G29050
oxidoreductase activity										1270	53	27.21	1.95	+	0.00588	AT1G28480	AT2G29340	AT5G19880	AT5G24160	AT2G37760	AT2G30770	AT1G14540	AT4G20235	AT1G45145	AT5G05390	AT1G72680	AT5G47910	AT5G19440	At4g21840	At4g22690	At3g49110	AT1G30100	AT5G64250	AT2G21550	AT4G04830	AT3G26830	AT2G29330	At3g49120	AT3G14680	At4g21830	AT4G18360	AT1G13110	AT4G38540	AT4G31970	AT4G21990	AT4G15330	At4g02520	At4g13290	AT3G49620
RNA binding										811	3	17.38	< 0.2	-	0.0343	At3g13700	AT5G17990	AT2G40940
Unclassified										7442	140	159.44	0.88	-	0
GO biological process
pathogen-associated molecular pattern dependent induction by symbiont of host innate immune response										7	4	0.15	26.67	+	0.0395	AT2G39660	AT2G25110	At3g49110	At3g49120
	pathogen-associated molecular pattern dependent induction by organism of innate immune response of other organism involved in symbiotic interaction									7	4	0.15	26.67	+	0.0395	AT2G39660	AT2G25110	At3g49110	At3g49120
		pathogen-associated molecular pattern dependent modulation by organism of innate immune response in other organism involved in symbiotic interaction								7	4	0.15	26.67	+	0.0395	AT2G39660	AT2G25110	At3g49110	At3g49120
			modulation by organism of innate immune response in other organism involved in symbiotic interaction							7	4	0.15	26.67	+	0.0395	AT2G39660	AT2G25110	At3g49110	At3g49120
						response to other organism				1002	72	21.47	3.35	+	1.81e-15	AT5G19880	AT1G16540	AT2G39660	AT1G74080	AT1G19180	AT3G16030	AT1G33960	AT5G52450	AT2G30770	AT2G23770	AT2G25110	AT5G10520	At4g23160	AT1G45145	AT1G73805	AT1G72680	AT1G79680	AT5G47910	AT5G44870	At3g49110	AT5G20230	AT3G02840	AT5G24550	AT5G64250	AT5G27420	AT3G59700	At4g23140	AT3G57330	AT3G26830	AT5G22570	AT3G09440	AT2G15480	AT2G38470	AT4G34390
							response to external biotic stimulus			1002	72	21.47	3.35	+	1.81e-15	AT5G19880	AT1G16540	AT2G39660	AT1G74080	AT1G19180	AT3G16030	AT1G33960	AT5G52450	AT2G30770	AT2G23770	AT2G25110	AT5G10520	At4g23160	AT1G45145	AT1G73805	AT1G72680	AT1G79680	AT5G47910	AT5G44870	At3g49110	AT5G20230	AT3G02840	AT5G24550	AT5G64250	AT5G27420	AT3G59700	At4g23140	AT3G57330	AT3G26830	AT5G22570	AT3G09440	AT2G15480	AT2G38470	AT4G34390
								response to external stimulus		1278	82	27.38	2.99	+	4.14e-15	AT5G19880	AT1G16540	AT2G39660	AT1G74080	AT1G05680	AT1G19180	AT3G16030	AT1G33960	AT4G30960	AT5G52450	AT2G30770	AT2G23770	AT2G25110	AT5G10520	At4g23160	AT1G45145	AT1G73805	AT1G72680	AT1G79680	AT5G47910	AT5G44870	AT4G14680	At3g49110	AT5G20230	AT3G02840	AT5G24550	AT1G62300	AT3G22200	AT5G64250	AT5G27420	AT3G59700	At4g23140	AT3G57330	AT3G26830
									response to stimulus	4684	212	100.35	2.11	+	4.26e-25	At2g33060	AT1G30135	AT1G28480	AT1G27730	AT5G51440	AT5G19880	AT5G15130	AT1G34180	AT1G16540	AT2G37040	AT5G04340	AT3G48080	AT2G39660	AT2G37760	AT1G72450	AT1G74080	AT1G05680	AT1G19180	AT2G34600	AT3G16030	AT1G33960	AT4G30960	AT5G52450	AT2G30770	AT1G14540	AT2G23770	AT2G25110	AT5G10520	AT2G41700	At4g23160	AT3G07370	AT1G17380	AT5G42380	AT4G37290
								response to biotic stimulus		1043	72	22.35	3.22	+	1.48e-14	AT5G19880	AT1G16540	AT2G39660	AT1G74080	AT1G19180	AT3G16030	AT1G33960	AT5G52450	AT2G30770	AT2G23770	AT2G25110	AT5G10520	At4g23160	AT1G45145	AT1G73805	AT1G72680	AT1G79680	AT5G47910	AT5G44870	At3g49110	AT5G20230	AT3G02840	AT5G24550	AT5G64250	AT5G27420	AT3G59700	At4g23140	AT3G57330	AT3G26830	AT5G22570	AT3G09440	AT2G15480	AT2G38470	AT4G34390
							multi-organism process			1326	83	28.41	2.92	+	1.05e-14	AT5G19880	AT1G16540	AT2G39660	AT1G61370	AT1G74080	AT1G19180	AT1G61440	AT3G16030	AT1G33960	AT5G52450	AT2G30770	AT2G23770	AT2G25110	AT5G10520	At4g23160	AT1G45145	AT1G73805	AT1G72680	AT1G79680	AT5G47910	AT5G44870	AT1G56430	At3g49110	AT5G20230	AT3G02840	AT5G24550	AT3G22200	AT2G19130	AT5G64250	AT5G27420	AT3G59700	At4g23140	AT5G13180	AT3G57330
								biological regulation		4682	141	100.31	1.41	+	0.026	At2g33060	AT1G30135	AT1G28480	AT1G27730	AT5G15130	AT1G34180	AT1G16540	AT5G04340	AT2G39660	AT1G72450	AT1G74080	AT1G05680	AT5G22380	AT1G19180	AT2G34600	AT4G30960	AT1G01340	AT2G25110	AT1G17380	AT5G49780	AT1G45145	AT2G40260	AT1G73805	AT1G26930	AT1G72680	AT1G79680	AT1G71697	At1g02530	AT2G40180	AT3G12920	AT2G32140	AT5G47910	AT1G64610	AT4G22070
					regulation of defense response					180	23	3.86	5.96	+	4.65e-08	AT1G30135	AT2G39660	AT1G72450	AT1G19180	AT2G34600	AT2G25110	AT1G17380	AT1G73805	AT3G12920	At3g49110	AT3G59700	AT3G26830	At3g49120	AT2G31880	AT1G09415	AT4G18360	AT3G52430	AT1G19250	AT4G39030	AT1G80840	AT3G61190	AT1G59870	At1g51780
						regulation of response to stress				221	25	4.73	5.28	+	7.98e-08	AT1G30135	AT2G39660	AT1G72450	AT1G19180	AT2G34600	AT2G25110	AT1G17380	AT1G73805	AT3G12920	At3g49110	AT3G59700	AT3G26830	At3g49120	AT2G31880	AT1G09415	AT4G18360	AT5G14420	AT3G52430	AT3G14990	AT1G19250	AT4G39030	AT1G80840	AT3G61190	AT1G59870	At1g51780
							regulation of response to stimulus			413	28	8.85	3.16	+	0.000342	AT1G30135	AT2G39660	AT1G72450	AT1G19180	AT2G34600	AT2G25110	AT1G17380	AT1G73805	AT3G12920	At3g49110	AT3G63010	AT3G59700	AT3G26830	At3g49120	AT2G31880	AT1G09415	AT4G18360	AT5G14420	AT3G62150	AT3G52430	AT3G14990	AT1G19250	AT4G39030	AT1G80840	AT3G61190	AT1G59870	AT2G40940	At1g51780
				regulation of immune response						82	10	1.76	5.69	+	0.032	AT2G39660	AT2G25110	AT1G73805	At3g49110	AT3G26830	At3g49120	AT1G09415	AT4G18360	AT1G19250	At1g51780
					regulation of immune system process					91	11	1.95	5.64	+	0.0131	AT2G39660	AT2G25110	AT1G73805	At3g49110	AT3G26830	At3g49120	AT1G09415	AT4G18360	AT1G19250	AT1G80840	At1g51780
		positive regulation by organism of innate immune response in other organism involved in symbiotic interaction								7	4	0.15	26.67	+	0.0395	AT2G39660	AT2G25110	At3g49110	At3g49120
			positive regulation by organism of defense response of other organism involved in symbiotic interaction							7	4	0.15	26.67	+	0.0395	AT2G39660	AT2G25110	At3g49110	At3g49120
				positive regulation of defense response						64	9	1.37	6.56	+	0.0283	AT2G39660	AT2G25110	AT1G73805	At3g49110	At3g49120	AT2G31880	AT4G18360	AT3G52430	AT1G19250
				regulation of innate immune response						80	10	1.71	5.83	+	0.026	AT2G39660	AT2G25110	AT1G73805	At3g49110	AT3G26830	At3g49120	AT1G09415	AT4G18360	AT1G19250	At1g51780
	pathogen-associated molecular pattern dependent modulation by symbiont of host innate immune response									7	4	0.15	26.67	+	0.0395	AT2G39660	AT2G25110	At3g49110	At3g49120
		modulation by symbiont of host innate immune response								7	4	0.15	26.67	+	0.0395	AT2G39660	AT2G25110	At3g49110	At3g49120
	positive regulation by symbiont of host innate immune response									7	4	0.15	26.67	+	0.0395	AT2G39660	AT2G25110	At3g49110	At3g49120
		positive regulation by symbiont of host defense response								7	4	0.15	26.67	+	0.0395	AT2G39660	AT2G25110	At3g49110	At3g49120
cellular response to hypoxia										23	8	0.49	16.24	+	0.000114	AT1G14540	AT5G64905	AT5G57510	At5g25250	AT4G31970	AT4G37710	AT1G19250	AT3G03670
	cellular response to decreased oxygen levels									26	8	0.56	14.36	+	0.000287	AT1G14540	AT5G64905	AT5G57510	At5g25250	AT4G31970	AT4G37710	AT1G19250	AT3G03670
		cellular response to oxygen levels								26	8	0.56	14.36	+	0.000287	AT1G14540	AT5G64905	AT5G57510	At5g25250	AT4G31970	AT4G37710	AT1G19250	AT3G03670
			response to oxygen levels							67	12	1.44	8.36	+	8.34e-05	AT1G14540	AT5G64905	AT5G57510	At5g25250	AT4G31970	AT3G52430	AT4G37710	AT1G19250	AT5G63790	AT4G39640	AT3G48090	AT3G03670
				response to abiotic stimulus						1497	73	32.07	2.28	+	1.87e-07	AT1G27730	AT5G51440	AT1G16540	AT2G37040	AT2G37760	AT1G05680	AT4G30960	AT1G14540	AT2G41700	AT3G07370	AT4G37290	AT5G37850	AT1G73805	AT1G10880	AT5G64905	AT5G47910	At3g49110	AT2G17730	AT5G20230	AT5G17990	AT5G24550	AT2G30250	AT5G57510	AT2G29110	AT1G30100	At5g25250	AT3G22200	AT5G13180	AT1G06550	AT3G26830	AT3G09440	AT2G38470	At3g49120	AT3G49530
				cellular response to stimulus						2058	81	44.09	1.84	+	0.00024	At2g33060	AT1G28480	AT1G16540	AT1G05680	AT1G19180	AT4G30960	AT1G14540	AT2G23770	AT5G10520	AT5G49780	AT1G45145	AT1G73805	AT1G72680	AT1G79680	AT1G71697	AT2G40180	AT2G32140	AT5G64905	AT5G47910	AT1G64610	AT5G44870	AT4G14680	AT5G20230	AT5G28080	AT1G62300	AT2G30250	AT1G49160	AT5G57510	At5g25250	AT4G11330	AT5G27420	AT3G63010	AT5G22570	AT2G38470
					cellular process					9077	262	194.47	1.35	+	9.48e-06	At1g24909,At1g25155,At1g25083	At2g33060	AT1G30135	AT1G28480	AT1G27730	AT1G66880	AT1G76700	AT3G10340	AT5G19880	AT5G15130	AT1G34180	AT1G16540	AT2G37040	AT5G04340	AT2G03530	AT2G39660	AT1G61370	AT1G72450	AT1G74080	AT4G18990	AT5G22380	AT1G05680	AT1G19180	AT1G61440	AT2G34600	AT4G30960	AT2G30770	AT1G14540	At1g56120	AT2G23770	AT2G46600	AT2G25110	AT5G10520	AT2G41700
				response to chemical						2075	109	44.46	2.45	+	9.55e-15	AT1G28480	AT1G27730	AT5G19880	AT1G34180	AT1G16540	AT2G37040	AT5G04340	AT2G37760	AT1G72450	AT1G05680	AT1G19180	AT2G34600	AT4G30960	AT1G14540	AT2G23770	AT5G10520	AT3G07370	AT1G17380	AT5G42380	AT1G45145	AT1G73805	AT1G72680	AT1G79680	AT1G63440	AT2G40180	AT5G64905	AT5G63680	AT3G02840	AT5G24550	AT1G62300	AT5G57510	AT1G30100	At5g25250	AT3G22200
		response to decreased oxygen levels								66	12	1.41	8.49	+	7.1e-05	AT1G14540	AT5G64905	AT5G57510	At5g25250	AT4G31970	AT3G52430	AT4G37710	AT1G19250	AT5G63790	AT4G39640	AT3G48090	AT3G03670
	response to hypoxia									59	12	1.26	9.49	+	2.12e-05	AT1G14540	AT5G64905	AT5G57510	At5g25250	AT4G31970	AT3G52430	AT4G37710	AT1G19250	AT5G63790	AT4G39640	AT3G48090	AT3G03670
		response to stress								2706	147	57.97	2.54	+	7.63e-23	At2g33060	AT1G30135	AT1G27730	AT5G51440	AT5G19880	AT5G15130	AT1G16540	AT2G37040	AT3G48080	AT2G39660	AT2G37760	AT1G72450	AT1G05680	AT1G19180	AT2G34600	AT3G16030	AT4G30960	AT2G30770	AT1G14540	AT2G23770	AT2G25110	AT5G10520	At4g23160	AT3G07370	AT1G17380	AT5G42380	AT5G37850	AT1G45145	AT1G73805	AT1G72680	AT1G79680	AT1G63440	AT1G32920	AT1G71697
	cellular response to stress									611	32	13.09	2.44	+	0.0111	AT1G05680	AT1G14540	AT1G45145	AT1G73805	AT1G72680	AT5G64905	AT5G47910	AT5G44870	AT4G14680	AT5G20230	AT1G62300	AT2G30250	AT5G57510	At5g25250	AT2G38470	AT3G49530	AT1G77510	AT4G31970	AT1G42990	AT3G49620	AT1G28380	AT1G18570	AT1G01140	AT3G52430	AT4G37710	AT3G14990	AT1G19250	AT3G13610	AT1G14040	AT3G48090	AT3G03670	AT1G59870
regulation of jasmonic acid mediated signaling pathway										23	6	0.49	12.18	+	0.0273	AT1G30135	AT1G72450	AT1G19180	AT2G34600	AT1G17380	AT3G52430
indole-containing compound biosynthetic process										34	7	0.73	9.61	+	0.0237	AT2G30770	AT3G26830	AT2G38470	AT1G18570	AT2G04400	At1g25220	At5g57890
			cellular metabolic process							6785	206	145.36	1.42	+	3.21e-05	At1g24909,At1g25155,At1g25083	AT1G30135	AT1G27730	AT1G66880	AT3G10340	AT5G19880	AT5G15130	AT1G34180	AT1G16540	AT2G37040	AT5G04340	AT2G03530	AT2G39660	AT1G72450	AT1G74080	AT4G18990	AT5G22380	AT1G05680	AT1G19180	AT2G34600	AT4G30960	AT2G30770	AT1G14540	At1g56120	AT2G23770	AT2G25110	AT5G10520	AT2G41700	AT4G04960	At4g23160	AT3G07370	AT1G17380	AT4G18650	AT1G61820
				metabolic process						8409	253	180.16	1.4	+	3.34e-07	At1g24909,At1g25155,At1g25083	At4g19770	AT1G30135	AT1G28480	AT1G27730	AT1G66880	AT2G29340	AT3G10340	AT5G19880	AT5G15130	AT1G34180	AT1G16540	AT5G24160	AT2G37040	AT5G04340	AT2G03530	AT3G48080	At4g34930	AT2G39660	AT2G37760	AT1G72450	AT1G74080	AT4G18990	AT5G22380	AT1G05680	AT1G19180	AT2G34600	AT4G30960	AT2G30770	AT1G14540	At1g56120	AT2G23770	AT2G25110	AT5G10520
		organonitrogen compound metabolic process								1398	55	29.95	1.84	+	0.0313	At1g24909,At1g25155,At1g25083	AT3G10340	AT1G16540	AT2G37040	AT2G03530	AT1G05680	AT2G30770	AT2G41700	AT5G37850	AT1G72680	AT1G79680	AT2G22250	AT5G63680	AT1G56430	AT3G22200	AT2G21550	AT3G26830	AT1G50090	AT2G38470	AT1G01480	At1g51760	AT5G14420	AT1G17960	AT4G11840	AT4G39980	AT4G21990	AT2G29450	At4g02520	AT3G53260	AT1G78360	AT1G18570	AT2G26400	AT1G18500	AT1G10700
			organic substance metabolic process							7322	218	156.87	1.39	+	4.7e-05	At1g24909,At1g25155,At1g25083	At4g19770	AT1G30135	AT1G27730	AT1G66880	AT3G10340	AT5G15130	AT1G34180	AT1G16540	AT5G24160	AT2G37040	AT5G04340	AT2G03530	AT3G48080	At4g34930	AT2G39660	AT1G72450	AT1G74080	AT4G18990	AT5G22380	AT1G05680	AT1G19180	AT2G34600	AT4G30960	AT2G30770	At1g56120	AT2G23770	AT2G25110	AT5G10520	AT2G41700	AT4G04960	At4g23160	AT3G07370	AT1G17380
	indole-containing compound metabolic process									52	11	1.11	9.87	+	5.87e-05	AT1G05680	AT2G30770	AT1G72680	AT3G26830	AT2G38470	AT1G18570	AT2G04400	At1g25220	At5g57890	AT5G36220	AT1G59870
response to chitin										108	21	2.31	9.08	+	1.55e-10	AT1G27730	AT1G34180	AT5G04340	AT2G34600	AT2G23770	AT1G62300	AT5G27420	AT2G38470	AT4G11360	AT3G49530	AT3G11840	AT4G26120	AT1G42990	AT3G16530	AT4G33050	AT2G46400	AT5G09800	AT5G47230	AT2G33580	AT1G80840	AT3G53600
	response to oxygen-containing compound									1151	67	24.66	2.72	+	6.47e-10	AT1G28480	AT1G27730	AT1G34180	AT1G16540	AT2G37040	AT5G04340	AT2G37760	AT1G72450	AT1G05680	AT1G19180	AT2G34600	AT4G30960	AT2G23770	AT3G07370	AT1G17380	AT5G42380	AT1G79680	AT2G40180	AT3G02840	AT1G62300	AT1G30100	AT5G27420	AT3G63010	At4g23140	AT5G13180	AT3G26830	AT5G22570	AT2G38470	AT2G32020	AT4G11360	AT4G34390	AT2G39370	AT3G49530	AT3G11840
	response to organonitrogen compound									133	22	2.85	7.72	+	9.35e-10	AT1G27730	AT1G34180	AT5G04340	AT2G34600	AT2G23770	AT1G62300	AT5G27420	AT2G38470	AT4G11360	AT3G49530	AT3G11840	AT4G26120	AT1G42990	AT3G16530	AT4G33050	AT2G46400	AT5G09800	AT5G47230	AT2G33580	AT1G80840	AT3G53600	AT1G59870
		response to nitrogen compound								208	23	4.46	5.16	+	7.44e-07	AT1G27730	AT1G34180	AT5G04340	AT2G34600	AT2G23770	AT1G62300	AT5G27420	AT2G38470	AT4G11360	AT3G49530	AT3G11840	AT4G26120	AT1G42990	AT3G48450	AT3G16530	AT4G33050	AT2G46400	AT5G09800	AT5G47230	AT2G33580	AT1G80840	AT3G53600	AT1G59870
		response to organic substance								1475	69	31.6	2.18	+	3.56e-06	AT1G28480	AT1G27730	AT5G19880	AT1G34180	AT1G16540	AT5G04340	AT1G72450	AT1G05680	AT1G19180	AT2G34600	AT2G23770	AT5G10520	AT3G07370	AT1G17380	AT1G73805	AT1G79680	AT2G40180	AT5G24550	AT1G62300	AT3G22200	AT5G27420	AT3G63010	AT5G13180	AT3G26830	AT5G22570	AT2G38470	AT2G32020	AT4G11360	AT4G34390	At3g49120	AT2G39370	AT3G49530	AT3G11840	AT4G11280
		response to endogenous stimulus								1292	59	27.68	2.13	+	0.000135	AT1G28480	AT1G27730	AT5G19880	AT1G34180	AT1G16540	AT5G04340	AT1G72450	AT1G05680	AT1G19180	AT2G34600	AT2G23770	AT5G10520	AT3G07370	AT1G17380	AT2G40180	AT5G24550	AT1G62300	AT5G27420	AT3G63010	AT5G13180	AT3G26830	AT2G38470	AT2G32020	AT4G11360	AT4G34390	At3g49120	AT2G39370	AT3G49530	AT3G11840	AT4G11280	AT5G24540	AT1G15520	AT4G26120	AT5G61210
toxin metabolic process										54	10	1.16	8.64	+	0.000834	AT2G30770	AT3G26830	AT2G38470	AT2G29450	At4g02520	AT1G78360	At2g02930	AT1G69930	AT1G17180	At1g02920
	single-organism cellular process									4869	159	104.32	1.52	+	3.22e-05	At1g24909,At1g25155,At1g25083	At2g33060	AT1G28480	AT3G10340	AT1G16540	AT2G37040	AT2G03530	AT1G61370	AT1G74080	AT1G05680	AT1G19180	AT1G61440	AT4G30960	AT2G30770	AT2G46600	AT2G25110	AT2G41700	AT1G61820	AT5G37850	AT5G49780	AT1G45145	AT1G73805	AT5G05390	AT1G72680	AT1G79680	AT1G71697	AT1G22360	AT2G04350	AT2G40180	AT2G32140	AT5G47910	AT1G64610	AT2G22250	AT5G44870
		single-organism process								7023	220	150.46	1.46	+	3.76e-07	At1g24909,At1g25155,At1g25083	At2g33060	AT1G28480	AT1G27730	AT2G29340	AT3G10340	AT5G19880	AT1G34180	AT1G16540	AT5G24160	AT2G37040	AT2G03530	AT3G48080	At4g34930	AT2G37760	AT1G61370	AT1G74080	AT5G22380	AT1G05680	AT1G19180	AT1G61440	AT4G30960	AT2G30770	AT1G14540	AT2G46600	AT2G25110	AT4G29900	AT2G41700	AT4G20235	AT1G61820	AT5G37850	At1g57990	AT5G49780	AT1G45145
	secondary metabolic process									384	37	8.23	4.5	+	1.9e-10	AT3G10340	AT5G24160	AT2G37040	AT2G30770	AT4G20235	AT1G61820	AT5G05390	AT1G72680	At4g22690	AT5G24550	AT3G26830	AT2G38470	AT1G61810	AT5G24540	AT1G13110	AT3G21240	AT4G31970	AT2G29450	AT4G15330	At4g02520	AT3G53260	At4g13290	AT1G78360	At4g13310	At2g02930	AT3G13610	AT5G63790	AT1G69930	AT3G03640	AT1G17180	AT1G51680	AT5G36220	AT2G40370	AT2G45550
		single-organism metabolic process								3118	132	66.8	1.98	+	3.87e-11	At1g24909,At1g25155,At1g25083	AT1G28480	AT2G29340	AT3G10340	AT5G19880	AT1G16540	AT5G24160	AT2G37040	AT2G03530	AT3G48080	At4g34930	AT2G37760	AT1G05680	AT2G30770	AT1G14540	AT2G25110	AT2G41700	AT4G20235	AT1G61820	AT5G37850	AT1G45145	AT5G05390	AT1G72680	AT1G79680	AT1G71697	AT1G22360	AT2G04350	AT4G13550	AT5G47910	AT2G22250	At4g21840	At4g22690	AT5G63680	AT1G56430
response to wounding										179	23	3.83	6	+	4.17e-08	AT1G30135	AT1G27730	AT2G37040	AT1G72450	AT1G19180	AT2G34600	AT1G17380	AT1G32920	AT1G71697	AT5G47910	AT5G20230	At1g51760	AT4G11280	AT3G21240	AT4G39980	AT3G53260	AT1G01140	AT1G72520	AT1G72920	AT1G51680	AT1G80840	AT1G20510	AT3G61190
defense response to bacterium										281	29	6.02	4.82	+	1.9e-08	AT1G16540	AT1G19180	AT2G30770	AT2G25110	At4g23160	AT1G73805	AT1G72680	At3g49110	AT5G27420	AT3G59700	At4g23140	AT3G57330	AT5G22570	AT2G38470	AT4G34390	At3g49120	AT4G18360	At4g02520	AT1G70690	AT1G18570	AT3G52430	AT4G12480	AT1G51890	AT1G19250	AT4G39030	AT1G80840	AT2G40000	At1g02920	AT1G59870
	response to bacterium									353	39	7.56	5.16	+	5.32e-13	AT1G16540	AT1G19180	AT1G33960	AT2G30770	AT2G23770	AT2G25110	At4g23160	AT1G73805	AT1G72680	AT1G79680	At3g49110	AT5G27420	AT3G59700	At4g23140	AT3G57330	AT3G26830	AT5G22570	AT2G38470	AT4G34390	At3g49120	AT4G18360	AT4G39980	At4g02520	AT3G28930	AT1G70690	AT1G18570	AT1G72520	AT3G52430	AT4G12480	AT1G51890	AT1G19250	At1g25220	At2g46440	At5g57890
	defense response to other organism									770	47	16.5	2.85	+	6.24e-07	AT1G16540	AT2G39660	AT1G19180	AT2G30770	AT2G25110	AT5G10520	At4g23160	AT1G45145	AT1G73805	AT1G72680	AT5G47910	AT5G44870	At3g49110	AT5G20230	AT5G27420	AT3G59700	At4g23140	AT3G57330	AT3G26830	AT5G22570	AT2G38470	AT4G34390	At3g49120	AT3G49530	AT2G39210	AT4G18360	AT1G13110	AT4G38540	AT1G61560	AT1G15520	At4g02520	AT3G16530	AT1G70690	AT1G18570
		defense response								1266	85	27.12	3.13	+	5.79e-17	At2g33060	AT1G30135	AT5G15130	AT1G16540	AT2G37040	AT3G48080	AT2G39660	AT1G72450	AT1G19180	AT2G34600	AT3G16030	AT2G30770	AT2G23770	AT2G25110	AT5G10520	At4g23160	AT1G17380	AT1G45145	AT1G73805	AT1G72680	AT1G79680	AT3G12920	AT2G32140	AT5G64905	AT5G47910	AT5G44870	AT4G21400	At3g49110	AT5G20230	AT5G17990	AT5G27420	AT3G59700	At4g23140	AT3G57330
innate immune response										238	22	5.1	4.31	+	4.29e-05	AT3G16030	AT2G30770	AT2G23770	AT5G10520	AT1G73805	AT1G72680	AT5G44870	AT5G17990	AT5G27420	AT3G49530	AT1G61560	AT1G28380	AT1G18570	AT3G52430	AT4G12480	AT1G19250	AT4G39030	AT2G33580	AT3G48090	AT2G40000	At1g02920	AT1G59870
	immune response									243	22	5.21	4.23	+	6.15e-05	AT3G16030	AT2G30770	AT2G23770	AT5G10520	AT1G73805	AT1G72680	AT5G44870	AT5G17990	AT5G27420	AT3G49530	AT1G61560	AT1G28380	AT1G18570	AT3G52430	AT4G12480	AT1G19250	AT4G39030	AT2G33580	AT3G48090	AT2G40000	At1g02920	AT1G59870
		immune system process								274	25	5.87	4.26	+	6.05e-06	AT3G16030	AT2G30770	AT2G23770	AT5G10520	AT1G73805	AT1G72680	AT5G44870	AT5G17990	AT5G27420	AT3G49530	AT3G11840	AT4G18360	AT1G61560	AT1G42990	AT1G28380	AT1G18570	AT3G52430	AT4G12480	AT1G19250	AT4G39030	AT2G33580	AT3G48090	AT2G40000	At1g02920	AT1G59870
cellular amino acid biosynthetic process										152	14	3.26	4.3	+	0.0165	AT2G22250	AT2G21550	AT1G50090	AT1G01480	AT4G39980	AT4G21990	AT2G26400	AT1G18500	AT2G04400	At1g25220	At5g57890	AT4G37670	AT4G39640	AT4G04610
	cellular amino acid metabolic process									295	23	6.32	3.64	+	0.000415	At1g24909,At1g25155,At1g25083	AT3G10340	AT2G37040	AT2G22250	AT3G22200	AT2G21550	AT1G50090	AT1G01480	AT1G17960	AT4G39980	AT4G21990	AT3G53260	AT2G26400	AT1G18500	AT2G04400	At1g25220	At5g57890	AT4G37670	AT2G43400	AT4G39640	AT5G38710	AT4G04610	AT2G40940
		carboxylic acid metabolic process								760	40	16.28	2.46	+	0.000656	At1g24909,At1g25155,At1g25083	AT3G10340	AT1G16540	AT2G37040	AT1G05680	AT1G22360	AT2G04350	AT2G22250	AT5G63680	AT1G56430	AT1G30100	AT3G22200	AT2G21550	AT1G50090	AT2G15480	AT1G01480	AT1G17960	AT4G39980	AT4G21990	AT3G53160	AT3G53260	AT1G22400	AT1G72520	AT2G26400	AT1G18500	AT2G38860	AT3G14990	AT2G04400	At2g02000	At1g25220	At5g57890	AT4G39030	AT4G37670	AT2G43400
			oxoacid metabolic process							854	46	18.3	2.51	+	4.25e-05	At1g24909,At1g25155,At1g25083	AT3G10340	AT1G16540	AT2G37040	AT1G05680	AT1G22360	AT2G04350	AT2G22250	AT5G63680	AT1G56430	AT5G24550	AT1G30100	AT3G22200	AT2G21550	AT1G50090	AT2G15480	AT1G01480	AT5G24540	AT1G17960	AT4G39980	AT4G21990	AT3G53160	AT3G53260	AT1G22400	AT1G72520	AT2G26400	AT1G18500	AT2G38860	AT3G14990	AT2G04400	AT5G63790	At2g02000	At1g25220	AT3G03640
				organic acid metabolic process						926	46	19.84	2.32	+	0.000426	At1g24909,At1g25155,At1g25083	AT3G10340	AT1G16540	AT2G37040	AT1G05680	AT1G22360	AT2G04350	AT2G22250	AT5G63680	AT1G56430	AT5G24550	AT1G30100	AT3G22200	AT2G21550	AT1G50090	AT2G15480	AT1G01480	AT5G24540	AT1G17960	AT4G39980	AT4G21990	AT3G53160	AT3G53260	AT1G22400	AT1G72520	AT2G26400	AT1G18500	AT2G38860	AT3G14990	AT2G04400	AT5G63790	At2g02000	At1g25220	AT3G03640
					small molecule metabolic process					1284	57	27.51	2.07	+	0.00057	At1g24909,At1g25155,At1g25083	AT3G10340	AT1G16540	AT2G37040	AT2G03530	AT1G05680	AT2G41700	AT5G37850	AT1G45145	AT1G79680	AT1G22360	AT2G04350	AT2G22250	AT5G63680	AT1G56430	AT5G24550	AT1G30100	AT3G22200	AT2G21550	AT1G50090	AT2G15480	AT3G17770	AT1G01480	AT5G24540	AT1G17960	AT5G51830	AT4G39980	AT4G21990	AT3G53160	AT3G53260	AT1G22400	AT1G72520	AT2G26400	AT1G18500
	carboxylic acid biosynthetic process									373	25	7.99	3.13	+	0.00192	AT3G10340	AT1G16540	AT2G37040	AT2G04350	AT2G22250	AT1G56430	AT1G30100	AT2G21550	AT1G50090	AT1G01480	AT4G39980	AT4G21990	AT3G53260	AT1G72520	AT2G26400	AT1G18500	AT2G04400	At1g25220	At5g57890	AT4G39030	AT4G37670	AT4G39640	AT1G20510	AT5G38710	AT4G04610
		organic acid biosynthetic process								414	25	8.87	2.82	+	0.0116	AT3G10340	AT1G16540	AT2G37040	AT2G04350	AT2G22250	AT1G56430	AT1G30100	AT2G21550	AT1G50090	AT1G01480	AT4G39980	AT4G21990	AT3G53260	AT1G72520	AT2G26400	AT1G18500	AT2G04400	At1g25220	At5g57890	AT4G39030	AT4G37670	AT4G39640	AT1G20510	AT5G38710	AT4G04610
			small molecule biosynthetic process							493	28	10.56	2.65	+	0.0101	AT3G10340	AT1G16540	AT2G37040	AT2G41700	AT5G37850	AT2G04350	AT2G22250	AT1G56430	AT1G30100	AT2G21550	AT1G50090	AT1G01480	AT4G39980	AT4G21990	AT3G53260	AT1G72520	AT2G26400	AT1G18500	AT3G14990	AT2G04400	At1g25220	At5g57890	AT4G39030	AT4G37670	AT4G39640	AT1G20510	AT5G38710	AT4G04610
				single-organism biosynthetic process						1307	57	28	2.04	+	0.000998	AT3G10340	AT1G16540	AT5G24160	AT2G37040	AT2G03530	AT2G30770	AT2G41700	AT4G20235	AT5G37850	AT1G61820	AT1G72680	AT1G79680	AT1G71697	AT2G04350	AT2G22250	At4g22690	AT1G56430	AT1G30100	AT3G63010	AT2G21550	AT3G26830	AT1G50090	AT2G38470	AT1G61810	AT1G01480	AT1G13110	AT4G31970	AT5G51830	AT4G39980	AT4G21990	AT4G15330	AT3G53260	At4g13290	AT1G18570
response to oxidative stress										360	33	7.71	4.28	+	1.56e-08	AT1G27730	AT5G19880	AT2G37040	AT1G05680	AT1G14540	AT5G42380	AT1G45145	At4g21840	At3g49110	AT5G20230	AT3G02840	AT3G22200	AT4G04830	At4g23140	At3g49120	AT4G11280	AT5G05410	At4g21830	AT1G15520	AT2G29450	AT1G19020	AT3G53260	AT1G09970	AT1G78410	AT1G72520	AT4G08780	AT3G14990	AT3G13610	AT3G57520	AT4G39640	AT3G48090	AT3G03670	AT2G40000
sulfur compound metabolic process										282	25	6.04	4.14	+	1.06e-05	AT2G30770	AT1G45145	AT1G72680	AT4G14680	AT5G24550	AT3G26830	AT2G38470	AT5G24540	AT4G21990	AT2G29450	At4g02520	AT1G78360	AT1G18570	At2g02930	AT3G14990	AT5G63790	AT1G69930	AT3G03640	AT1G17180	AT5G36220	AT3G60120	AT4G39640	At1g02920	AT1G59870	AT4G04610
secondary metabolite biosynthetic process										252	21	5.4	3.89	+	0.000487	AT3G10340	AT5G24160	AT2G37040	AT2G30770	AT4G20235	AT1G61820	AT1G72680	At4g22690	AT3G26830	AT2G38470	AT1G61810	AT1G13110	AT4G31970	AT4G15330	AT3G53260	At4g13290	At4g13310	AT3G13610	AT5G36220	AT2G40370	AT2G45550
single-organism catabolic process										486	33	10.41	3.17	+	2.59e-05	AT3G10340	AT2G37040	AT2G41700	AT5G05390	AT1G72680	AT5G63680	AT5G24550	AT3G22200	AT5G24540	AT5G58690	AT4G11840	AT2G29450	At4g02520	AT3G53260	AT3G14225	AT1G78360	AT3G52430	AT5G41080	AT2G38860	At2g02930	AT3G14990	AT1G69930	AT3G03640	AT1G53990	AT1G17180	AT3G57520	AT2G43400	AT2G40370	AT3G60120	AT4G39640	At1g02920	AT5G38710	AT1G59870
protein phosphorylation										828	53	17.74	2.99	+	7.61e-09	AT1G66880	AT2G39660	AT4G30960	At1g56120	AT2G23770	AT5G10520	AT4G04960	At4g23160	AT5G49780	AT1G79680	AT1G71697	At1g56130	AT4G21400	AT5G28080	AT1G21590	AT1G49160	AT4G11330	AT3G59700	At4g23140	AT4G29050	AT1G53440	AT3G53590	AT1G68690	AT2G31880	AT2G28960	AT2G29220	AT2G24130	AT4G18950	At1g65190	AT1G09970	AT5G01550	AT1G01140	AT5G25440	AT1G51890
	phosphorylation									1118	59	23.95	2.46	+	8.04e-07	AT1G66880	AT2G39660	AT4G30960	At1g56120	AT2G23770	AT5G10520	AT4G04960	At4g23160	AT5G37850	AT5G49780	AT1G79680	AT1G71697	AT5G63680	At1g56130	AT4G21400	AT5G28080	AT1G21590	AT1G49160	AT4G11330	AT3G59700	At4g23140	AT4G29050	AT3G17770	AT1G53440	AT3G53590	AT1G68690	AT2G31880	AT2G28960	AT2G29220	AT2G24130	AT4G18950	At1g65190	AT1G09970	AT5G01550
		phosphate-containing compound metabolic process								1504	66	32.22	2.05	+	9.18e-05	AT1G66880	AT1G16540	AT2G39660	AT4G30960	At1g56120	AT2G23770	AT5G10520	AT4G04960	At4g23160	AT5G37850	AT5G49780	AT1G79680	AT1G71697	AT2G40180	AT5G63680	At1g56130	AT4G21400	AT5G28080	AT1G21590	AT1G49160	AT4G11330	AT2G21550	AT3G59700	At4g23140	AT4G29050	AT3G17770	AT1G53440	AT3G53590	AT1G68690	AT2G31880	AT2G28960	AT4G11840	AT2G29220	AT2G24130
			phosphorus metabolic process							1516	67	32.48	2.06	+	5.52e-05	AT1G66880	AT1G16540	AT2G39660	AT4G30960	At1g56120	AT2G23770	AT5G10520	AT4G04960	At4g23160	AT5G37850	AT5G49780	AT1G79680	AT1G71697	AT2G40180	AT5G63680	At1g56130	AT4G21400	AT5G28080	AT1G21590	AT1G49160	AT4G11330	AT2G21550	AT3G59700	At4g23140	AT4G29050	AT3G17770	AT1G53440	AT3G53590	AT1G68690	AT2G31880	AT2G28960	AT4G11840	AT2G29220	AT2G24130
	cellular protein modification process									1773	68	37.99	1.79	+	0.0067	AT1G66880	AT1G16540	AT2G39660	AT4G30960	At1g56120	AT2G23770	AT2G25110	AT5G10520	AT4G04960	At4g23160	AT3G07370	AT5G49780	AT1G26930	AT1G79680	AT1G71697	AT2G40180	AT3G12920	At1g56130	AT4G21400	AT5G28080	AT1G21590	AT1G49160	AT4G11330	AT5G27420	AT3G59700	At4g23140	AT4G29050	AT4G11360	AT2G42360	AT1G53440	AT3G53590	AT1G68690	AT2G31880	AT3G11840
		protein modification process								1773	68	37.99	1.79	+	0.0067	AT1G66880	AT1G16540	AT2G39660	AT4G30960	At1g56120	AT2G23770	AT2G25110	AT5G10520	AT4G04960	At4g23160	AT3G07370	AT5G49780	AT1G26930	AT1G79680	AT1G71697	AT2G40180	AT3G12920	At1g56130	AT4G21400	AT5G28080	AT1G21590	AT1G49160	AT4G11330	AT5G27420	AT3G59700	At4g23140	AT4G29050	AT4G11360	AT2G42360	AT1G53440	AT3G53590	AT1G68690	AT2G31880	AT3G11840
response to salt stress										415	26	8.89	2.92	+	0.00396	AT1G27730	AT1G16540	AT2G37760	AT1G05680	AT4G30960	AT3G07370	AT5G37850	AT1G10880	AT5G24550	AT2G30250	AT3G22200	AT5G13180	AT2G38470	AT1G77510	AT5G24540	At4g02520	AT1G28380	AT1G18570	AT1G01140	AT4G12480	AT1G54100	At1g25220	AT3G03640	AT3G60120	At1g02920	AT1G59870
	response to osmotic stress									458	28	9.81	2.85	+	0.00255	AT1G27730	AT1G16540	AT2G37760	AT1G05680	AT4G30960	AT3G07370	AT5G37850	AT1G10880	AT5G47910	AT5G24550	AT2G30250	AT3G22200	AT5G13180	AT2G38470	AT1G77510	AT5G24540	At4g02520	AT1G28380	AT1G18570	AT1G01140	AT4G12480	AT1G54100	At1g25220	AT3G03640	AT3G60120	At1g02920	AT5G38710	AT1G59870
response to fungus										490	29	10.5	2.76	+	0.0031	AT2G39660	AT3G16030	AT2G30770	AT2G25110	AT5G10520	AT1G45145	AT1G79680	AT5G47910	At3g49110	AT5G20230	AT5G64250	AT3G26830	AT2G38470	At3g49120	AT2G39210	AT4G38540	AT1G61560	AT3G21240	At4g02520	AT3G16530	AT1G72520	AT4G12480	At2g02930	AT1G19250	At2g46440	AT1G51680	AT1G80840	At1g02920	AT1G59870
response to inorganic substance										687	37	14.72	2.51	+	0.00107	AT1G27730	AT2G37040	AT2G37760	AT1G05680	AT4G30960	AT5G42380	AT1G45145	AT1G72680	AT1G63440	AT5G63680	AT3G02840	AT1G30100	AT3G22200	AT5G64250	AT3G26830	AT5G39040	AT3G09440	AT2G38470	AT4G11360	AT1G77510	AT4G11280	AT5G05410	At4g21830	AT1G15520	AT5G51830	AT3G48450	At4g02520	AT1G72520	AT3G14990	AT1G54100	AT3G13610	AT5G24380	AT2G40370	AT4G26560
response to acid chemical										877	42	18.79	2.24	+	0.00366	AT1G28480	AT1G27730	AT2G37040	AT2G37760	AT1G72450	AT1G05680	AT1G19180	AT2G34600	AT4G30960	AT3G07370	AT1G17380	AT5G42380	AT1G79680	AT2G40180	AT3G02840	AT1G30100	AT5G27420	AT3G63010	AT5G13180	AT3G26830	AT5G22570	AT2G38470	AT2G32020	AT4G34390	AT4G11280	AT5G05410	AT1G15520	AT5G61210	AT5G01550	AT1G18570	AT1G72520	AT3G52430	AT4G12480	AT3G22060
cellular catabolic process										806	38	17.27	2.2	+	0.0162	AT3G10340	AT5G19880	AT2G37040	AT1G14540	AT2G41700	AT5G05390	AT1G26930	AT1G72680	AT3G12920	At3g49110	AT5G17990	AT5G24550	AT3G22200	At3g49120	AT1G02310	At1g51760	AT5G24540	AT2G29450	At4g02520	AT3G53260	AT1G78360	AT4G08780	AT5G41080	AT2G38860	At2g02930	AT3G14990	AT1G69930	AT3G03640	AT1G17180	AT2G43400	AT2G40370	AT3G60120	AT4G39640	AT3G03670
cell communication										1610	61	34.49	1.77	+	0.0321	At2g33060	AT1G28480	AT1G16540	AT1G61370	AT1G05680	AT1G19180	AT1G61440	AT4G30960	AT5G49780	AT1G79680	AT1G71697	AT2G40180	AT2G32140	AT5G47910	AT1G64610	AT5G44870	AT4G14680	AT5G28080	AT1G62300	AT1G49160	AT3G22200	AT4G11330	AT2G19130	AT5G27420	AT3G63010	AT5G22570	AT4G34390	AT3G53590	AT2G31880	AT5G58690	AT4G18360	At2g33050	AT5G06860	AT2G24130
Unclassified										7701	148	164.99	0.9	-	0
GO cellular component
plasma membrane										3088	136	66.16	2.06	+	1.4e-13	AT2G23680	At2g33060	AT5G19240	AT1G66880	AT2G03530	AT1G08050	AT2G39660	AT1G61370	AT1G61440	AT3G16030	AT4G30960	AT5G52450	AT1G01340	At1g56120	AT2G23770	AT4G29900	AT1G79450	AT4G04960	At4g23160	At1g57990	AT1G45145	AT1G79680	AT1G63440	At1g02530	AT5G47910	AT1G64610	AT5G19440	AT3G22260	At4g22690	AT5G63680	At1g56130	AT4G21400	AT5G20230	AT2G07680
	membrane									7130	204	152.76	1.34	+	0.000861	AT2G23680	At2g33060	AT5G19240	AT1G66880	AT1G34180	AT5G24160	AT2G03530	AT1G08050	AT2G39660	AT1G61370	AT5G54860	AT4G28085	AT1G61440	AT3G16030	AT4G30960	AT5G52450	AT2G30770	AT4G22640	AT1G01340	At1g56120	AT2G23770	AT2G25110	AT5G10520	AT4G29900	AT1G79450	AT2G41700	AT4G04960	At4g23160	AT4G20235	At1g57990	AT5G49780	AT1G45145	AT1G79680	AT1G63440
	cell periphery									3579	145	76.68	1.89	+	9.89e-12	AT2G23680	At2g33060	AT5G19240	AT1G66880	AT2G03530	AT1G08050	AT2G39660	AT1G61370	AT4G18990	AT1G61440	AT3G16030	AT4G30960	AT5G52450	AT1G01340	At1g56120	AT2G23770	AT4G29900	AT1G79450	AT4G04960	At4g23160	At1g57990	AT1G45145	AT1G79680	AT1G63440	At1g02530	AT5G47910	AT1G64610	AT5G19440	AT3G22260	At4g22690	AT5G63680	At1g56130	AT4G21400	At3g49110
mitochondrion										3166	39	67.83	0.57	-	0.0221	AT2G23680	AT3G10930	AT5G51440	AT4G28085	AT2G41700	AT4G37290	AT2G43390	At4g22690	AT2G01670	AT3G22200	AT5G64250	AT3G50900	AT4G36500	AT5G10695	AT5G65300	AT5G58570	AT3G55840	AT5G58690	AT4G38540	AT1G61560	AT4G39980	AT1G35210	AT5G26731	AT4G16000	AT2G15830	AT3G45730	AT3G14990	AT1G50740	At1g25220	AT2G41100	AT4G39030	AT2G43400	AT3G61190	AT4G21580
		intracellular organelle								15266	277	327.06	0.85	-	0.00977	AT2G23680	AT1G30135	AT3G10930	AT1G28480	AT1G27730	AT5G51440	AT5G15130	AT1G34180	AT5G04340	AT3G48080	AT5G37840	AT2G39660	AT1G72450	AT1G74080	AT5G22380	AT1G05680	AT4G28085	AT1G19180	AT3G55890	AT1G33790	AT2G34600	AT1G33960	AT4G30960	AT5G52450	AT2G23770	AT2G46600	AT2G25110	AT5G10520	AT4G29900	AT1G79450	AT2G41700	AT3G25870	AT3G60450	AT5G48370
			organelle							15278	277	327.32	0.85	-	0.0089	AT2G23680	AT1G30135	AT3G10930	AT1G28480	AT1G27730	AT5G51440	AT5G15130	AT1G34180	AT5G04340	AT3G48080	AT5G37840	AT2G39660	AT1G72450	AT1G74080	AT5G22380	AT1G05680	AT4G28085	AT1G19180	AT3G55890	AT1G33790	AT2G34600	AT1G33960	AT4G30960	AT5G52450	AT2G23770	AT2G46600	AT2G25110	AT5G10520	AT4G29900	AT1G79450	AT2G41700	AT3G25870	AT3G60450	AT5G48370
		membrane-bounded organelle								15064	277	322.74	0.86	-	0.0438	AT2G23680	AT1G30135	AT3G10930	AT1G28480	AT1G27730	AT5G51440	AT5G15130	AT1G34180	AT5G04340	AT3G48080	AT5G37840	AT2G39660	AT1G72450	AT1G74080	AT5G22380	AT1G05680	AT4G28085	AT1G19180	AT3G55890	AT1G33790	AT2G34600	AT1G33960	AT4G30960	AT5G52450	AT2G23770	AT2G46600	AT2G25110	AT5G10520	AT4G29900	AT1G79450	AT2G41700	AT3G25870	AT3G60450	AT5G48370
intracellular non-membrane-bounded organelle										1130	5	24.21	0.21	-	0.000926	AT2G39660	AT5G17990	AT3G09440	AT2G46400	AT5G13820
	non-membrane-bounded organelle									1130	5	24.21	0.21	-	0.000926	AT2G39660	AT5G17990	AT3G09440	AT2G46400	AT5G13820
protein complex										1025	4	21.96	< 0.2	-	0.00124	AT1G64610	AT4G34390	At2g33110	AT3G52850
	macromolecular complex									1944	11	41.65	0.26	-	3.72e-06	AT2G25110	AT1G26930	AT1G64610	AT5G17990	AT3G09440	AT4G34390	AT3G26020	At2g33110	At1g25220	AT5G13820	AT3G52850
Unclassified										5301	125	113.57	1.1	+	0
[truncated: 206 more columns]

## Sheet: Common-Cd-repressed
	Supplementary Table S3: Panther GO term enrichment analysis. Input gene lists can be found in Supplementary Table S2. All over or under represented GO categories with a Bonferroni corrected P value of 0.05 or smaller are displayed. Analysis Type: PANTHER Overrepresentation Test (release 20160715) Annotation Version and Release Date: GO Ontology database Released 2016-10-27
genes repressed in both genotypes, 396 genes were mapped, 4 could not be associated with a GO categories, multiple mapping information 18
GO category										Number of Genes in GO category in Arabidopsis thaliana - REFLIST (27352)	Number of Genes from list in GO category	expected occourence of GO category in uploaded gene list	Fold Enrichment of GO category	over or under representation (+ -)	p value	genes in GO categorie
GO molecular function
xyloglucan:xyloglucosyl transferase activity										33	10	0.48	20.93	+	1.41e-07	AT4G28850	AT4G30290	AT2G36870	AT3G23730	AT5G13870	AT2G06850	AT2G18800	AT1G11545	AT1G65310	AT1G14720
oxidoreductase activity, oxidizing metal ions										48	7	0.69	10.07	+	0.0115	AT2G23630	AT5G03260	AT1G41830	AT2G38080	AT5G66920	AT2G30210	AT5G60020
	oxidoreductase activity									1270	42	18.39	2.28	+	0.0011	AT4G22756	AT4G13770	AT5G06900	AT1G14290	AT3G29250	AT2G23630	At5g50690,At5g50590	AT4G33790	AT1G04610	AT5G03260	AT1G41830	AT1G15550	AT1G67110	AT1G13710	AT2G38080	At1g06090	AT3G50660	At1g06120	AT3G26290	AT4G26010	AT4G36220	At1g05250,At1g05240	AT2G42250	At1g16400	AT4G29740	AT2G18980	AT5G66920	AT1G13080	At5g50690,At5g50590	AT2G30210	AT2G39040	AT5G39890	AT2G22330	AT2G25160
oxidoreductase activity, acting on paired donors, with incorporation or reduction of molecular oxygen, NAD(P)H as one donor, and incorporation of one atom of oxygen										163	14	2.36	5.93	+	0.000256	AT4G22756	AT4G13770	AT5G06900	AT1G04610	AT1G13710	AT3G26290	AT4G36220	AT2G42250	At1g16400	AT1G13080	AT2G22330	AT2G25160	At1g16410	AT3G52970
	oxidoreductase activity, acting on paired donors, with incorporation or reduction of molecular oxygen									339	20	4.91	4.07	+	0.000277	AT4G22756	AT4G13770	AT5G06900	AT1G04610	AT1G15550	AT1G67110	AT1G13710	At1g06090	AT3G50660	At1g06120	AT3G26290	AT4G36220	AT2G42250	At1g16400	AT1G13080	AT2G22330	AT2G25160	AT4G27710	At1g16410	AT3G52970
	monooxygenase activity									252	17	3.65	4.66	+	0.000374	AT4G22756	AT4G13770	AT5G06900	AT1G04610	AT1G67110	AT1G13710	AT3G50660	AT3G26290	AT4G36220	AT2G42250	At1g16400	AT1G13080	AT2G22330	AT2G25160	AT4G27710	At1g16410	AT3G52970
copper ion binding										191	15	2.77	5.42	+	0.00029	AT1G72230	AT1G07750	AT3G29250	AT2G23630	AT5G03260	AT1G41830	AT2G38080	AT3G27200	AT2G01530	AT5G66920	AT2G30210	AT3G48970	AT2G32300	AT1G64640	AT5G60020
heme binding										297	21	4.3	4.88	+	6.62e-06	AT4G13770	AT5G06900	AT1G67110	AT1G13710	AT3G50660	AT3G26290	AT4G26010	AT4G36220	At1g05250,At1g05240	AT2G42250	At1g16400	AT2G18980	AT1G13080	AT2G39040	AT2G22330	AT2G25160	AT4G27710	AT1G77760	At1g16410	AT2G15620	AT3G52970
	tetrapyrrole binding									325	22	4.71	4.68	+	6.16e-06	AT4G13770	AT5G06900	AT1G55810	AT1G67110	AT1G13710	AT3G50660	AT3G26290	AT4G26010	AT4G36220	At1g05250,At1g05240	AT2G42250	At1g16400	AT2G18980	AT1G13080	AT2G39040	AT2G22330	AT2G25160	AT4G27710	AT1G77760	At1g16410	AT2G15620	AT3G52970
oxygen binding										193	12	2.79	4.29	+	0.0469	AT4G13770	AT5G06900	AT1G67110	AT1G13710	AT3G26290	AT2G42250	At1g16400	AT1G13080	AT2G22330	AT2G25160	AT4G27710	AT3G52970
iron ion binding										276	17	4	4.25	+	0.00128	AT4G22756	AT4G13770	AT5G06900	AT1G14290	AT1G67110	AT1G13710	AT3G50660	AT3G26290	AT4G36220	AT2G42250	At1g16400	AT1G13080	AT2G22330	AT2G25160	AT4G27710	At1g16410	AT3G52970
nucleic acid binding										3068	15	44.42	0.34	-	0.000126	AT5G08330	AT1G78260	AT1G74500	AT2G33810	AT3G48940	AT3G02380	AT2G14210	AT5G14750	AT5G23750	AT5G60890	AT3G58120	AT1G22330	AT5G44030	AT3G25980	AT2G45050
Unclassified										7432	122	107.6	1.13	+	0
GO biological process
glucosinolate biosynthetic process										31	11	0.45	24.51	+	4.73e-09	AT4G13770	AT3G19710	AT1G74090	At1g16400	AT5G60890	AT5G23010	AT2G22330	AT3G58990	AT2G43100	AT4G12030	At1g16410
	glucosinolate metabolic process									95	11	1.38	8	+	0.000465	AT4G13770	AT3G19710	AT1G74090	At1g16400	AT5G60890	AT5G23010	AT2G22330	AT3G58990	AT2G43100	AT4G12030	At1g16410
		glycosinolate metabolic process								95	11	1.38	8	+	0.000465	AT4G13770	AT3G19710	AT1G74090	At1g16400	AT5G60890	AT5G23010	AT2G22330	AT3G58990	AT2G43100	AT4G12030	At1g16410
			S-glycoside metabolic process							95	11	1.38	8	+	0.000465	AT4G13770	AT3G19710	AT1G74090	At1g16400	AT5G60890	AT5G23010	AT2G22330	AT3G58990	AT2G43100	AT4G12030	At1g16410
				single-organism cellular process						4904	115	71	1.62	+	9.34e-05	AT4G22756	AT2G03720	AT1G20010	AT4G13770	AT3G12610	AT1G62980	AT4G32840	AT3G43960	AT3G19710	AT2G26640	AT5G56540	AT1G14290	AT3G32040	AT3G45710	AT2G23620	AT4G33790	AT2G22190	AT1G74090	AT3G23805	AT3G58620	AT1G55810	AT1G53680	AT1G78370	AT1G74500	AT2G33810	AT1G01620	AT1G33055	AT5G03260	AT1G15550	AT2G39010	AT2G38320	AT4G18640	AT1G22530	AT3G16920
					single-organism process					7031	159	101.79	1.56	+	5.21e-07	AT4G22756	AT2G03720	AT1G20010	AT4G13770	AT3G12610	AT1G62980	AT4G32840	At5g46890	AT3G43960	AT3G19710	AT5G06900	AT2G26640	AT5G56540	AT1G14290	AT3G32040	AT4G30290	AT3G45710	AT3G29250	AT2G23630	AT2G23620	AT4G33790	AT2G22190	AT1G74090	AT5G04770	AT2G15890	AT3G23805	AT3G58620	AT1G55810	AT1G53680	AT1G78370	AT1G74500	AT2G33810	AT1G01620	AT1G52800
					single-organism metabolic process					3100	86	44.88	1.92	+	5.8e-06	AT4G22756	AT4G13770	AT4G32840	AT3G19710	AT5G06900	AT2G26640	AT1G14290	AT3G32040	AT3G45710	AT3G29250	AT2G23630	AT2G23620	AT4G33790	AT2G22190	AT1G74090	AT1G55810	AT1G53680	AT1G78370	AT1G52800	AT1G04610	AT1G33055	AT5G03260	AT1G41830	AT1G15550	AT2G38320	AT1G67110	AT3G16920	AT1G13710	AT2G38080	At1g06090	AT5G58784	AT3G50660	At1g06120	AT3G26290
				sulfur compound metabolic process						308	16	4.46	3.59	+	0.0337	AT4G13770	AT5G66280	AT3G19710	AT1G74090	AT1G55810	AT5G58784	At1g16400	AT5G60890	AT5G23010	AT2G22330	AT3G58990	AT2G43100	AT1G64200	AT5G59290	AT4G12030	At1g16410
			secondary metabolic process							388	31	5.62	5.52	+	8.86e-11	AT4G13770	AT3G19710	AT5G06900	AT4G33790	AT1G74090	AT1G53680	AT1G78370	AT5G03260	AT3G16920	AT1G13710	AT2G38080	AT3G26290	AT4G36220	AT2G42250	At1g16400	AT1G17190	At1g07740	AT5G60890	AT5G23010	AT1G13080	AT4G11190	AT2G30210	AT2G22330	AT2G25160	AT3G58990	AT2G43100	AT4G12030	At1g16410	At2g47730	AT5G60020	AT3G52970
	glycosinolate biosynthetic process									31	11	0.45	24.51	+	4.73e-09	AT4G13770	AT3G19710	AT1G74090	At1g16400	AT5G60890	AT5G23010	AT2G22330	AT3G58990	AT2G43100	AT4G12030	At1g16410
		secondary metabolite biosynthetic process								256	26	3.71	7.01	+	5.12e-11	AT4G13770	AT3G19710	AT5G06900	AT4G33790	AT1G74090	AT5G03260	AT3G16920	AT1G13710	AT2G38080	AT3G26290	AT4G36220	AT2G42250	At1g16400	At1g07740	AT5G60890	AT5G23010	AT1G13080	AT4G11190	AT2G22330	AT2G25160	AT3G58990	AT2G43100	AT4G12030	At1g16410	AT5G60020	AT3G52970
			single-organism biosynthetic process							1328	51	19.23	2.65	+	7.66e-07	AT4G22756	AT4G13770	AT3G19710	AT5G06900	AT2G26640	AT1G14290	AT3G32040	AT4G33790	AT2G22190	AT1G74090	AT1G55810	AT5G03260	AT1G15550	AT2G38320	AT3G16920	AT1G13710	AT2G38080	At1g06090	AT3G50660	At1g06120	AT3G26290	AT3G06460	AT4G36220	AT2G42250	At1g16400	At1g07740	AT4G39800	AT5G22940	AT4G27430	AT4G09990	AT5G60890	AT5G40850	AT4G39770	AT5G23010
		S-glycoside biosynthetic process								31	11	0.45	24.51	+	4.73e-09	AT4G13770	AT3G19710	AT1G74090	At1g16400	AT5G60890	AT5G23010	AT2G22330	AT3G58990	AT2G43100	AT4G12030	At1g16410
			glycosyl compound biosynthetic process							106	13	1.53	8.47	+	1.9e-05	AT4G13770	AT3G19710	AT1G74090	AT1G55810	At1g16400	AT5G60890	AT5G23010	AT2G22330	AT3G58990	AT2G43100	AT1G64200	AT4G12030	At1g16410
				carbohydrate derivative biosynthetic process						269	16	3.89	4.11	+	0.00641	AT4G13770	AT5G66280	AT3G19710	AT1G74090	AT1G55810	AT5G58784	At1g16400	AT5G60890	AT5G23010	AT2G22330	AT3G58990	AT2G43100	AT1G64200	AT5G59290	AT4G12030	At1g16410
			sulfur compound biosynthetic process							125	12	1.81	6.63	+	0.000942	AT4G13770	AT3G19710	AT1G74090	AT5G46370	At1g16400	AT5G60890	AT5G23010	AT2G22330	AT3G58990	AT2G43100	AT4G12030	At1g16410
xyloglucan metabolic process										50	10	0.72	13.81	+	1.11e-05	AT4G28850	AT4G30290	AT2G36870	AT3G23730	AT5G13870	AT2G06850	AT2G18800	AT1G11545	AT1G65310	AT1G14720
	cellular glucan metabolic process									154	11	2.23	4.93	+	0.0444	AT4G28850	AT4G30290	AT2G36870	AT3G23730	AT5G13870	AT2G06850	AT2G18800	AT1G11545	AT1G65310	AT1G14720	AT5G44030
		glucan metabolic process								154	11	2.23	4.93	+	0.0444	AT4G28850	AT4G30290	AT2G36870	AT3G23730	AT5G13870	AT2G06850	AT2G18800	AT1G11545	AT1G65310	AT1G14720	AT5G44030
			polysaccharide metabolic process							334	22	4.84	4.55	+	1.54e-05	AT1G53830	AT4G28850	AT4G30290	AT2G36870	AT3G23730	AT4G24780	AT5G13870	AT2G38320	AT1G05310	AT2G06850	AT2G18800	AT5G22940	AT1G11545	AT4G09990	AT5G04960	AT1G65310	AT2G43600	AT1G04680	AT1G14720	AT5G48900	AT5G44030	AT4G02130
				carbohydrate metabolic process						887	34	12.84	2.65	+	0.000844	AT1G53830	AT4G32840	AT4G28850	AT4G30290	AT4G36360	AT2G36870	AT3G23730	AT2G22190	AT4G24780	AT5G13870	AT2G38320	AT1G05310	AT5G63810	AT2G06850	AT2G18800	AT4G39800	AT5G22940	AT1G11545	AT4G09990	AT5G04960	AT3G06770	AT3G01260	AT1G65310	AT2G43600	AT4G39770	AT3G43190	AT1G04680	AT1G14720	AT5G48900	AT3G23820	AT5G59290	AT5G44030	AT4G02130	AT1G24280
		cellular polysaccharide metabolic process								199	14	2.88	4.86	+	0.00405	AT4G28850	AT4G30290	AT2G36870	AT3G23730	AT5G13870	AT2G38320	AT2G06850	AT2G18800	AT5G22940	AT1G11545	AT4G09990	AT1G65310	AT1G14720	AT5G44030
			cellular carbohydrate metabolic process							287	18	4.16	4.33	+	0.000733	AT4G28850	AT4G30290	AT2G36870	AT3G23730	AT2G22190	AT5G13870	AT2G38320	AT2G06850	AT2G18800	AT4G39800	AT5G22940	AT1G11545	AT4G09990	AT1G65310	AT4G39770	AT3G43190	AT1G14720	AT5G44030
	hemicellulose metabolic process									81	13	1.17	11.09	+	7.94e-07	AT4G28850	AT4G30290	AT2G36870	AT3G23730	AT5G13870	AT2G38320	AT2G06850	AT2G18800	AT5G22940	AT1G11545	AT4G09990	AT1G65310	AT1G14720
		cell wall polysaccharide metabolic process								93	13	1.35	9.66	+	4.09e-06	AT4G28850	AT4G30290	AT2G36870	AT3G23730	AT5G13870	AT2G38320	AT2G06850	AT2G18800	AT5G22940	AT1G11545	AT4G09990	AT1G65310	AT1G14720
			cell wall macromolecule metabolic process							121	14	1.75	7.99	+	1.05e-05	AT4G28850	AT4G30290	AT2G36870	AT3G23730	AT5G13870	AT2G38320	AT2G06850	AT2G18800	AT5G22940	AT1G11545	AT4G09990	AT1G65310	AT2G43600	AT1G14720
				cell wall organization or biogenesis						535	35	7.75	4.52	+	5.85e-10	AT1G53830	AT5G06630	AT1G62980	AT4G28850	AT4G30290	AT2G36870	AT3G23730	AT5G13870	AT2G38320	AT2G38080	AT1G20190	AT1G05310	AT5G56320	AT2G06850	AT2G18800	AT4G28250	AT5G22940	AT1G11545	AT2G03090	AT4G09990	AT2G36570	AT5G03170	AT5G04960	AT3G06770	AT1G65310	AT2G43600	AT1G14720	AT2G34070	AT2G20750	AT2G22330	AT1G12560	AT3G56000	AT5G60490	AT5G44030
plant-type cell wall loosening										36	7	0.52	13.43	+	0.00274	AT1G62980	AT1G20190	AT5G56320	AT4G28250	AT2G03090	AT2G20750	AT1G12560
	plant-type cell wall modification									47	7	0.68	10.29	+	0.0154	AT1G62980	AT1G20190	AT5G56320	AT4G28250	AT2G03090	AT2G20750	AT1G12560
			cell wall organization							412	27	5.96	4.53	+	3.26e-07	AT1G53830	AT5G06630	AT1G62980	AT4G28850	AT4G30290	AT2G36870	AT3G23730	AT5G13870	AT1G20190	AT1G05310	AT5G56320	AT2G06850	AT2G18800	AT4G28250	AT5G22940	AT1G11545	AT2G03090	AT5G04960	AT3G06770	AT1G65310	AT1G14720	AT2G20750	AT2G22330	AT1G12560	AT3G56000	AT5G44030	AT4G02130
				external encapsulating structure organization						435	27	6.3	4.29	+	1.04e-06	AT1G53830	AT5G06630	AT1G62980	AT4G28850	AT4G30290	AT2G36870	AT3G23730	AT5G13870	AT1G20190	AT1G05310	AT5G56320	AT2G06850	AT2G18800	AT4G28250	AT5G22940	AT1G11545	AT2G03090	AT5G04960	AT3G06770	AT1G65310	AT1G14720	AT2G20750	AT2G22330	AT1G12560	AT3G56000	AT5G44030	AT4G02130
			plant-type cell wall organization or biogenesis							179	13	2.59	5.02	+	0.0067	AT5G06630	AT1G62980	AT2G38080	AT1G20190	AT5G56320	AT4G28250	AT2G03090	AT2G36570	AT5G03170	AT2G20750	AT1G12560	AT5G60490	AT5G44030
		cell wall modification								134	13	1.94	6.7	+	0.000278	AT5G06630	AT1G62980	AT2G38080	AT1G20190	AT5G56320	AT4G28250	AT2G03090	AT2G36570	AT5G03170	AT2G20750	AT1G12560	AT5G60490	AT5G44030
cellular hormone metabolic process										50	7	0.72	9.67	+	0.0229	AT1G67110	AT3G63110	At1g16400	AT4G29740	AT5G19040	AT2G22330	At1g16410
cell wall biogenesis										163	18	2.36	7.63	+	1.4e-07	AT4G28850	AT4G30290	AT2G36870	AT3G23730	AT5G13870	AT2G38320	AT2G38080	AT2G06850	AT2G18800	AT5G22940	AT1G11545	AT4G09990	AT2G36570	AT5G03170	AT1G65310	AT1G14720	AT5G60490	AT5G44030
developmental growth involved in morphogenesis										241	14	3.49	4.01	+	0.0343	AT1G62980	AT3G43960	AT5G56540	AT1G20190	AT5G56320	AT2G06850	AT3G01730	AT3G50660	AT1G75780	AT4G28250	AT2G03090	AT2G20750	AT1G12560	AT1G72150
	developmental growth									274	15	3.97	3.78	+	0.0341	AT1G62980	AT3G43960	AT5G56540	AT1G13710	AT1G20190	AT5G56320	AT2G06850	AT3G01730	AT3G50660	AT1G75780	AT4G28250	AT2G03090	AT2G20750	AT1G12560	AT1G72150
oxidation-reduction process										1236	46	17.89	2.57	+	1.58e-05	AT4G22756	AT4G13770	AT5G06900	AT1G14290	AT3G29250	AT2G23630	AT4G33790	AT1G52800	AT1G04610	AT1G33055	AT5G03260	AT1G41830	AT1G15550	AT1G67110	AT1G13710	AT2G38080	At1g06090	AT3G50660	At1g06120	AT3G26290	AT4G26010	AT4G36220	At1g05250,At1g05240	AT2G42250	At1g16400	AT4G29740	AT2G18980	AT5G40850	AT5G66920	AT1G13080	AT1G52790	AT2G30210	AT2G39040	AT5G39890
response to stimulus										4710	101	68.19	1.48	+	0.0466	AT2G03720	AT1G09750	AT3G11930	AT4G13770	AT3G12610	AT3G19710	AT2G26640	AT1G14290	AT4G30290	AT2G23620	AT2G22190	AT3G58000	AT2G47930	AT5G04770	AT2G15890	AT3G23805	AT3G58620	At2g47720	AT1G53680	AT1G13420	AT1G78370	At5g42510	AT1G74500	AT1G01620	AT3G05890	AT1G15550	AT2G39010	AT4G18640	AT3G02380	AT3G16920	AT4G24110	AT5G63810	AT2G44110	AT2G01530
Unclassified										7854	117	113.71	1.03	+	0
GO cellular component
anchored component of membrane										235	24	3.4	7.05	+	1.05e-10	AT4G12730	AT1G72230	AT3G43960	AT5G53250	AT5G56540	AT2G47930	AT2G04780	AT4G40090	AT3G27200	AT3G01730	AT4G12360	AT1G55330	AT5G03170	AT5G10430	AT2G14890	AT1G03870	AT2G45470	AT5G65390	AT2G28410	AT5G55730	AT4G26320	AT5G60490	AT2G32300	AT1G64640
	intrinsic component of membrane									4723	104	68.38	1.52	+	0.00239	AT4G22756	AT3G11930	AT4G13770	AT4G12730	AT3G18450	AT1G72230	AT3G43960	AT5G53250	AT5G06900	AT1G78260	AT2G26640	AT5G56540	AT1G14290	AT5G26200	AT3G45710	AT1G31335	AT2G47930	AT5G04770	AT1G55810	AT3G21550	AT1G01620	AT3G05890	AT2G04780	AT2G39010	AT2G38320	AT4G18640	AT1G67110	AT1G22530	AT5G04730	AT4G24110	AT1G13710	AT4G40090	AT2G12400	AT3G27200
		membrane part								5071	107	73.42	1.46	+	0.011	AT4G22756	AT3G11930	AT4G13770	AT4G12730	AT3G18450	AT1G72230	AT3G43960	AT5G53250	AT5G06900	AT1G78260	AT2G26640	AT5G56540	AT1G14290	AT5G26200	AT3G45710	AT1G31335	AT2G47930	AT5G04770	AT1G55810	AT3G21550	AT1G01620	AT3G05890	AT2G04780	AT2G39010	AT2G38320	AT4G18640	AT1G67110	AT1G22530	AT5G04730	AT4G24110	AT1G13710	AT4G40090	AT2G12400	AT3G27200
			membrane							7132	146	103.26	1.41	+	0.00075	AT4G22756	AT1G20010	AT3G11930	AT4G13770	AT4G12730	AT3G18450	AT4G25835	AT3G12610	AT1G62980	AT1G72230	AT3G43960	AT5G53250	AT5G06900	AT1G78260	AT2G26640	AT5G56540	AT1G14290	AT5G26200	AT5G35740	AT3G45710	AT1G31335	AT2G47930	AT5G04770	At2g47720	AT4G16980	AT1G55810	AT3G21550	AT4G24780	AT1G01620	At2g29870	AT3G05890	AT2G04780	AT1G41830	AT2G39010
apoplast										389	30	5.63	5.33	+	1.28e-10	AT1G09750	AT4G28850	AT4G30290	AT4G36360	AT2G36870	AT3G23730	AT3G23805	AT1G78370	At5g42510	AT5G13870	AT5G03260	AT1G41830	AT2G38080	AT5G63810	AT4G34260	AT2G06850	AT2G18800	AT1G11545	AT5G59090	AT1G65310	AT3G29780	AT4G11190	AT1G14720	AT2G45470	AT2G30210	At5g42500	AT1G17860	AT2G15620	AT1G72150	AT5G60020
	extracellular region									2563	92	37.11	2.48	+	1.54e-13	AT1G53830	AT1G23205	AT1G09750	AT1G62980	At5g46890	AT4G28850	AT1G57590	AT4G30290	AT3G29250	AT2G23630	At5g50690,At5g50590	AT4G36360	AT1G19900	AT1G31335	AT2G36870	AT3G23730	AT3G23805	AT4G31470	AT1G78370	At5g42510	AT4G24780	AT5G13870	AT5G62340	AT5G03260	AT1G41830	AT2G20515	AT1G52060	AT3G16920	AT2G38080	AT2G12400	AT1G20190	AT5G44020	AT1G05310	AT5G63810
intrinsic component of plasma membrane										250	15	3.62	4.14	+	0.00268	AT4G12730	AT5G04770	AT1G01620	AT2G04780	AT2G39010	AT3G02850	AT2G41560	AT4G19030	AT1G03870	AT2G45470	AT5G55730	AT1G77990	AT4G12030	AT2G32300	AT1G64640
	cell periphery									3579	100	51.82	1.93	+	2.77e-08	AT1G53830	AT1G09750	AT1G20010	AT4G12730	AT3G18450	AT4G25835	AT3G12610	AT1G62980	AT1G72230	AT3G43960	AT4G28850	AT5G53250	AT5G56540	AT4G30290	AT5G35740	AT3G45710	AT2G23630	AT4G36360	AT1G31335	AT2G36870	AT3G23730	AT2G47930	AT5G04770	AT4G16980	AT1G01620	AT5G13870	AT2G04780	AT1G41830	AT2G39010	AT3G48940	AT1G22530	AT3G16920	AT4G40090	AT5G62550
plant-type cell wall										275	15	3.98	3.77	+	0.0081	AT1G53830	AT1G09750	AT2G23630	AT4G36360	AT1G41830	AT1G05310	AT5G63810	AT2G06850	AT5G07030	At1g05250,At1g05240	AT5G04960	AT1G65310	AT5G66920	AT2G45470	AT5G23210
	cell wall									621	37	8.99	4.12	+	4.16e-10	AT1G53830	AT1G09750	AT1G20010	AT1G62980	AT4G28850	AT4G30290	AT2G23630	AT4G36360	AT2G36870	AT3G23730	AT5G13870	AT1G41830	AT1G20190	AT1G05310	AT5G63810	AT5G56320	AT2G06850	AT5G07030	AT2G18800	At1g05250,At1g05240	AT4G28250	AT2G02130	AT3G02885	AT1G11545	AT5G59090	AT2G03090	AT5G04960	AT1G65310	AT5G66920	AT1G14720	AT2G45470	AT2G20750	AT5G55730	AT1G12560
		external encapsulating structure								621	37	8.99	4.12	+	4.16e-10	AT1G53830	AT1G09750	AT1G20010	AT1G62980	AT4G28850	AT4G30290	AT2G23630	AT4G36360	AT2G36870	AT3G23730	AT5G13870	AT1G41830	AT1G20190	AT1G05310	AT5G63810	AT5G56320	AT2G06850	AT5G07030	AT2G18800	At1g05250,At1g05240	AT4G28250	AT2G02130	AT3G02885	AT1G11545	AT5G59090	AT2G03090	AT5G04960	AT1G65310	AT5G66920	AT1G14720	AT2G45470	AT2G20750	AT5G55730	AT1G12560
nucleus										8369	62	121.17	0.51	-	2.68e-09	AT3G12540	AT5G08330	AT1G76240	AT2G26640	AT4G02090	AT3G58000	AT2G15890	AT1G68040	AT3G58620	At2g47720	AT1G13420	AT1G78370	AT1G74500	AT2G33810	AT1G04610	AT1G50490	AT3G50640	AT3G02380	AT3G24750	AT5G50740	AT3G63110	AT2G01530	AT3G02850	AT1G20450	AT1G04250	AT5G46370	AT5G62920	AT2G14210	AT5G14750	AT3G02100	AT1G72220	AT5G23750	AT4G39800	AT3G46880
	intracellular membrane-bounded organelle									15038	150	217.72	0.69	-	3.01e-09	AT2G31790	AT3G12540	AT4G22756	AT5G08330	AT1G20010	AT4G13770	AT4G12730	AT4G30670	AT3G12610	AT5G19970	AT5G66280	AT5G14020	AT1G65900	AT1G76240	AT2G26640	AT4G02090	AT1G14290	AT5G26200	AT3G32040	AT1G07750	AT4G36360	AT4G33790	AT2G22190	AT3G58000	AT5G04770	AT2G15890	AT1G68040	AT3G58620	At2g47720	AT1G55810	AT1G13420	AT1G78370	AT3G21550	AT1G74500
		intracellular organelle								15295	153	221.44	0.69	-	1.81e-09	AT2G31790	AT3G12540	AT4G22756	AT5G08330	AT1G20010	AT4G13770	AT4G12730	AT4G30670	AT3G12610	AT5G19970	AT5G66280	AT5G14020	AT1G65900	AT1G76240	AT2G26640	AT4G02090	AT1G14290	AT5G26200	AT3G32040	AT1G07750	AT4G36360	AT4G33790	AT2G22190	AT3G58000	AT5G04770	AT2G15890	AT1G68040	AT3G58620	At2g47720	AT1G55810	AT1G13420	AT1G78370	AT3G21550	AT1G74500
			organelle							15300	153	221.51	0.69	-	1.72e-09	AT2G31790	AT3G12540	AT4G22756	AT5G08330	AT1G20010	AT4G13770	AT4G12730	AT4G30670	AT3G12610	AT5G19970	AT5G66280	AT5G14020	AT1G65900	AT1G76240	AT2G26640	AT4G02090	AT1G14290	AT5G26200	AT3G32040	AT1G07750	AT4G36360	AT4G33790	AT2G22190	AT3G58000	AT5G04770	AT2G15890	AT1G68040	AT3G58620	At2g47720	AT1G55810	AT1G13420	AT1G78370	AT3G21550	AT1G74500
			intracellular part							17102	172	247.6	0.69	-	5.3e-12	AT2G31790	AT3G12540	AT4G22756	AT5G08330	AT1G20010	AT3G11930	AT4G13770	AT4G12730	AT4G30670	AT3G12610	AT5G19970	AT4G32840	AT5G66280	AT5G14020	AT3G19710	AT1G65900	AT1G76240	AT2G26640	AT4G02090	AT1G14290	AT5G26200	AT3G32040	AT1G07750	AT3G29250	AT5G47950	AT4G36360	AT2G23620	AT4G33790	AT2G22190	AT3G58000	AT1G74090	AT5G04770	AT2G15890	AT1G68040
				intracellular						17119	172	247.85	0.69	-	4.33e-12	AT2G31790	AT3G12540	AT4G22756	AT5G08330	AT1G20010	AT3G11930	AT4G13770	AT4G12730	AT4G30670	AT3G12610	AT5G19970	AT4G32840	AT5G66280	AT5G14020	AT3G19710	AT1G65900	AT1G76240	AT2G26640	AT4G02090	AT1G14290	AT5G26200	AT3G32040	AT1G07750	AT3G29250	AT5G47950	AT4G36360	AT2G23620	AT4G33790	AT2G22190	AT3G58000	AT1G74090	AT5G04770	AT2G15890	AT1G68040
		membrane-bounded organelle								15081	151	218.34	0.69	-	3.93e-09	AT2G31790	AT3G12540	AT4G22756	AT5G08330	AT1G20010	AT4G13770	AT4G12730	AT4G30670	AT3G12610	AT5G19970	AT5G66280	AT5G14020	AT1G65900	AT1G76240	AT2G26640	AT4G02090	AT1G14290	AT5G26200	AT3G32040	AT1G07750	AT4G36360	AT4G33790	AT2G22190	AT3G58000	AT5G04770	AT2G15890	AT1G68040	AT3G58620	At2g47720	AT1G55810	AT1G13420	AT1G78370	AT3G21550	AT1G74500
mitochondrion										3166	20	45.84	0.44	-	0.00282	AT4G30670	AT5G19970	AT5G26200	AT1G33055	AT3G63110	AT1G16170	AT5G66985	AT2G25680	At1g07740	AT4G39800	AT5G19040	AT5G51670	AT1G10030	AT3G58990	AT1G64200	AT1G48930	AT1G77760	AT2G15620	AT3G12110	At2g47730
macromolecular complex										1951	8	28.25	0.28	-	0.00212	AT1G20010	AT4G32840	AT5G44110	AT5G23860	AT1G64200	AT1G48930	AT3G25980	AT2G45050
Unclassified										5306	90	76.82	1.17	+	0
[truncated: 138 more columns]

## Sheet: Col-0-repressed
	Supplementary Table S3: Panther GO term enrichment analysis. Input gene lists can be found in Supplementary Table S2. All over or under represented GO categories with a Bonferroni corrected P value of 0.05 or smaller are displayed. Analysis Type: PANTHER Overrepresentation Test (release 20160715) Annotation Version and Release Date: GO Ontology database Released 2016-10-27
genes reduched only in Col-0, 356 genes were mapped, 4 could not be associated with a GO categories, multiple mapping information 61
GO category										Number of Genes in GO category in Arabidopsis thaliana - REFLIST (27352)	Number of Genes from list in GO category	expected occourence of GO category in uploaded gene list	Fold Enrichment of GO category	over or under representation (+ -)	p value	genes in GO categorie
GO molecular function
structural constituent of cytoskeleton										36	8	0.48	16.65	+	6.06e-05	At5g19770,At5g19780	AT4G14960	AT1G04820	AT2G29550	AT5G12250	AT5G44340	AT1G04820	At5g19770,At5g19780
Unclassified										7432	94	99.18	0.95	-	0
GO biological process
cellular response to gravity										3	3	0.04	74.94	+	0.0224	At5g19770,At5g19780	AT4G14960	AT1G04820
			cellular process							8997	162	120.06	1.35	+	0.00689	AT4G30200	AT5G09510	AT1G30110	AT1G69530	AT2G21850	AT2G19760	At5g19770,At5g19780	At5g01040	AT5G48580	AT3G11490	AT1G75840	AT1G07070	AT1G18590	AT5G02260	AT1G72810	AT1G44970	AT4G39940	AT5G10040	AT1G08350	At3g02020	AT1G52540	AT1G02950	AT4G30280	AT4G02180	AT2G35000	AT5G51310	AT5G24100	AT1G16390	AT4G14960	AT4G22910	AT1G35720	AT2G39430	AT4G27230	AT1G80380
		response to abiotic stimulus								1499	41	20	2.05	+	0.0291	AT4G30200	AT1G69530	At5g19770,At5g19780	AT3G11490	AT1G16390	AT4G14960	AT1G35720	AT1G04820	AT2G38750	AT1G01470	AT2G16060	AT5G63310	AT5G15120	AT1G01300	AT3G61580	AT1G30440	AT5G02270	AT3G57530	AT1G67080	AT2G29550	AT1G12110	AT4G33070	AT5G52560	AT2G27710	AT5G24030	AT2G39460	AT5G12250	AT5G50720	AT4G02380	AT1G05850	AT2G39180	AT4G17260	AT5G45340	AT2G19590
steroid metabolic process										99	9	1.32	6.81	+	0.021	AT1G07420	AT3G52940	At2g14920	At2g28860	At2g28850	AT5G45340	AT1G11680	AT4G36380	AT3G11630
		single-organism metabolic process								3100	77	41.37	1.86	+	0.000135	AT1G30110	At5g01040	AT1G18590	AT1G72810	AT1G44970	AT4G39940	AT5G10040	At3g02020	AT1G02950	At3g23470	AT5G51310	AT2G39430	AT2G16060	AT1G13250	AT5G63310	AT2G20610	AT2G47760	AT1G19440	AT5G42180	AT5G15120	At3g32030	AT4G11830	AT3G61580	AT3G27220	AT3G25860	AT1G67080	AT1G05620	AT2G25450	At5g12960	AT2G27000	AT1G07420	AT2G19940	AT1G12110	AT3G52940
			single-organism process							7031	142	93.83	1.51	+	4.86e-05	AT4G30200	AT1G30110	AT1G69530	AT2G21850	AT2G19760	At5g01040	AT3G11490	AT1G75840	AT1G18590	AT1G73780	AT5G02260	AT1G72810	AT1G44970	AT4G39940	AT5G10040	At3g02020	AT1G02950	At3g23470	AT4G02180	AT5G51310	AT5G24100	AT4G14960	AT4G22910	AT1G35720	AT2G39430	AT4G27230	AT1G04820	AT5G48460	At1g35160	AT4G18510	AT1G01470	AT2G16060	AT1G13250	AT5G63310
microtubule-based process										106	9	1.41	6.36	+	0.0358	AT4G14960	AT1G04820	AT2G29550	AT4G05190	AT5G12250	AT5G44340	AT1G18370	AT1G04820	At5g19770,At5g19780
	single-organism cellular process									4904	110	65.44	1.68	+	2.08e-05	AT1G30110	AT1G69530	AT2G21850	AT2G19760	At5g01040	AT3G11490	AT1G75840	AT1G18590	AT5G02260	AT1G72810	AT4G39940	AT5G10040	At3g02020	AT1G02950	AT4G02180	AT5G51310	AT5G24100	AT4G14960	AT4G22910	AT1G35720	AT2G39430	AT4G27230	AT1G04820	AT5G48460	AT4G18510	AT5G63310	AT4G28650	AT2G02780	AT2G20610	AT2G47760	AT1G19440	AT5G59930	AT5G15120	At3g32030
organic hydroxy compound biosynthetic process										136	10	1.81	5.51	+	0.0416	AT1G67080	AT1G07420	AT3G52940	At2g28860	At2g28850	AT5G45340	AT1G11680	AT4G36380	AT5G60760	AT1G32100
response to inorganic substance										690	25	9.21	2.72	+	0.0194	At5g01040	AT1G35720	AT1G04820	AT2G38750	AT1G01470	AT5G63310	AT2G29550	AT2G19940	AT1G12110	AT5G52560	AT5G24030	AT5G50720	AT4G02380	AT1G05850	AT3G27300	AT5G45340	AT2G19590	AT3G61430	AT1G62280	AT3G09940	AT1G02730	At5g19770,At5g19780	At1g76680	AT1G75280	AT4G13430
single-organism biosynthetic process										1328	44	17.72	2.48	+	8.49e-05	AT1G18590	AT1G72810	AT4G39940	At3g02020	At3g23470	AT5G51310	AT2G39430	AT2G16060	AT1G13250	AT5G63310	AT2G20610	AT1G19440	At3g32030	AT3G61580	AT3G25860	AT1G67080	AT2G25450	AT2G27000	AT1G07420	AT2G19940	AT3G52940	At2g28860	AT2G35620	AT2G18990	AT4G11210	At3g23480	At2g28850	AT1G05850	AT2G39180	AT5G15490	AT5G45340	AT1G11680	AT4G29480	At5g14060
small molecule metabolic process										1323	37	17.65	2.1	+	0.0495	AT1G30110	AT1G18590	AT1G72810	AT4G39940	At3g02020	AT5G51310	AT5G63310	AT2G20610	AT1G19440	AT3G25860	AT1G67080	AT1G05620	AT2G25450	At5g12960	AT1G07420	AT2G19940	AT1G12110	AT5G52560	AT2G18990	AT1G62800	AT4G13720	AT3G27300	AT1G50460	AT4G17260	AT5G15490	AT5G45340	AT2G18450	AT4G37750	AT2G19590	AT4G29480	At5g14060	At1g76690	AT2G29750	AT5G60760
Unclassified										7854	101	104.81	0.96	-	0
GO cellular component
tubulin complex										13	7	0.17	40.35	+	3.78e-07	At5g19770,At5g19780	AT4G14960	AT1G04820	AT2G29550	AT5G44340	AT1G04820	At5g19770,At5g19780
	cytoskeletal part									226	15	3.02	4.97	+	0.000294	AT2G19760	At5g19770,At5g19780	AT4G14960	AT1G04820	AT5G48460	AT5G60930	AT2G29550	AT4G05190	AT5G12250	AT5G44340	AT2G33560	AT1G18370	AT1G65010	AT1G04820	At5g19770,At5g19780
		cytoskeleton								289	18	3.86	4.67	+	5.6e-05	AT5G09510	AT2G19760	At5g19770,At5g19780	AT1G75840	AT1G07070	AT4G14960	AT4G27230	AT1G04820	AT5G48460	AT5G60930	AT4G11830	AT3G25860	AT2G29550	At3g45930,At3g46320,At1g07660,At1g07820	AT2G19940	AT2G29890	AT4G05190	AT2G27710	AT2G39460	AT5G12250	AT5G44340	AT3G46030	AT5G45590	AT2G33560	AT2G45710	AT1G18370	AT1G26840	AT1G24240	AT2G01120	AT1G65010	AT1G04820	AT1G10200	At5g19770,At5g19780	AT5G01730
			intracellular non-membrane-bounded organelle							1145	34	15.28	2.23	+	0.00749	AT5G09510	AT2G19760	At5g19770,At5g19780	AT1G75840	AT1G07070	AT4G14960	AT4G27230	AT1G04820	AT5G48460	AT5G60930	AT4G11830	AT3G25860	AT2G29550	At3g45930,At3g46320,At1g07660,At1g07820	AT2G19940	AT2G29890	AT4G05190	AT2G27710	AT2G39460	AT5G12250	AT5G44340	AT3G46030	AT5G45590	AT2G33560	AT2G45710	AT1G18370	AT1G26840	AT1G24240	AT2G01120	AT1G65010	AT1G04820	AT1G10200	At5g19770,At5g19780	AT5G01730
				non-membrane-bounded organelle						1145	34	15.28	2.23	+	0.00749	AT5G09510	AT2G19760	At5g19770,At5g19780	AT1G75840	AT1G07070	AT4G14960	AT4G27230	AT1G04820	AT5G48460	AT5G60930	AT4G11830	AT3G25860	AT2G29550	At3g45930,At3g46320,At1g07660,At1g07820	AT2G19940	AT2G29890	AT4G05190	AT2G27710	AT2G39460	AT5G12250	AT5G44340	AT3G46030	AT5G45590	AT2G33560	AT2G45710	AT1G18370	AT1G26840	AT1G24240	AT2G01120	AT1G65010	AT1G04820	AT1G10200	At5g19770,At5g19780	AT5G01730
cell wall										621	27	8.29	3.26	+	6.26e-05	AT1G69530	AT2G19760	At5g19770,At5g19780	AT5G02260	At5g12950	AT4G30280	AT4G14960	AT1G35720	AT1G04820	AT5G45280	AT5G42180	AT1G01300	AT2G36100	AT1G28290	AT2G29550	AT2G39460	AT1G23760	AT2G27370	AT5G09760	AT5G44130	AT5G44340	AT5G15490	AT1G73590	AT1G04820	At5g19770,At5g19780	AT5G19730	AT2G28950
	external encapsulating structure									621	27	8.29	3.26	+	6.26e-05	AT1G69530	AT2G19760	At5g19770,At5g19780	AT5G02260	At5g12950	AT4G30280	AT4G14960	AT1G35720	AT1G04820	AT5G45280	AT5G42180	AT1G01300	AT2G36100	AT1G28290	AT2G29550	AT2G39460	AT1G23760	AT2G27370	AT5G09760	AT5G44130	AT5G44340	AT5G15490	AT1G73590	AT1G04820	At5g19770,At5g19780	AT5G19730	AT2G28950
		cell periphery								3579	91	47.76	1.91	+	3.91e-07	AT1G69530	AT2G19760	At5g19770,At5g19780	AT1G75840	AT5G52870	AT5G02260	AT3G61640	At5g12950	AT3G01930	AT1G52540	AT1G19450	AT4G30280	AT5G41060	AT4G27450	AT5G24100	AT1G16390	AT4G14960	AT4G22910	AT1G35720	AT1G04820	AT4G39320	AT3G53190	AT3G46400	AT1G35350	AT5G11100	AT4G28650	AT5G45280	AT2G02780	AT5G26330	AT5G42180	AT1G01300	AT2G44300	AT1G30440	AT5G02270
plasmodesma										779	31	10.4	2.98	+	4.99e-05	AT4G30200	AT5G09510	AT2G19760	At5g19770,At5g19780	AT4G12690	AT1G52540	AT4G27450	AT4G14960	AT1G35720	AT2G38750	AT5G45280	AT5G60930	At4g35100	AT3G57530	AT2G25450	AT1G28290	AT2G29550	AT5G52560	AT2G39460	AT2G34300	AT5G44130	AT1G63120	AT5G44340	AT1G71880	AT3G46030	AT2G19590	AT1G73590	AT3G61430	AT2G45710	At3g45930,At3g46320,At1g07660,At1g07820	At5g19770,At5g19780
	symplast									779	31	10.4	2.98	+	4.99e-05	AT4G30200	AT5G09510	AT2G19760	At5g19770,At5g19780	AT4G12690	AT1G52540	AT4G27450	AT4G14960	AT1G35720	AT2G38750	AT5G45280	AT5G60930	At4g35100	AT3G57530	AT2G25450	AT1G28290	AT2G29550	AT5G52560	AT2G39460	AT2G34300	AT5G44130	AT1G63120	AT5G44340	AT1G71880	AT3G46030	AT2G19590	AT1G73590	AT3G61430	AT2G45710	At3g45930,At3g46320,At1g07660,At1g07820	At5g19770,At5g19780
	cell-cell junction									781	31	10.42	2.97	+	5.27e-05	AT4G30200	AT5G09510	AT2G19760	At5g19770,At5g19780	AT4G12690	AT1G52540	AT4G27450	AT4G14960	AT1G35720	AT2G38750	AT5G45280	AT5G60930	At4g35100	AT3G57530	AT2G25450	AT1G28290	AT2G29550	AT5G52560	AT2G39460	AT2G34300	AT5G44130	AT1G63120	AT5G44340	AT1G71880	AT3G46030	AT2G19590	AT1G73590	AT3G61430	AT2G45710	At3g45930,At3g46320,At1g07660,At1g07820	At5g19770,At5g19780
		cell junction								781	31	10.42	2.97	+	5.27e-05	AT4G30200	AT5G09510	AT2G19760	At5g19770,At5g19780	AT4G12690	AT1G52540	AT4G27450	AT4G14960	AT1G35720	AT2G38750	AT5G45280	AT5G60930	At4g35100	AT3G57530	AT2G25450	AT1G28290	AT2G29550	AT5G52560	AT2G39460	AT2G34300	AT5G44130	AT1G63120	AT5G44340	AT1G71880	AT3G46030	AT2G19590	AT1G73590	AT3G61430	AT2G45710	At3g45930,At3g46320,At1g07660,At1g07820	At5g19770,At5g19780
plasma membrane										3084	77	41.15	1.87	+	2.49e-05	AT2G19760	At5g19770,At5g19780	AT1G75840	AT5G52870	AT3G61640	AT3G01930	AT1G52540	AT1G19450	AT5G41060	AT4G27450	AT5G24100	AT1G16390	AT4G14960	AT4G22910	AT1G35720	AT1G04820	AT4G39320	AT3G53190	AT3G46400	AT1G35350	AT5G11100	AT4G28650	AT5G45280	AT2G02780	AT5G26330	AT2G44300	AT1G30440	AT5G02270	AT2G36100	At4g35100	AT3G57530	AT2G45590	AT3G52920	AT1G28290
	membrane									7132	142	95.17	1.49	+	2.83e-05	AT5G09510	AT1G69530	AT2G19760	At5g19770,At5g19780	AT5G48580	AT4G00910	AT1G75840	AT5G52870	AT1G05210	AT5G02260	AT5G10040	AT1G29520	AT1G08350	AT3G61640	AT3G01930	AT1G52540	AT1G19450	AT2G35000	AT5G41060	AT4G27450	AT1G64330	AT5G24100	AT1G16390	AT4G14960	AT4G22910	AT3G61300	AT1G35720	AT1G17090	AT1G04820	AT4G39320	AT3G53190	AT3G46400	AT1G16310	AT2G28310
Unclassified										5306	65	70.81	0.92	-	0
[truncated: 128 more columns]

## Sheet: Bur-0-Cd-repressed
	Supplementary Dataset S2: Panther GO term enrichment analysis.
	Input gene lists can be found in Supplementary Dataset S1. All over or under represented GO categories with a Bonferroni corrected P value of 0.05 or smaller are displayed. Analysis Type: PANTHER Overrepresentation Test (release 20160715) Annotation Version and Release Date: GO Ontology database Released 2016-10-27
genes induced only in Bur-0, 332 genes were mapped, 5 could not be associated with a GO categories, multiple mapping information 0
GO category										Number of Genes in GO category in Arabidopsis thaliana - REFLIST (27352)	Number of Genes from list in GO category	expected occourence of GO category in uploaded gene list	Fold Enrichment of GO category	over or under representation (+ -)	p value	genes in GO categorie
GO molecular function
peroxidase activity										112	9	1.36	6.62	+	0.0169	AT5G40150	AT5G24070	At1g65970	AT3G49960	AT1G30870	At1g60740	AT2G37130	AT5G17820	AT3G28200
	oxidoreductase activity, acting on peroxide as acceptor									116	9	1.41	6.39	+	0.0222	AT5G40150	AT5G24070	At1g65970	AT3G49960	AT1G30870	At1g60740	AT2G37130	AT5G17820	AT3G28200
		oxidoreductase activity								1270	35	15.42	2.27	+	0.00983	AT5G40150	AT1G66800	AT5G24070	At1g14185	AT4G12420	AT1G31710	At1g65970	AT1G04350	AT3G56940	AT4G31940	AT1G06640	AT3G49960	AT2G24580	AT4G22010	AT1G30870	At1g60740	AT5G42590	AT5G47990	AT3G51240	AT2G37130	AT3G12900	AT5G48000	AT5G17820	At1g14190	AT3G20130	AT1G49390	AT1G47290	AT2G46210	AT1G12740	AT1G64500	AT3G28200	AT3G15640	AT1G17060	AT4G39510
heme binding										297	15	3.61	4.16	+	0.00706	AT5G40150	AT5G24070	AT4G31940	AT3G49960	AT1G30870	AT5G42590	AT5G47990	AT2G37130	AT5G48000	AT5G17820	AT3G20130	AT1G12740	AT3G28200	AT4G39510	AT2G34490
	tetrapyrrole binding									325	16	3.94	4.06	+	0.00472	AT5G40150	AT5G24070	AT4G31940	AT1G30380	AT3G49960	AT1G30870	AT5G42590	AT5G47990	AT2G37130	AT5G48000	AT5G17820	AT3G20130	AT1G12740	AT3G28200	AT4G39510	AT2G34490
oxidoreductase activity, acting on paired donors, with incorporation or reduction of molecular oxygen										339	15	4.11	3.65	+	0.0326	AT1G04350	AT3G56940	AT4G31940	AT1G06640	AT5G42590	AT5G47990	AT3G51240	AT5G48000	AT3G12900	AT3G20130	AT1G49390	AT2G46210	AT1G12740	AT4G39510	AT2G34490
Unclassified										7432	100	90.21	1.11	+	0
GO biological process
single-organism metabolic process										3100	67	37.63	1.78	+	0.00474	AT5G40150	AT5G10130	AT1G66800	AT5G24070	AT5G64040	AT4G24670	AT5G63380	AT4G12980	AT5G09440	AT2G19860	AT5G11160	AT4G33330	At1g14185	AT4G12420	AT3G25290	AT1G31710	AT5G67210	AT1G60810	At1g65970	AT3G10870	AT1G04350	AT3G56940	AT5G03555	AT4G15560	AT4G31940	AT5G49360	AT5G55050	AT3G49960	AT5G66530	AT2G24580	AT4G17190	AT4G22010	AT1G30870	At1g60740
Unclassified										7854	106	95.33	1.11	+	0
GO cellular component
plant-type cell wall										275	14	3.34	4.19	+	0.00469	AT1G02810	AT4G12420	AT3G11550	AT5G49360	AT4G22010	AT1G18330	AT2G45890	AT4G19420	AT5G17820	AT3G62020	AT3G28200	AT3G54400	AT1G75750	AT5G53370
	cell wall									621	24	7.54	3.18	+	0.000455	AT1G02810	AT5G42630	AT2G33790	AT4G12420	AT4G14130	AT3G11550	AT3G62680	AT4G25820	AT5G49360	AT5G04970	AT4G22010	AT1G18330	AT2G45890	AT4G19420	AT5G17820	AT3G62020	AT3G28200	AT3G54720	AT5G56870	AT3G54400	AT5G57530	AT1G75750	AT1G20850	AT5G53370
		external encapsulating structure								621	24	7.54	3.18	+	0.000455	AT1G02810	AT5G42630	AT2G33790	AT4G12420	AT4G14130	AT3G11550	AT3G62680	AT4G25820	AT5G49360	AT5G04970	AT4G22010	AT1G18330	AT2G45890	AT4G19420	AT5G17820	AT3G62020	AT3G28200	AT3G54720	AT5G56870	AT3G54400	AT5G57530	AT1G75750	AT1G20850	AT5G53370
extracellular region										2563	59	31.11	1.9	+	0.000718	AT3G16570	AT1G26820	AT5G40150	AT5G10130	AT3G20370	AT5G24070	AT1G53940	AT1G25230	AT1G02810	AT5G09440	AT2G33790	AT2G35150	AT4G12420	AT4G14130	AT1G30360	AT1G31710	AT3G18170	AT5G60520	AT2G19970	AT3G62680	AT4G25820	AT5G26260	AT5G37540	AT5G20790	AT5G64620	AT5G49360	AT5G55050	AT3G49960	AT5G04970	AT5G66530	AT1G75550	AT4G22010	AT1G30870	AT3G26520
nucleus										8369	68	101.58	0.67	-	0.0112	AT5G25830	AT3G48410	AT2G32450	AT2G46630	AT2G33990	AT1G02810	AT4G08250	AT5G06930	AT1G08430	AT5G42630	AT1G28130	AT1G79840	AT5G52170	At1g65970	AT3G57920	AT5G40890	AT5G44680	AT4G15230	AT2G26040	AT2G17080	AT4G23070	AT5G50740	AT4G02810	AT2G47890	AT2G42580	AT1G70830	AT1G20440	AT4G35320	AT1G18330	AT5G57630	AT4G14550	AT4G35030	AT5G52260	AT2G45890
	intracellular membrane-bounded organelle									15038	141	182.53	0.77	-	0.00159	AT1G01430	AT5G25830	AT3G56080	AT3G48410	AT3G57020	AT2G32450	AT2G46630	AT5G10130	AT2G33990	AT3G16690	AT5G64040	AT4G24670	AT2G06520	AT1G02810	AT5G63380	AT4G12980	AT5G09440	AT4G08250	AT5G06930	AT1G08430	AT5G42630	At5g24770	AT2G19860	AT1G70840	AT1G28130	At1g14185	AT4G33330	AT1G79840	AT1G69240	AT4G12420	AT3G25290	AT5G52170	AT1G30360	AT5G67210
		intracellular organelle								15295	144	185.65	0.78	-	0.00147	AT1G01430	AT5G25830	AT3G56080	AT3G48410	AT3G57020	AT2G32450	AT2G46630	AT5G10130	AT2G33990	AT3G16690	AT5G64040	AT4G24670	AT2G06520	AT1G02810	AT5G63380	AT4G12980	AT5G09440	AT4G08250	AT5G06930	AT1G08430	AT5G42630	At5g24770	AT2G19860	AT1G70840	AT1G28130	At1g14185	AT4G33330	AT1G79840	AT1G69240	AT4G12420	AT3G25290	AT5G52170	AT1G30360	AT5G67210
			organelle							15300	144	185.71	0.78	-	0.00143	AT1G01430	AT5G25830	AT3G56080	AT3G48410	AT3G57020	AT2G32450	AT2G46630	AT5G10130	AT2G33990	AT3G16690	AT5G64040	AT4G24670	AT2G06520	AT1G02810	AT5G63380	AT4G12980	AT5G09440	AT4G08250	AT5G06930	AT1G08430	AT5G42630	At5g24770	AT2G19860	AT1G70840	AT1G28130	At1g14185	AT4G33330	AT1G79840	AT1G69240	AT4G12420	AT3G25290	AT5G52170	AT1G30360	AT5G67210
		membrane-bounded organelle								15081	142	183.05	0.78	-	0.00203	AT1G01430	AT5G25830	AT3G56080	AT3G48410	AT3G57020	AT2G32450	AT2G46630	AT5G10130	AT2G33990	AT3G16690	AT5G64040	AT4G24670	AT2G06520	AT1G02810	AT5G63380	AT4G12980	AT5G09440	AT4G08250	AT5G06930	AT1G08430	AT5G42630	At5g24770	AT2G19860	AT1G70840	AT1G28130	At1g14185	AT4G33330	AT1G79840	AT1G69240	AT4G12420	AT3G25290	AT5G52170	AT1G30360	AT5G67210
mitochondrion										3166	14	38.43	0.36	-	0.001	AT5G10130	AT2G19860	AT1G70990	AT5G23020	AT5G62330	AT5G24313	AT4G33960	AT1G12740	AT1G74940	AT3G15640	AT3G54720	AT1G17060	AT4G34580	AT2G17300
Unclassified										5306	85	64.4	1.32	+	0
[truncated: 110 more columns]
